# Supplementary material for: Metabolome and Transcriptome Combined Reveal the Main Floral Volatile Compounds and Key Regulatory Genes of Castanea mollissima
Source: Plants (Basel). 2024 Oct 14;13(20):2865. doi: 10.3390/plants13202865 (PMC11511371; doi:10.3390/plants13202865)
Supplement: Supplementary file 1 [file plants-13-02865-s001.zip]

Archive with 7 entries (6 files):
- Supplementary Tables/
- Supplementary Tables/Table S1 The identified VOCs in Castanea mollissima flower.xlsx
- Supplementary Tables/Table S2 Differential VOCs between IFS and FFS.xlsx
- Supplementary Tables/Table S3 KEGG enrichment of differential VOCs between IFS and FFS.xlsx
- Supplementary Tables/Table S4 The main VOCs that content more than 1%.xlsx
- Supplementary Tables/Table S5 Differential expression genes between IFS and FFS.xlsx
- Supplementary Tables/Table S6 Enriched KEGG pathways of differential expression genes between IFS and FFS.xlsx
