# Supplementary material for: Metabolome and Transcriptome Combined Reveal the Main Floral Volatile Compounds and Key Regulatory Genes of Castanea mollissima
Source: Plants (Basel). 2024 Oct 14;13(20):2865. doi: 10.3390/plants13202865 (PMC11511371; doi:10.3390/plants13202865)
Supplement: Supplementary file 1 [file plants-13-02865-s001.zip › Supplementary Tables/Table S1 The identified VOCs in Castanea mollissima flower.xlsx]

## Sheet: VOCs in C. mollissima flowers
Table S1 The identified VOCs in Castanea mollissima flower
Compounds	Molecular weight (Da)	Formula	Class	CAS	IFS-1	IFS-2	IFS-3	FFS-1	FFS-2	FFS-3	kegg_map
1-Pentanone, 1-phenyl-	162.104	C11H14O	Ketone	1009-14-9	0.258278	0.260946	0.057991	0.0610387	0.056185	0.403478	-
Butanoic acid, 1,1-dimethyl-2-phenylethyl ester	220.146	C14H20O2	Ester	10094-34-5	0.162168	0.194236	0.238697	0.243357	0.20142	0.0790424	-
1,1'-(1,4-phenylene)bis-Ethanone	162.068	C10H10O2	Ketone	1009-61-6	0.00957604	0.00552701	0.00657598	0.0179453	0.0203562	0.0896748	-
Bicyclo[3.1.1]heptan-3-one, 2-hydroxy-2,6,6-trimethyl-	168.115	C10H16O2	Ketone	10136-65-9	0.10968	0.0973409	0.142135	0.135629	0.128295	0.107687	-
Benzene, (2,2-dimethoxyethyl)-	166.099	C10H14O2	Aromatics	101-48-4	0.0150193	0.013558	0.013713	0.0101015	0.0175706	0.00869722	-
Benzeneacetic acid, 2-methylpropyl ester	192.115	C12H16O2	Ester	102-13-6	0.0416702	0.0577845	0.0427693	0.106381	0.124191	0.245458	-
Benzeneacetic acid, phenylmethyl ester	226.099	C15H14O2	Ester	102-16-9	0.0216624	0.00954204	0.00805854	0.0113841	0.0109829	0.0139272	-
Triacetin	218.079	C9H14O6	Ester	102-76-1	0.0168016	0.016764	0.0138137	0.0169131	0.0166047	0.00828533	-
Acetic acid, 2-ethylhexyl ester	172.146	C10H20O2	Ester	103-09-3	0.0199446	0.0148876	0.0246894	0.0066735	0.0109197	0.00660182	-
Propanoic acid, 2-methyl-, 2-phenylethyl ester	192.115	C12H16O2	Ester	103-48-0	0.00473252	0.0042118	0.00331057	0.00649088	0.00758134	0.0185402	-
Benzene, 1,1'-[oxybis(methylene)]bis-	198.104	C14H14O	Aromatics	103-50-4	0.039415	0.03372	0.0423292	0.0382473	0.0399198	0.0271706	-
Propanoic acid, 2-methyl-, 3-phenyl-2-propenyl ester	204.115	C13H16O2	Ester	103-59-3	0.0424207	0.058541	0.0382992	0.00601474	0.0236951	0.0233208	-
dl-Camphoroquinone	166.099	C10H14O2	Terpenoids	10373-78-1	0.0224754	0.019152	0.0126206	0.0198873	0.0214335	0.0502323	-
1,7,7-Trimethylbicyclo[2.2.1]heptan-2-ol	154.136	C10H18O	Terpenoids	10385-78-1	0.31676	0.376469	0.255147	0.29604	0.261354	0.374898	-
p-Tolyl isobutyrate	178.099	C11H14O2	Ester	103-93-5	0.00979308	0.0103598	0.0124782	0.0435421	0.0660194	0.0508382	-
BenzeneacetAldehyde, 4-methyl-	134.073	C9H10O	Aldehyde	104-09-6	8.60984	6.22526	6.7813	7.23747	6.38619	5.76523	-
trans-Carveol	152.12	C10H16O	Terpenoids	1197-07-5	0.069213	0.056201	0.0421591	0.0555046	0.0578784	0.06703	-
Pyrazinamide	123.043	C5H5N3O	Heterocyclic compound	98-96-4	3.82583	3.36751	2.10532	2.82163	2.81684	3.21692	-
2-Hexanoylfuran	166.099	C10H14O2	Heterocyclic compound	14360-50-0	1.44954	1.16488	0.479644	0.687315	0.947357	1.12666	-
Fenchol	154.136	C10H18O	Terpenoids	1632-73-1	0.195807	0.169009	0.0636184	0.579515	0.869263	0.265852	ko00902,ko01110
3-Oxatricyclo[4.1.1.0(2,4)]octane, 2,7,7-trimethyl-	152.12	C10H16O	Terpenoids	1686-14-2	3.13215	3.8216	2.91678	2.88418	3.57893	3.33283	ko00903
3-Hexen-1-ol, propanoate, (Z)-	156.115	C9H16O2	Ester	33467-74-2	2.32095	2.69034	2.90069	2.5055	2.27144	3.69534	-
Pentyl octanoate	214.193	C13H26O2	Ester	638-25-5	0.0807321	0.110174	0.11568	0.123392	0.105308	0.27571	-
1,2-Cyclohexanedione	112.052	C6H8O2	Ketone	765-87-7	0.399784	0.386673	0.392285	0.250383	0.315341	0.294715	-
Benzene, nitro-	123.032	C6H5NO2	Aromatics	98-95-3	4.31449	3.28181	3.23321	3.22876	3.01384	2.57007	-
.alpha.-Irone	206.167	C14H22O	Terpenoids	79-69-6	0.0100004	0.0109737	0.00971298	0.0282953	0.0422379	0.437261	-
BenzAldehyde, 4-methoxy-	136.052	C8H8O2	Aldehyde	123-11-5	0.123807	0.0983154	0.0693462	0.0996427	0.120397	0.174114	-
Acetoacetic acid isoamyl ester	172.11	C9H16O3	Ester	2308-18-1	0.0415748	0.0347202	0.031906	0.0230614	0.0369846	0.0262329	-
(5a.alpha.,9a.beta.,9b.beta.)-5,5a,6,7,8,9,9a,9b-octahydro-6,6,9a-trimethylnaphtho[1,2-c]furan-1-(3H)-one (drimenin)	234.162	C15H22O2	Heterocyclic compound	2326-89-8	0.00923351	0.00472994	0.00435497	0.00490032	0.00446146	0.00476344	-
4-Phenyl-2-butanol	150.104	C10H14O	Alcohol	2344-70-9	0.129083	0.101628	0.074763	0.111605	0.110742	0.166167	-
Propanoic acid, 2-methyl-, 3,7-dimethyl-2,6-octadienyl ester, (Z)-	224.178	C14H24O2	Ester	2345-24-6	0.268771	0.289708	0.32223	0.689125	0.921185	3.56529	-
Propanoic acid, 2-methyl-, heptyl ester	186.162	C11H22O2	Ester	2349-13-5	1.21854	1.00437	0.642142	0.92314	0.828663	0.975009	-
2-Acetyl-3-methylpyrazine	136.064	C7H8N2O	Heterocyclic compound	23787-80-6	19.3633	12.1655	13.6922	12.85	11.9648	13.0108	-
Pentanoic acid, 4-methyl-, methyl ester	130.099	C7H14O2	Ester	2412-80-8	0.00282065	0.0329894	0.00141832	0.764002	1.91577	2.62723	-
Phenol, 2,3,6-trimethyl-	136.089	C9H12O	Phenol	2416-94-6	0.361099	0.26527	0.215519	0.330498	0.343317	0.304945	-
Butanethioic acid, 3-methyl-, S-(1-methylpropyl) ester	174.108	C9H18OS	Ester	2432-91-9	1.34372	0.994672	1.64364	1.56521	1.54446	1.45303	-
1,6-Octadiene, 3,7-dimethyl-	138.141	C10H18	Terpenoids	2436-90-0	0.14807	0.0941958	0.111842	0.104073	0.0906048	0.0676431	-
Dodecanenitrile	181.183	C12H23N	Nitrogen compounds	2437-25-4	0.0101663	0.00984389	0.0100372	0.0233279	0.0197822	0.03566	-
1-Tridecene	182.203	C13H26	Hydrocarbons	2437-56-1	0.560742	0.627245	0.408235	0.770492	0.61029	0.570366	-
Butanoic acid, 2-methyl-, 2-methylpropyl ester	158.131	C9H18O2	Ester	2445-67-2	0.343333	0.428553	0.306206	0.0867732	0.316491	0.104621	-
Butanoic acid, 3-methyl-, 2-methylbutyl ester	172.146	C10H20O2	Ester	2445-77-4	1.49299	1.40723	1.59218	1.30135	1.36307	2.2822	-
Avocadynofuran	246.198	C17H26O	Heterocyclic compound	24708-33-6	0.0398865	0.01671	0.0128834	0.0201808	0.0169864	0.0241618	-
(Z)-Pentadec-6-en-2-one	224.214	C15H28O	Ketone	252931-22-9	0.0201704	0.0312831	0.0287519	0.00456626	0.00719975	0.0159545	-
Dicyclohexyldisulphide	230.116	C12H22S2	Sulfur compounds	2550-40-5	0.00778955	0.0167384	0.00405565	0.00437496	0.00460502	0.00700415	-
Cyclohexene, 4-[(1E)-1,5-dimethyl-1,4-hexadien-1-yl]-1-methyl-	204.188	C15H24	Terpenoids	25532-79-0	0.144828	0.119948	0.290937	5.4523	10.6204	17.4096	ko00909,ko01110
2-Cyclopenten-1-one, 2-pentyl-	152.12	C10H16O	Ketone	25564-22-1	0.452965	0.496843	0.284705	0.755802	0.563334	0.727641	-
Ethanol, 2-(3,3-dimethylcyclohexylidene)-, (Z)-	154.136	C10H18O	Alcohol	26532-23-0	2.08785	1.96601	2.382	1.95005	1.84107	1.53967	-
BenzeneacetAldehyde, .alpha.-(2-methylpropylidene)-	174.104	C12H14O	Aldehyde	26643-91-4	0.0145528	0.0108952	0.0164382	0.021441	0.0151892	0.0129709	-
1,5-Heptadien-4-ol, 3,3,6-trimethyl-	154.136	C10H18O	Terpenoids	27644-04-8	0.375668	0.453139	0.443962	0.353672	0.373342	0.365613	-
Ethyl 2-hexenoate, trans-	142.099	C8H14O2	Ester	27829-72-7	0.0331972	0.0343143	0.0372613	0.0264985	0.0236582	0.0226859	-
3-p-Menthen-7-al	152.12	C10H16O	Aldehyde	27841-22-1	0.0904359	0.0589925	0.0966911	0.112359	0.0660113	0.132202	-
3-Hexene, 1-(1-ethoxyethoxy)-, (Z)-	172.146	C10H20O2	Aldehyde	28069-74-1	0.0213269	0.0305964	0.0228339	0.0172695	0.0176073	0.0325855	-
2-Buten-1-ol, 2-ethyl-4-(2,2,3-trimethyl-3-cyclopenten-1-yl)-	208.183	C14H24O	Alcohol	28219-61-6	0.00599095	0.00654354	0.00719252	0.0341275	0.0172483	0.101622	-
.beta.-Acorenol	222.198	C15H26O	Terpenoids	28400-11-5	0.0229247	0.0298122	0.0274385	0.0449395	0.0828837	0.194634	-
(3E,7E)-1,5,5,8-Tetramethylcycloundeca-3,7-dienol	222.198	C15H26O	Terpenoids	28446-26-6	0.00379528	0.00582208	0.00359243	0.0771526	0.106338	0.20668	-
Pyrazine, 2-methoxy-3-methyl-	124.064	C6H8N2O	Heterocyclic compound	2847-30-5	0.00388674	0.00410833	0.00580053	0.00482468	0.00330083	0.00275942	-
Pyrazine, 2-methoxy-6-methyl-	124.064	C6H8N2O	Heterocyclic compound	2882-21-5	0.0491361	0.0494073	0.0685091	0.0656422	0.0655749	0.0529081	-
(3R,3aR,7S,8aS)-3,6,8,8-Tetramethyl-4,7,8,8a-tetrahydro-1H-3a,7-methanoazulen-2(3H)-one	218.167	C15H22O	Terpenoids	288249-25-2	0.0527051	0.0494331	0.0708579	0.0688817	0.0718814	0.0853315	-
Pyrazine, 2-methyl-6-(methylthio)-	140.041	C6H8N2S	Heterocyclic compound	2884-13-1	0.0381268	0.0522331	0.0429924	0.0401826	0.0483313	0.0375638	-
(4R,4aR)-4,4a-Dimethyl-6-(prop-1-en-2-yl)-1,2,3,4,4a,7-hexahydronaphthalene	202.172	C15H22	Terpenoids	28908-26-1	0.00186151	0.00121618	0.00157737	0.00541866	0.00969299	0.0236396	-
Myroxide	152.12	C10H16O	Terpenoids	28977-57-3	1.94066	1.30131	1.30024	1.32387	1.11704	0.98703	-
2-Nonenenitrile	137.12	C9H15N	Nitrogen compounds	29127-83-1	0.0882503	0.0724735	0.0684898	0.0588435	0.0889771	0.0414589	-
Pyrazine, (2-methylpropyl)-	136.1	C8H12N2	Heterocyclic compound	29460-92-2	1.59692	1.72533	1.1493	1.24978	1.32251	1.67152	-
3-Hexanone, 1-phenyl-	176.12	C12H16O	Ketone	29898-25-7	0.204106	0.0780244	0.365722	0.384622	0.529881	1.13497	-
Naphthalene, decahydro-1,6-bis(methylene)-4-(1-methylethyl)-, (4.alpha.,4a.alpha.,8a.alpha.)-	204.188	C15H24	Terpenoids	30021-46-6	0.0493954	0.047233	0.0135928	0.0683281	0.101992	0.313702	-
2,4,6-Octatriene, 2,6-dimethyl-, (E,E)-	136.125	C10H16	Terpenoids	3016-19-1	10.6033	7.04342	7.18703	7.39997	6.1545	5.53002	-
Methyl 6,6-dimethylbicyclo[3.1.1]hept-2-ene-2-carboxylate	180.115	C11H16O2	Ester	30649-97-9	0.0336832	0.00938594	0.00888326	0.0280008	0.043066	0.0605487	-
n-Capric acid isobutyl ester	228.209	C14H28O2	Ester	30673-38-2	0.0033706	0.00401631	0.00509229	0.00578035	0.00547051	0.0073252	-
Cyclobutaneethanol, 1-methyl-2-(1-methylethenyl)-, cis-	154.136	C10H18O	Alcohol	30820-22-5	0.730968	0.541479	0.826713	0.673533	0.77011	0.611814	-
2-Pentenoic Acid, 2-methyl-	114.068	C6H10O2	Acid	3142-72-1	17.3601	9.97574	14.0228	13.1441	9.95041	9.78978	-
(S,1Z,6Z)-8-Isopropyl-1-methyl-5-methylenecyclodeca-1,6-diene	204.188	C15H24	Terpenoids	317819-80-0	0.0270665	0.0517876	0.0210576	0.0591967	0.0881075	0.669904	-
Pyrazine, 2,3-dimethyl-5-(1-methylpropyl)-	164.131	C10H16N2	Heterocyclic compound	32263-00-6	0.647347	0.388892	0.719516	0.276865	0.363291	0.216903	-
2-Ethoxy-3-methylpyrazine	138.079	C7H10N2O	Heterocyclic compound	32737-14-7	0.0551719	0.0490651	0.0563583	0.134789	0.180383	0.208686	-
2-Acetyl-3-ethylpyrazine	150.079	C8H10N2O	Heterocyclic compound	32974-92-8	0.0119712	0.0108564	0.0137404	0.0134559	0.0233283	0.044972	-
Myristoleyl Alcohol	212.214	C14H28O	Alcohol	34010-15-6	0.0381881	0.0484557	0.0410593	0.0107908	0.00925197	0.0148015	-
TriSulfur compounds, methyl 2-propenyl	151.979	C4H8S3	Sulfur compounds	34135-85-8	0.0204986	0.0201365	0.0320679	0.0172718	0.0163617	0.0216686	-
5,6,7,8-Tetrahydroquinoxaline	134.084	C8H10N2	Heterocyclic compound	34413-35-9	0.107911	0.0838987	0.124234	0.0883134	0.104074	0.0963442	-
1-Hexanol, 3,5,5-trimethyl-	144.151	C9H20O	Alcohol	3452-97-9	0.0998674	0.0782375	0.0749092	0.0761512	0.0701872	0.0566792	-
Cyclopentanone, 2-(2-hexenyl)-	166.136	C11H18O	Ketone	34687-46-2	0.040199	0.0361333	0.0525406	0.0739716	0.0797012	0.0400745	-
1,3-Cyclohexadiene-1-carboxylic acid, 2,6,6-trimethyl-, ethyl ester	194.131	C12H18O2	Ester	35044-59-8	0.0512191	0.0611257	0.0186959	0.0869356	0.207707	3.02031	-
2-Isopropyl-5-methylhex-2-enal	154.136	C10H18O	Aldehyde	35158-25-9	0.818084	0.721799	0.837827	0.724846	0.68792	1.2682	-
Hexahydro-3-butylphthalide	196.146	C12H20O2	Heterocyclic compound	3553-34-2	0.0235563	0.0267077	0.0269588	0.0290585	0.0342115	0.0508164	-
Benzene, (2-methoxyethyl)-	136.089	C9H12O	Aromatics	3558-60-9	0.0600832	0.142179	0.0624503	0.0371628	0.0547124	1.48237	-
2,7-Octadien-4-ol, 2-methyl-6-methylene-, (S)-	152.12	C10H16O	Terpenoids	35628-00-3	0.0667238	0.131715	0.0639324	0.0610927	0.0934756	0.029282	-
7-Octen-4-ol, 2-methyl-6-methylene-, (S)-	154.136	C10H18O	Terpenoids	35628-05-8	0.822655	0.738501	1.03738	0.948768	1.14549	1.9675	-
(1Alpha,3beta,4beta)-p-menthane-3,8-diol	172.146	C10H20O2	Terpenoids	3564-95-2	0.0148669	0.018901	0.0136464	0.01522	0.0154633	0.0116107	-
(S)-2,5-Dimethyl-3-vinylhex-4-en-2-ol	154.136	C10H18O	Alcohol	35671-15-9	4.16613	3.15717	3.14267	3.31187	3.03328	2.57476	-
Bicyclo[3.1.0]hex-3-en-2-one, 5-(1-methylethyl)-	136.089	C9H12O	Ketone	36262-12-1	3.56992	2.5506	2.80178	2.98392	2.62597	2.3126	-
Isobutyric acid, 2-methylphenyl ester	178.099	C11H14O2	Ester	36438-54-7	0.132005	0.287843	0.0916325	0.152214	0.130789	0.0191921	-
Furfuryl pentanoate	182.094	C10H14O3	Ester	36701-01-6	0.525598	0.465085	0.438712	0.512655	0.51307	0.492069	-
3-Hexen-1-ol, acetate, (E)-	142.099	C8H14O2	Ester	3681-82-1	1.83534	3.69356	3.30031	1.84916	5.3125	0.878788	-
Undecanol-5	172.183	C11H24O	Alcohol	37493-70-2	0.535383	0.632362	0.423872	0.785036	0.526023	0.418418	-
3-Cyclohexene-1-carboxAldehyde, 4-(4-methyl-3-pentenyl)-	192.151	C13H20O	Aldehyde	37677-14-8	0.0158065	0.0135818	0.0171137	0.025745	0.0161421	0.020075	-
2-n-Heptylfuran	166.136	C11H18O	Heterocyclic compound	3777-71-7	0.137492	0.0618614	0.0661522	0.241181	0.193477	0.185428	-
5-Acetyl-2,4-dimethylthiazole	155.04	C7H9NOS	Heterocyclic compound	38205-60-6	0.0428481	0.0427513	0.0534655	0.0508312	0.0457829	0.042138	-
Methyl p-tolyloxyacetate	180.079	C10H12O3	Ester	38768-63-7	0.00954684	0.0126408	0.0136473	0.0199044	0.0193299	0.0159923	-
Cyclohexanol, 1-methyl-4-(1-methylethyl)-, trans-	156.151	C10H20O	Terpenoids	3901-93-7	0.883683	0.82579	1.03307	0.977551	0.88059	1.57443	-
Butanoic acid, 3-methyl-, 3,7-dimethyl-2,6-octadienyl ester, (Z)-	238.193	C15H26O2	Ester	3915-83-1	0.0110902	0.00952582	0.0144848	0.0118318	0.0126824	0.0173333	-
Carvone oxide, trans-	166.099	C10H14O2	Heterocyclic compound	39903-97-4	0.578985	0.498656	0.420015	0.401157	0.479351	0.396631	-
1-Hexanol, 5-methyl-2-(1-methylethyl)-, acetate	200.178	C12H24O2	Ester	40853-55-2	0.0546238	0.0408988	0.0308051	0.0905801	0.0854819	0.0768645	-
4-Acetylanisole	150.068	C9H10O2	Ketone	100-06-1	0.191591	0.201813	0.167485	0.191076	0.19423	0.101109	-
BenzAldehyde, 4-ethoxy-	150.068	C9H10O2	Aldehyde	10031-82-0	0.106835	0.147991	0.11765	0.13472	0.13786	0.0734712	-
2-Furanpropanoic acid, ethyl ester	168.079	C9H12O3	Heterocyclic compound	10031-90-0	0.646779	0.495268	0.460354	0.587396	0.841083	0.442778	-
Heptane, 1,1-dimethoxy-	160.146	C9H20O2	Hydrocarbons	10032-05-0	0.0849481	0.0799344	0.0672692	0.0766072	0.0586344	0.150724	-
Butanoic acid, 3-methyl-, hexyl ester	186.162	C11H22O2	Ester	10032-13-0	1.23478	1.081	0.712576	0.944695	0.922439	1.02116	-
Benzenemethanethiol	124.035	C7H8S	Sulfur compounds	100-53-8	0.952136	1.15173	0.662122	0.924007	1.00276	0.717138	-
Lanceol, cis	220.183	C15H24O	Terpenoids	10067-28-4	0.0707026	0.0876422	0.0336816	0.0190102	0.0296567	0.00816706	-
Benzene, (methylthio)-	124.035	C7H8S	Sulfur compounds	100-68-5	0.135983	0.189974	0.205187	0.16859	0.129067	0.246439	-
2-Furancarboxylic acid	112.016	C5H4O3	Heterocyclic compound	88-14-2	0.0829524	0.133111	0.0945119	0.0784281	0.0775155	0.1119	ko01100
.beta.-Bisabolene	204.188	C15H24	Terpenoids	495-61-4	0.0120439	0.0327604	0.0802564	1.60309	3.30064	6.38826	ko00909
(E)-2-Decenal	154.136	C10H18O	Aldehyde	3913-81-3	0.414577	0.443719	0.464854	0.535786	0.483518	0.537766	-
Diallyl disulphide	146.022	C6H10S2	Sulfur compounds	2179-57-9	0.72302	0.561364	0.507676	0.53929	0.514521	0.521447	-
3-Hexanone	100.089	C6H12O	Ketone	589-38-8	0.166893	0.154316	0.236268	0.190126	0.17674	0.113117	-
2-Hexanone	100.089	C6H12O	Ketone	591-78-6	2.22547	2.26704	3.35982	2.74297	2.56045	1.75735	-
2-Butenal, 2-methyl-	84.058	C5H8O	Aldehyde	1115-11-3	0.455127	0.179139	0.271021	0.189404	0.186074	0.176015	-
2H-Pyran-3-ol, 6-ethenyltetrahydro-2,2,6-trimethyl-	170.131	C10H18O2	Heterocyclic compound	14049-11-7	1.65946	2.34055	1.99272	1.72183	2.60998	3.81155	-
Toluene	92.063	C7H8	Aromatics	108-88-3	0.6286	0.285483	0.396368	0.168011	0.18403	0.430091	ko01100
3-Penten-2-one, 4-methyl-	98.073	C6H10O	Ketone	141-79-7	1.20473	0.96624	1.46352	1.03784	0.973957	0.577712	-
Benzene, 1,3-dimethyl-	106.078	C8H10	Aromatics	108-38-3	0.0877906	0.0943828	0.123287	0.1217	0.212016	0.282074	ko01100
2,3-Butanediol	90.068	C4H10O2	Alcohol	513-85-9	3.55825	3.11715	4.56448	3.70554	3.55426	2.54752	-
1-Propanol, 3-ethoxy-	104.084	C5H12O2	Alcohol	111-35-3	0.00323135	0.00239132	0.00332545	0.0025158	0.00242352	0.00166492	-
2-Hexenal, (E)-	98.073	C6H10O	Aldehyde	6728-26-3	14.7399	13.6796	15.8534	11.4254	12.7576	8.64515	-
2-Furanmethanol	98.037	C5H6O2	Alcohol	98-00-0	10.5931	8.02612	7.73483	5.88085	6.15838	3.58962	-
Butanoic Acid, 3-methyl-	102.068	C5H10O2	Acid	503-74-2	0.0348817	0.0380458	0.0283325	0.0315062	0.0228236	0.0145389	ko01110
1-Hexanol	102.104	C6H14O	Alcohol	111-27-3	0.181433	0.200854	0.255393	0.309375	0.937352	0.759877	-
o-Xylene	106.078	C8H10	Aromatics	95-47-6	0.0368678	0.0413352	0.0401112	0.0497738	0.02993	0.0306117	ko01100
2-Heptanone	114.104	C7H14O	Ketone	110-43-0	0.0197974	0.0873075	0.034719	0.0198173	0.0625181	0.599145	-
Styrene	104.063	C8H8	Aromatics	100-42-5	0.0812959	0.0426513	0.0313674	28.3874	72.4237	100.361	-
Heptanal	114.104	C7H14O	Aldehyde	111-71-7	0.236009	0.568953	0.265886	0.281607	0.435822	4.54915	-
4-Heptenal, (Z)-	112.089	C7H12O	Aldehyde	6728-31-0	0.0882947	0.307902	0.100062	0.120003	0.267836	2.70087	-
2,4-Hexadienal, (E,E)-	96.058	C6H8O	Aldehyde	142-83-6	3.51421	2.81604	4.14009	1.95331	1.60752	0.728674	-
1-Hexanol, 4-methyl-	116.12	C7H16O	Alcohol	818-49-5	0.0857758	0.0575149	0.0757822	0.0666832	0.0589931	0.0272147	-
Nonane	128.157	C9H20	Hydrocarbons	111-84-2	0.0930403	0.196361	0.09729	0.11218	0.172817	1.52776	-
1-Hexanethiol	118.082	C6H14S	Sulfur compounds	111-31-9	0.00729766	0.00580955	0.0113393	0.00269084	0.0167481	0.00680707	-
Hexanoic acid, methyl ester	130.099	C7H14O2	Ester	106-70-7	0.0111173	0.0165902	0.0123765	0.00385942	0.00916488	0.0162998	-
.alpha.-Pinene	136.125	C10H16	Terpenoids	80-56-8	0.346573	0.304675	0.309683	0.357947	0.320853	0.211671	ko00903,ko01110
Benzene, 1,2,4-trimethyl-	120.094	C9H12	Aromatics	95-63-6	2.30009	1.45447	1.54076	1.47504	1.41673	1.39326	-
Butane, 1-isothiocyanato-	115.046	C5H9NS	Others	592-82-5	0.0259361	0.0173218	0.021908	0.0188851	0.0184729	0.0143693	-
BenzAldehyde	106.042	C7H6O	Aldehyde	100-52-7	0.514554	0.309442	0.328241	0.624044	0.679111	2.70688	ko01100
1-Heptanol	116.12	C7H16O	Alcohol	111-70-6	0.415124	0.530535	0.31447	0.327457	0.310213	0.635643	-
1-Propanol, 3-(methylthio)-	106.045	C4H10OS	Alcohol	505-10-2	0.655924	0.432283	0.40481	0.384499	0.403065	0.365744	-
3-Octanone	128.12	C8H16O	Ketone	106-68-3	0.0378207	0.041062	0.0413124	0.0471207	0.0538359	0.0497766	-
3-Thiophenethiol	115.975	C4H4S2	Heterocyclic compound	7774-73-4	0.119834	0.0823356	0.0847398	0.0817911	0.0848836	0.0692174	-
Camphene	136.125	C10H16	Terpenoids	79-92-5	0.917432	0.647859	0.630097	0.857907	0.583406	0.57024	-
1-Octen-3-ol	128.12	C8H16O	Alcohol	3391-86-4	0.0539689	0.0796291	0.0636088	0.0697999	0.0971505	0.124161	-
Phenol	94.042	C6H6O	Phenol	108-95-2	9.65485	7.30076	7.982	7.49458	7.09178	6.44302	ko00350,ko01100
2,3-Dehydro-1,8-cineole	152.12	C10H16O	Terpenoids	92760-25-3	0.42994	0.25725	0.291246	0.318799	0.288004	0.204334	-
Furan, 2-pentyl-	138.104	C9H14O	Heterocyclic compound	3777-69-3	4.30014	2.36492	2.57145	2.93177	2.47408	2.28969	-
Pyrazine, 2-ethyl-5-methyl-	122.084	C7H10N2	Heterocyclic compound	13360-64-0	18.6568	12.0713	11.4902	12.4399	11.442	10.2289	-
Octanal	128.12	C8H16O	Aldehyde	124-13-0	0.00306349	0.00777324	0.0209807	0.0107707	0.0461583	0.0120037	-
2-Methyl-1,3-dithiacyclopentane	120.007	C4H8S2	Heterocyclic compound	5616-51-3	0.758865	0.300826	0.517765	0.279844	0.448717	0.348831	-
Pyrazine, trimethyl-	122.084	C7H10N2	Heterocyclic compound	14667-55-1	0.0739866	0.197004	0.197561	0.10353	0.213857	0.179867	-
Benzene, 1-methoxy-2-methyl-	122.073	C8H10O	Ether	578-58-5	1.96934	1.25778	1.19561	1.29607	1.19227	1.06558	-
.beta.-Pinene	136.125	C10H16	Terpenoids	127-91-3	86.0594	65.2901	71.6857	66.8958	63.4709	64.0688	-
2-Octanol	130.136	C8H18O	Alcohol	123-96-6	0.0728566	0.0858775	0.0806705	0.0882983	0.14966	0.262358	-
.alpha.-Phellandrene 1	136.125	C10H16	Terpenoids	99-83-2	12.3149	4.94816	6.2541	6.47955	6.08929	6.69493	-
3-Octanol	130.136	C8H18O	Alcohol	589-98-0	0.0176874	0.0176337	0.0162425	0.0126383	0.0146115	0.0206044	-
Ethanone, 1-(2-pyridinyl)-	121.053	C7H7NO	Heterocyclic compound	1122-62-9	9.3005	9.89576	6.98945	12.4375	13.2319	28.4109	-
Acetic acid, hexyl ester	144.115	C8H16O2	Ester	142-92-7	1.50564	1.15904	1.12067	1.19149	1.12429	1.0466	-
Cyclohexene, 1-methoxy-	112.089	C7H12O	Aromatics	931-57-7	0.0162585	0.0128961	0.0138223	0.0144797	0.0133268	0.0114664	-
2-Furanmethanethiol, 5-methyl-	128.03	C6H8OS	Heterocyclic compound	59303-05-8	0.0575272	0.0542153	0.141198	0.0588556	0.049756	0.164824	-
Decane	142.172	C10H22	Hydrocarbons	124-18-5	0.0336384	0.0335697	0.0205587	0.0179211	0.0271472	0.0209743	-
BenzeneacetAldehyde	120.058	C8H8O	Aldehyde	122-78-1	25.0277	19.6268	19.1446	22.4773	20.0212	24.2252	ko00360,ko01100
Acetylpyrazine	122.048	C6H6N2O	Heterocyclic compound	22047-25-2	1.16165	0.704215	0.694243	0.89653	0.845342	0.652928	-
D-Limonene	136.125	C10H16	Terpenoids	5989-27-5	19.1643	14.8502	15.073	15.2739	14.3893	13.4103	ko00902,ko00903,ko01100,ko01110
Eucalyptol	154.136	C10H18O	Terpenoids	470-82-6	0.0370823	0.0554694	0.0448299	0.143867	0.174274	0.0643796	ko00902,ko01110
Benzene, (methoxymethyl)-	122.073	C8H10O	Ether	538-86-3	0.58299	0.390306	0.349205	0.372974	0.31554	0.302242	-
Furaneol	128.047	C6H8O3	Heterocyclic compound	3658-77-3	1.99185	1.54568	1.66664	1.3861	1.37213	1.36903	-
Octanoic acid, methyl ester	158.131	C9H18O2	Ester	111-11-5	0.0403857	0.0266999	0.019539	0.0433422	0.0382627	0.0187482	-
p-Cymene	134.11	C10H14	Aromatics	99-87-6	28.7296	20.5957	22.6482	21.545	18.1506	14.3319	ko01100
1,3,6-Octatriene, 3,7-dimethyl-, (Z)-	136.125	C10H16	Terpenoids	3338-55-4	54.5027	42.1326	41.6952	47.9087	39.5839	41.7566	-
Ethanone, 1-(1H-pyrrol-2-yl)-	109.053	C6H7NO	Heterocyclic compound	1072-83-9	0.142	0.859434	0.122469	0.133294	0.194375	0.473001	-
Pyrazine, 2-ethyl-3-methyl-	122.084	C7H10N2	Heterocyclic compound	15707-23-0	1.14036	0.678407	0.698165	0.720325	0.610879	0.510943	-
(E)-2-Octenal	126.104	C8H14O	Aldehyde	2548-87-0	0.337235	0.22461	0.226895	0.158828	0.188516	0.249508	ko01100,ko01110
Pyrazine, 2-methyl-5-(1-methylethyl)-	136.1	C8H12N2	Heterocyclic compound	13925-05-8	2.86633	2.47239	2.28608	2.3814	1.27808	1.31088	-
.beta.-Phellandrene	136.125	C10H16	Terpenoids	555-10-2	48.9923	33.4837	34.9005	32.8677	30.7434	23.6177	-
7-Octen-2-ol, 2,6-dimethyl-	156.151	C10H20O	Terpenoids	18479-58-8	0.0558892	0.0421724	0.0445507	0.0435084	0.0581024	0.02819	-
5-Heptenal, 2,6-dimethyl-	140.12	C9H16O	Aldehyde	106-72-9	0.441224	0.431984	0.466219	0.485103	0.379216	0.348848	-
1,5-Heptadien-4-one, 3,3,6-trimethyl-	152.12	C10H16O	Terpenoids	546-49-6	0.395962	0.230839	0.382135	0.206293	0.272279	0.417664	-
3-Methoxy-2,5-dimethylpyrazine	138.079	C7H10N2O	Heterocyclic compound	19846-22-1	0.0503018	0.037211	0.0394771	0.0328998	0.0318628	0.0219141	-
2-methoxy-Phenol	124.052	C7H8O2	Phenol	90-05-1	0.676314	0.802661	0.466536	0.464453	0.725271	0.50758	-
.gamma.-Terpinene	136.125	C10H16	Terpenoids	99-85-4	8.22423	5.58473	5.28621	6.64941	5.22392	5.00649	-
2-Cyclopenten-1-one, 2-hydroxy-3,4-dimethyl-	126.068	C7H10O2	Ketone	21835-00-7	0.0446621	0.037232	0.0383564	0.035302	0.0335875	0.0186119	-
p-Cresol	108.058	C7H8O	Phenol	106-44-5	4.21979	3.07536	3.00558	3.17943	1.92204	1.98722	ko01100
Pyrazine, 3-ethyl-2,5-dimethyl-	136.1	C8H12N2	Heterocyclic compound	13360-65-1	0.501845	0.312078	0.349307	0.320281	0.304351	0.231411	-
2-Thiophenemethanethiol	129.991	C5H6S2	Heterocyclic compound	6258-63-5	0.0838103	0.12648	0.14019	0.115558	0.120757	0.136765	-
Benzoic acid, methyl ester	136.052	C8H8O2	Ester	93-58-3	0.509203	0.583369	0.473085	0.496962	0.526451	0.586775	-
Phenol, 3-methyl-	108.058	C7H8O	Phenol	108-39-4	0.797033	0.592668	0.538407	0.589059	0.538836	0.459566	-
Benzene, 1,2,4,5-tetramethyl-	134.11	C10H14	Aromatics	95-93-2	0.646091	0.304313	0.677638	0.747143	0.598844	0.222886	-
2-Furanmethanol, 5-ethenyltetrahydro-.alpha.,.alpha.,5-trimethyl-, cis-	170.131	C10H18O2	Heterocyclic compound	5989-33-3	0.123255	0.857892	0.142396	0.102524	0.221627	0.469301	-
1-Octanol	130.136	C8H18O	Alcohol	111-87-5	0.775025	0.550087	0.547018	0.373191	0.468906	0.639485	-
Thiophene, 2-pentyl-	154.082	C9H14S	Heterocyclic compound	4861-58-9	2.0486	2.19706	2.49784	2.37336	2.34473	2.44366	-
Ethanone, 1-(2-thienyl)-	126.014	C6H6OS	Heterocyclic compound	88-15-3	0.374641	0.363577	0.274428	0.275799	0.332199	0.270581	-
Phenylethyl Alcohol	122.073	C8H10O	Alcohol	60-12-8	7.77528	6.31288	5.88087	6.23663	5.47956	4.26111	ko00360
Heptanoic acid, ethyl ester	158.131	C9H18O2	Ester	106-30-9	0.00537897	0.00478323	0.004908	0.00603069	0.00725494	0.0104538	-
Hotrienol	152.12	C10H16O	Alcohol	20053-88-7	1.02766	1.29565	0.808838	0.662704	0.670322	0.6201	-
Linalool	154.136	C10H18O	Terpenoids	78-70-6	5.0161	5.51237	3.6222	4.37041	5.66267	4.10593	-
2,4-Octadienal, (E,E)-	124.089	C8H12O	Aldehyde	30361-28-5	0.251173	0.182974	0.187947	0.174008	0.153342	0.167811	-
2-Octen-1-ol, (E)-	128.12	C8H16O	Alcohol	18409-17-1	0.153664	0.147207	0.157512	0.0847657	0.102243	0.132109	-
Cyclohexene, 1-methyl-4-(1-methylethylidene)-	136.125	C10H16	Terpenoids	586-62-9	16.1559	12.2335	11.6032	12.0576	11.3051	8.27462	-
trans-Linalool oxide (furanoid)	170.131	C10H18O2	Heterocyclic compound	34995-77-2	0.169871	0.643883	0.145201	0.222378	0.360802	0.667442	-
Bicyclo[3.1.0]hexan-2-ol, 2-methyl-5-(1-methylethyl)-, (1.alpha.,2.alpha.,5.alpha.)-	154.136	C10H18O	Terpenoids	17699-16-0	15.5621	12.1466	11.4549	10.3885	9.73618	8.27462	-
2-Propenoic acid, 3-phenyl-, methyl ester	162.068	C10H10O2	Ester	103-26-4	0.075996	0.0946375	0.0979144	0.0780981	0.217939	0.074516	-
1,3,8-p-Menthatriene	134.11	C10H14	Terpenoids	18368-95-1	5.59701	4.71886	4.07922	4.45678	3.9652	3.33468	-
Benzene, 1-methyl-4-(1-methylethenyl)-	132.094	C10H12	Aromatics	1195-32-0	5.27863	4.01736	4.81061	4.14648	3.78685	3.08042	-
Furan, 3-(4-methyl-3-pentenyl)-	150.104	C10H14O	Terpenoids	539-52-6	2.12038	4.92582	4.05298	3.89215	3.96421	4.90114	-
7-Oxabicyclo[4.1.0]heptane, 1-methyl-4-(1-methylethenyl)-	152.12	C10H16O	Terpenoids	1195-92-2	0.6366	0.311608	0.431411	0.449765	0.372762	0.250983	ko00903,ko01110
Cyclohexanecarboxylic acid, ethyl ester	156.115	C9H16O2	Ester	3289-28-9	0.107725	0.0689085	0.0598098	0.0268419	0.0497814	0.0144265	-
Cyclohexanecarboxylic acid, methyl ester	142.099	C8H14O2	Ester	4630-82-4	0.298618	0.206525	0.211307	0.221222	0.222503	0.185282	-
Benzyl Alcohol	108.058	C7H8O	Alcohol	100-51-6	9.3005	9.89576	18.9215	12.4375	13.2319	28.4109	-
Limonene oxide, cis-	152.12	C10H16O	Terpenoids	13837-75-7	0.6366	0.514819	0.431411	0.548306	0.440155	0.383951	-
3-Cyclohexen-1-ol, 1-methyl-4-(1-methylethyl)-	154.136	C10H18O	Terpenoids	586-82-3	0.273789	0.174712	0.156872	0.0995653	0.135416	0.0676953	-
Limonene oxide, trans-	152.12	C10H16O	Terpenoids	4959-35-7	0.0812036	0.0558372	0.0533879	0.0564984	0.0501653	0.0340731	-
(+)-(E)-Limonene oxide	152.12	C10H16O	Terpenoids	6909-30-4	0.353838	0.232035	0.231323	0.238413	0.16716	0.1515	-
Cyclohexanone, 5-methyl-2-(1-methylethyl)-	154.136	C10H18O	Terpenoids	10458-14-7	0.911941	0.738033	1.11762	0.838789	0.668881	0.837637	-
2-Nonenal, (E)-	140.12	C9H16O	Aldehyde	18829-56-6	2.4063	1.33635	2.69749	2.53557	2.51887	3.00486	-
Citronellal	154.136	C10H18O	Terpenoids	106-23-0	0.252409	0.265456	0.221218	0.226931	0.216215	0.206038	-
2-Nonenal	140.12	C9H16O	Aldehyde	2463-53-8	1.80988	1.53652	1.98428	1.86432	1.81174	1.68451	-
1-Nonanol	144.151	C9H20O	Alcohol	143-08-8	5.00266	3.46262	5.17548	5.24845	5.08057	4.62468	-
Acetic acid, phenylmethyl ester	150.068	C9H10O2	Ester	140-11-4	0.0133548	0.0358206	0.011869	0.131454	0.310181	0.255868	-
Pyrazine, 2,3-diethyl-5-methyl-	150.116	C9H14N2	Heterocyclic compound	18138-04-0	0.0150605	0.0193074	0.0117631	0.0252396	0.0536585	0.0660427	-
Bicyclo[2.2.1]heptan-2-ol, 2,3,3-trimethyl-	154.136	C10H18O	Terpenoids	465-31-6	0.0410834	0.0289368	0.0338138	0.032243	0.031635	0.0357151	-
Levomenthol	156.151	C10H20O	Terpenoids	2216-51-5	0.951656	1.56255	2.404	1.2013	1.56205	0.241997	ko00902,ko01110
BenzAldehyde, 4-ethyl-	134.073	C9H10O	Aldehyde	4748-78-1	0.0120151	0.00961469	0.0133978	0.00937843	0.00860539	0.00711779	-
2-((3,3-Dimethyloxiran-2-yl)methyl)-3-methylfuran	166.099	C10H14O2	Heterocyclic compound	92356-06-4	0.0486642	0.331949	0.0754589	0.0607012	0.0771474	0.157757	-
Butanoic acid, 3-hexenyl ester, (Z)-	170.131	C10H18O2	Ester	16491-36-4	1.54001	2.59569	3.88106	1.9265	2.52009	0.73426	-
Ethanethioic acid, S-(2-furanylmethyl) ester	156.025	C7H8O2S	Heterocyclic compound	13678-68-7	0.14518	0.502224	0.142506	0.13998	0.130864	0.1431	-
2-Methylisoborneol	168.151	C11H20O	Terpenoids	2371-42-8	0.5534	0.279285	0.208192	0.539191	0.702273	0.342845	-
Butanoic acid, hexyl ester	172.146	C10H20O2	Ester	2639-63-6	0.0195443	0.0501824	0.0721509	0.022833	0.0291527	0.0089586	-
4-Hexen-1-ol, 5-methyl-2-(1-methylethenyl)-, (R)-	154.136	C10H18O	Terpenoids	498-16-8	3.99424	2.83316	4.27669	3.58387	3.97322	3.76396	-
2-Nonanol	144.151	C9H20O	Alcohol	628-99-9	0.325983	0.733554	0.383889	0.302371	0.318573	0.381153	-
Pyrazine, 2-methoxy-3-(2-methylpropyl)-	166.111	C9H14N2O	Heterocyclic compound	24683-00-9	16.2413	11.6859	14.0285	12.1657	11.4254	11.7379	-
2(5H)-Furanone, 5-ethyl-3-hydroxy-4-methyl-	142.063	C7H10O3	Heterocyclic compound	698-10-2	0.933646	0.841392	1.01501	0.87594	0.831631	0.845367	-
Benzene, (2-nitroethyl)-	151.063	C8H9NO2	Aromatics	6125-24-2	0.0103011	0.00223641	0.00264205	0.121045	0.137655	0.708819	-
2-methyl-5-(1-methylethenyl)-Cyclohexanol	154.136	C10H18O	Terpenoids	619-01-2	0.940389	0.83019	1.01275	0.795589	4.00582	0.549301	-
Carveol	152.12	C10H16O	Terpenoids	99-48-9	0.0541631	0.0316418	0.0322196	0.0358564	0.0416213	0.0264839	-
endo-Borneol	154.136	C10H18O	Terpenoids	507-70-0	1.55755	1.62637	1.94427	1.01414	1.45499	0.976477	-
Estragole	148.089	C10H12O	Aromatics	140-67-0	0.0833831	0.0592816	0.050331	0.0776565	0.0851813	0.0450522	ko00940,ko01110
Decanal	156.151	C10H20O	Aldehyde	112-31-2	0.0215323	0.0190809	0.019573	0.0139518	0.02097	0.021256	-
Naphthalene	128.063	C10H8	Aromatics	91-20-3	0.972279	0.796298	0.976467	0.967984	0.709601	0.902319	ko01100
Dodecane	170.203	C12H26	Hydrocarbons	112-40-3	0.13082	0.122863	0.11559	0.261037	0.200921	0.289755	-
2,4-Nonadienal, (E,E)-	138.104	C9H14O	Aldehyde	5910-87-2	0.53462	0.301641	0.238311	0.198794	0.302527	0.149526	-
Benzenemethanol, .alpha.,.alpha.,4-trimethyl-	150.104	C10H14O	Terpenoids	1197-01-9	0.0183293	0.0129363	0.0111483	0.0159029	0.0192869	0.0101182	-
1,6-Octadien-3-ol, 3,7-dimethyl-, formate	182.131	C11H18O2	Ester	115-99-1	0.155688	0.146533	0.137261	0.236467	0.247995	0.199891	-
Nonanoic acid, methyl ester	172.146	C10H20O2	Ester	1731-84-6	0.0495688	0.0391677	0.0314803	0.00670633	0.0107663	0.00285557	-
(-)-Carvone	150.104	C10H14O	Terpenoids	6485-40-1	0.68433	0.586668	0.380527	0.525781	0.500602	0.560232	ko00902,ko00903,ko01110
2-Cyclohexen-1-ol, 2-methyl-5-(1-methylethenyl)-, cis-	152.12	C10H16O	Terpenoids	1197-06-4	4.31303	4.44835	5.15042	4.59656	4.4853	4.57792	-
Methyl salicylate	152.047	C8H8O3	Ester	119-36-8	11.1402	146.779	46.5684	10.389	25.829	38.2543	-
Butanoic acid, 2-methyl-, hexyl ester	186.162	C11H22O2	Ester	10032-15-2	0.303395	0.202344	0.170416	0.0246927	0.25245	0.0873289	-
Benzothiazole	135.014	C7H5NS	Heterocyclic compound	95-16-9	0.117008	0.163512	0.124262	0.0623119	0.068575	0.0549756	-
Benzonitrile	103.042	C7H5N	Nitrogen compounds	100-47-0	0.592975	0.367014	0.41689	0.39796	0.417182	0.343359	-
3-Mercaptohexyl acetate	176.087	C8H16O2S	Ester	136954-20-6	0.0420737	0.0340458	0.0251328	0.0386185	0.0470938	0.077219	-
Citronellol	156.151	C10H20O	Terpenoids	106-22-9	0.637563	0.665563	0.602212	0.537662	0.609324	0.572377	ko01110
5H-5-Methyl-6,7-dihydrocyclopentapyrazine	134.084	C8H10N2	Heterocyclic compound	23747-48-0	0.42008	0.276218	0.31849	0.284545	0.344986	0.280888	-
2,6-Octadienal, 3,7-dimethyl-, (Z)-	152.12	C10H16O	Terpenoids	106-26-3	11.8411	9.13605	6.87647	8.91265	8.78823	8.83952	ko01110
Phenol, 4-(2-propenyl)-	134.073	C9H10O	Aromatics	501-92-8	0.156817	0.172531	0.175619	0.253588	0.503019	0.951331	ko00940,ko01110
Acetic acid, 2-phenylethyl ester	164.084	C10H12O2	Ester	103-45-7	0.00951735	0.00869622	0.00785269	0.0135567	0.00336576	0.0106938	-
Benzeneacetic acid, ethyl ester	164.084	C10H12O2	Ester	101-97-3	3.19361	2.41252	1.69077	2.20094	1.92137	2.29089	-
3-Phenylpropanol	136.089	C9H12O	Alcohol	122-97-4	0.199077	0.152133	0.140223	0.157467	0.165619	0.0969024	-
Carvone	150.104	C10H14O	Terpenoids	99-49-0	0.51319	0.33805	0.551957	0.497467	0.368792	0.507056	-
Bicyclo[2.2.1]heptan-2-ol, 1,7,7-trimethyl-, formate, endo-	182.131	C11H18O2	Ester	7492-41-3	2.04533	2.04163	2.26801	2.06513	2.13462	2.09567	-
Benzenemethanol, 4-methoxy-	138.068	C8H10O2	Phenol	105-13-5	0.00826809	0.0114333	0.00913751	0.0125707	0.00765127	0.0138077	-
4-(1-methylethyl)-Benzaldehyde	148.089	C10H12O	Terpenoids	122-03-2	0.0839016	0.100278	0.109055	0.16743	0.306858	0.729961	ko01100
Linalyl acetate	196.146	C12H20O2	Terpenoids	115-95-7	13.9048	10.7768	7.26679	9.93221	8.62674	10.0644	-
1-Cyclohexene-1-carboxAldehyde, 4-(1-methylethenyl)-	150.104	C10H14O	Aldehyde	2111-75-3	0.146767	0.0867282	0.106442	0.163165	0.144256	0.137972	ko00903
1-Decanol	158.167	C10H22O	Alcohol	112-30-1	0.0695659	0.0641204	0.0827334	0.0544726	0.0747214	0.0640979	-
Ethanone, 1-(2-aminophenyl)-	135.068	C8H9NO	Ketone	551-93-9	0.011802	0.0118681	0.0126315	0.0116426	0.0116496	0.0115981	-
p-Menth-8-en-3-ol, acetate	196.146	C12H20O2	Ester	89-49-6	2.97607	2.33712	1.49225	2.17796	2.15141	2.30911	-
2,6-Octadienal, 3,7-dimethyl-, (E)-	152.12	C10H16O	Terpenoids	141-27-5	1.16358	0.79137	0.960964	0.782792	0.960403	0.86199	ko01110
Geraniol	154.136	C10H18O	Terpenoids	106-24-1	38.1105	33.6652	21.3777	29.352	28.7046	32.8433	ko00902,ko01100,ko01110
Nonanoic Acid	158.131	C9H18O2	Acid	112-05-0	0.00585541	0.00697101	0.00674025	0.00544413	0.0052371	0.00526349	-
3-Cyclohexene-1-methanethiol, .alpha.,.alpha.,4-trimethyl-	170.113	C10H18S	Sulfur compounds	71159-90-5	0.0185714	0.0189373	0.0142085	0.10239	0.140917	0.0506026	-
4-Isopropylcyclohexa-1,3-dienecarbAldehyde	150.104	C10H14O	Aldehyde	1197-15-5	0.0153285	0.0204441	0.0149489	0.0271698	0.0717319	0.0854967	-
2-Undecanone	170.167	C11H22O	Ketone	112-12-9	0.0738668	0.0809446	0.0782456	0.105775	0.0902912	0.0612472	-
(2E,4Z)-2,4-Decadienal	152.12	C10H16O	Aldehyde	25152-83-4	0.394738	0.418367	0.192107	0.655421	0.392038	0.503525	-
cis-.beta.-Farnesene	204.188	C15H24	Terpenoids	28973-97-9	0.052832	0.0433891	0.0520631	0.120573	0.0591591	0.303323	-
1,3-Cyclohexadiene-1-carboxaldehyde, 2,6,6-trimethyl-	150.104	C10H14O	Terpenoids	116-26-7	0.181738	0.2281	0.145043	0.157326	0.204466	0.162376	ko00999
trans-Geranic acid methyl ester	182.131	C11H18O2	Ester	1189-09-9	0.406245	0.131184	0.196123	0.533759	0.403112	0.169219	-
Acetic acid, nonyl ester	186.162	C11H22O2	Ester	143-13-5	0.316425	0.333464	0.303624	0.442208	0.393726	0.217023	-
2,4-Decadienal, (E,E)-	152.12	C10H16O	Aldehyde	25152-84-5	0.101685	0.049426	0.0269353	0.0683855	0.0777889	0.0258996	-
Undecanal	170.167	C11H22O	Aldehyde	112-44-7	0.395348	0.41453	0.275698	0.596191	0.426415	0.373966	-
.alpha.-Terpineol	154.136	C10H18O	Terpenoids	98-55-5	0.788281	1.37716	0.952738	0.807051	1.14249	0.885101	-
Pyrazine, 2,5-dimethyl-3-(3-methylbutyl)-	178.147	C11H18N2	Heterocyclic compound	18433-98-2	0.0371707	0.0231765	0.0309399	0.0402314	0.0427441	0.0329634	-
2-Propen-1-ol, 3-phenyl-	134.073	C9H10O	Alcohol	104-54-1	0.0364029	0.0163805	0.0112235	0.0481504	0.077498	0.0214777	ko01110
Tridecane	184.219	C13H28	Hydrocarbons	629-50-5	0.484377	0.512848	0.274579	0.8324	0.491982	0.647443	-
1-Cyclohexene-1-carboxAldehyde, 4-(1-methylethenyl)-, (S)-	150.104	C10H14O	Aldehyde	18031-40-8	0.0627268	0.0665609	0.0589843	0.164782	0.122143	0.0908497	-
trans-3-Methyl-4-octanolide	156.115	C9H16O2	Ester	39638-67-0	0.0660714	0.0836311	0.0565861	0.105559	0.062633	0.0705302	-
2-Methoxy-4-vinylphenol	150.068	C9H10O2	Aromatics	7786-61-0	0.0443563	0.0319487	0.0468691	0.0397522	0.0323019	0.0372756	-
Hexanoic acid, 3-hydroxy-, ethyl ester	160.11	C8H16O3	Ester	2305-25-1	0.496794	0.297485	0.24994	0.105027	0.19396	0.0403999	-
Butanoic acid, phenylmethyl ester	178.099	C11H14O2	Ester	103-37-7	0.0819736	0.0902574	0.072809	0.200309	0.228036	0.120872	-
Methyl anthranilate	151.063	C8H9NO2	Ester	134-20-3	0.0926089	0.0967599	0.0792651	0.0919932	0.0966297	0.124121	-
Benzene, 1-ethenyl-4-methoxy-	134.073	C9H10O	Aromatics	637-69-4	0.230688	0.14865	0.153223	0.142093	0.13007	0.0677306	-
.alpha.-Cubebene	204.188	C15H24	Terpenoids	17699-14-8	0.0521349	0.0448909	0.0584282	0.0583504	0.0550322	0.0501032	-
2-Undecenal	168.151	C11H20O	Aldehyde	2463-77-6	0.0248074	0.0272705	0.0182844	0.0149146	0.0252444	0.00918959	-
Benzenepropanoic acid, ethyl ester	178.099	C11H14O2	Ester	2021-28-5	0.0490542	0.0624611	0.0353275	0.0232353	0.109309	0.150639	-
6-Octen-1-ol, 3,7-dimethyl-, acetate	198.162	C12H22O2	Ester	150-84-5	0.00767678	0.0061127	0.00221132	0.0101289	0.0118009	0.0241381	-
.alpha.-Terpinyl acetate	196.146	C12H20O2	Ester	80-26-2	0.0731766	0.0975314	0.0614278	0.0721402	0.0727437	0.047633	-
2,6-Octadien-1-ol, 3,7-dimethyl-, acetate, (Z)-	196.146	C12H20O2	Ester	141-12-8	0.310145	0.407816	0.197152	0.238004	0.314825	0.108146	-
Copaene	204.188	C15H24	Terpenoids	3856-25-5	0.368066	0.283902	0.0180099	0.0332345	0.0313607	0.309527	-
1-Undecanol	172.183	C11H24O	Alcohol	112-42-5	0.139717	0.209764	0.307719	0.0400979	0.0633354	0.315938	-
2-Buten-1-one, 1-(2,6,6-trimethyl-1,3-cyclohexadien-1-yl)-, (E)-	190.136	C13H18O	Terpenoids	23726-93-4	0.111741	0.140204	0.190182	0.150889	0.156396	0.147769	-
Hexanoic acid, 3-hexenyl ester, (Z)-	198.162	C12H22O2	Ester	31501-11-8	0.53863	1.01419	1.58114	0.217702	0.279054	0.142196	-
Hexanoic acid, hexyl ester	200.178	C12H24O2	Ester	6378-65-0	0.00848375	0.00905796	0.00856802	0.0139181	0.0116859	0.00924851	-
Indole, 3-methyl-	131.073	C9H9N	Heterocyclic compound	83-34-1	0.00267135	0.00307794	0.00242651	0.00404916	0.00448764	0.00510726	ko00380
Butyl caprylate	200.178	C12H24O2	Ester	589-75-3	0.0663039	0.0605569	0.0694469	0.0555741	0.0417381	0.0839078	-
Cyclohexane, 1-ethenyl-1-methyl-2,4-bis(1-methylethenyl)-, (1.alpha.,2.beta.,4.beta.)-	204.188	C15H24	Terpenoids	33880-83-0	0.0109211	0.026263	0.0124828	0.178853	0.206122	0.285144	-
2(5H)-Furanone, 5-ethyl-	112.052	C6H8O2	Heterocyclic compound	2407-43-4	0.032649	0.0412834	0.0272001	0.0264216	0.0278207	0.0669143	-
Eugenol	164.084	C10H12O2	Phenol	97-53-0	0.0595113	0.588382	0.377164	0.277129	1.42593	1.93782	ko00940
Decanoic acid, ethyl ester	200.178	C12H24O2	Ester	110-38-3	0.0019955	0.00201114	0.00398384	0.0198824	0.0201422	0.0228683	-
(3R,6R)-2,2,6-Trimethyl-6-vinyltetrahydro-2H-pyran-3-ol	170.131	C10H18O2	Heterocyclic compound	14009-71-3	1.65946	6.2105	1.99272	1.81574	2.60998	3.81155	-
Acetic acid, decyl ester	200.178	C12H24O2	Ester	112-17-4	0.00690392	0.019634	0.00794381	0.00863049	0.00601479	0.0171455	-
[1aR-(1a.alpha.,4.alpha.,4a.beta.,7b.alpha.)]-1a,2,3,4,4a,5,6,7b-octahydro-1,1,4,7-tetramethyl-1H-Cycloprop[e]azulene	204.188	C15H24	Terpenoids	489-40-7	0.13948	0.433443	0.191493	0.311489	0.242426	0.681202	-
4a(2H)-Naphthalenol, octahydro-4,8a-dimethyl-,(4.alpha.,4a.alpha.,8a.beta.)-	182.167	C12H22O	Aromatics	19700-21-1	0.00993191	0.0141579	0.0117325	0.0129973	0.0103598	0.0221501	ko00909,ko01110
Tetradecane	198.235	C14H30	Hydrocarbons	629-59-4	0.0316187	0.031051	0.0416103	0.184051	0.24999	0.329306	-
(-)-.beta.-Bourbonene	204.188	C15H24	Terpenoids	5208-59-3	0.259906	0.326617	0.419902	0.185663	0.178412	0.0597395	-
.alpha.-Ionone	192.151	C13H20O	Terpenoids	127-41-3	0.225647	0.107901	0.196513	0.19621	0.262555	0.286643	-
Naphthalene, decahydro-4a-methyl-1-methylene-7-(1-methylethenyl)-, [4aR-(4a.alpha.,7.alpha.,8a.beta.)]-	204.188	C15H24	Terpenoids	17066-67-0	0.179042	0.167037	0.26256	0.430296	0.450377	0.674268	ko00909,ko01110
Bicyclo[7.2.0]undec-4-ene, 4,11,11-trimethyl-8-methylene-,[1R-(1R*,4Z,9S*)]-	204.188	C15H24	Terpenoids	118-65-0	0.0126504	0.0481357	0.016207	0.0257301	0.0156829	0.0766784	-
5,9-Undecadien-2-one, 6,10-dimethyl-, (E)-	194.167	C13H22O	Ketone	3796-70-1	0.113044	0.0237459	0.0199598	0.291823	0.194834	1.40157	-
Caryophyllene	204.188	C15H24	Terpenoids	87-44-5	0.1372	0.44408	0.179454	0.290149	0.158906	1.02999	ko00909,ko01100,ko01110
2H-Pyran-2-one, tetrahydro-6-pentyl-	170.131	C10H18O2	Ester	705-86-2	0.00584321	0.00524514	0.0107506	0.010598	0.0111797	0.00676811	-
(E)-.beta.-Famesene	204.188	C15H24	Terpenoids	18794-84-8	0.052832	0.0439985	0.0530426	0.120573	0.0591591	0.303323	ko00909,ko01110
2-Propenoic acid, 3-phenyl-, ethyl ester	176.084	C11H12O2	Ester	103-36-6	0.00975512	0.00970611	0.0079703	0.0663578	0.0844635	0.583598	-
Aromandendrene	204.188	C15H24	Terpenoids	489-39-4	0.0130278	0.0158392	0.0206192	0.0422457	0.0591591	0.303323	-
Butanoic acid, 3-methyl-, 1-ethenyl-1,5-dimethyl-4-hexenyl ester	238.193	C15H26O2	Ester	1118-27-0	0.0589264	0.0458508	0.0364598	0.517504	0.552016	1.27483	-
.beta.-Guaiene	204.188	C15H24	Terpenoids	88-84-6	0.0691533	0.0940508	0.067516	1.00108	1.11046	2.01511	-
3-Cyclohexene-1-ethanol, .beta.,4-dimethyl-	154.136	C10H18O	Alcohol	18479-68-0	0.0311777	0.0249021	0.0144103	0.0311108	0.0438303	0.0224064	-
Humulene	204.188	C15H24	Terpenoids	6753-98-6	0.0563546	0.0393069	0.172591	0.115949	0.268413	1.38157	ko00909
1,3-Cyclohexadiene, 5-(1,5-dimethyl-4-hexenyl)-2-methyl-, [S-(R*,S*)]-	204.188	C15H24	Terpenoids	495-60-3	0.0604144	0.0252162	0.130395	2.65499	6.62374	13.4415	-
Tridecanal	198.198	C13H26O	Aldehyde	10486-19-8	0.0237814	0.0244177	0.033616	0.0919692	0.172036	0.515709	-
.alpha.-Muurolene	204.188	C15H24	Terpenoids	10208-80-7	0.091989	0.0756264	0.0972866	1.5333	3.13445	4.2992	-
3-Mercaptohexanol	134.077	C6H14OS	Alcohol	51755-83-0	0.397503	0.323048	0.301365	0.324869	0.283816	0.278701	-
Citronellyl butyrate	226.193	C14H26O2	Ester	141-16-2	0.0772124	0.0672879	0.0222834	0.111498	0.0795218	0.0752234	-
Bornyl isovalerate	238.193	C15H26O2	Ester	76-50-6	0.187729	0.187249	0.232049	0.30805	0.28139	0.344463	-
.alpha.-Farnesene	204.188	C15H24	Terpenoids	502-61-4	0.028248	0.0484865	0.0591749	0.798919	1.99766	2.33601	ko00909,ko01110
Naphthalene, 1,2,3,5,6,8a-hexahydro-4,7-dimethyl-1-(1-methylethyl)-, (1S-cis)-	204.188	C15H24	Terpenoids	483-76-1	0.149437	0.230017	0.0637555	0.283742	0.325948	0.999297	ko00909,ko01100,ko01110
Benzene, 1-(1,5-dimethyl-4-hexenyl)-4-methyl-	202.172	C15H22	Terpenoids	644-30-4	0.720109	0.717684	0.790103	1.78983	1.98306	19.1454	-
1,5-Cyclodecadiene, 1,5-dimethyl-8-(1-methylethylidene)-, (E,E)-	204.188	C15H24	Terpenoids	15423-57-1	0.0190376	0.0307381	0.0127018	0.0473151	0.00957276	0.0282665	ko00909
Octanoic acid, hexyl ester	228.209	C14H28O2	Ester	1117-55-1	0.0103531	0.0198628	0.0156042	0.00370739	0.00487234	0.0107984	-
Naphthalene, 1,2,3,4-tetrahydro-1,6-dimethyl-4-(1-methylethyl)-, (1S-cis)-	202.172	C15H22	Terpenoids	483-77-2	0.117337	0.1887	0.0738223	0.181418	0.208107	0.449452	-
Benzoic acid, 1-methylethyl ester	164.084	C10H12O2	Ester	939-48-0	0.0743866	0.0622217	0.0769122	0.0726041	0.0823037	0.0665504	-
1-Dodecanol	186.198	C12H26O	Alcohol	112-53-8	0.180131	0.214812	0.244631	0.490511	0.662192	1.65307	-
1,6,10-Dodecatrien-3-ol, 3,7,11-trimethyl-, (E)-	222.198	C15H26O	Terpenoids	40716-66-3	0.036131	0.0785887	0.0361841	0.0532519	0.0300562	0.0116429	-
n-Tridecan-1-ol	200.214	C13H28O	Alcohol	112-70-9	0.0133467	0.00974486	0.0092209	0.0208869	0.0265384	0.083905	-
2H-Pyran-2-one, 6-hexyltetrahydro-	184.146	C11H20O2	Ester	710-04-3	0.00241525	0.0030693	0.00287677	0.00925798	0.00893543	0.0176531	-
3-Buten-2-one, 4-(2,2,6-trimethyl-7-oxabicyclo[4.1.0]hept-1-yl)-	208.146	C13H20O2	Terpenoids	23267-57-4	0.293921	0.239555	0.282511	0.428904	0.501074	0.294344	-
2-Hexenoic Acid, (E)-	114.068	C6H10O2	Acid	13419-69-7	0.114896	1.25954	0.0729824	0.0268891	0.0388178	0.108596	-
Methyl jasmonate	224.141	C13H20O3	Ester	1211-29-6	0.138557	0.162583	0.0957832	0.108546	0.120915	0.204494	ko00592,ko01110
Pentanoic acid, 3,7-dimethyl-2,6-octadienyl ester, (E)-	238.193	C15H26O2	Ester	10402-47-8	0.157589	0.140876	0.1443	0.156713	0.150005	0.139812	-
5-Azulenemethanol, 1,2,3,3a,4,5,6,7-octahydro-.alpha.,.alpha.,3,8-tetramethyl-, [3S-(3.alpha.,3a.beta.,5.alpha.)]-	222.198	C15H26O	Terpenoids	22451-73-6	0.0135831	0.0129246	0.0094104	0.0186794	0.00930239	0.0118589	-
.alpha.-Cadinol	222.198	C15H26O	Terpenoids	481-34-5	0.0641691	0.0899766	0.0707566	0.0780247	0.0911548	0.143215	-
trans-2-Dodecen-1-ol	184.183	C12H24O	Alcohol	69064-37-5	0.0501429	0.0482513	0.0673157	0.0968506	0.124774	0.0899051	-
Heptadecane	240.282	C17H36	Hydrocarbons	629-78-7	0.0320812	0.0280887	0.0387127	0.0405895	0.0420955	0.0286769	-
.delta.-Dodecalactone	198.162	C12H22O2	Ester	713-95-1	0.0231371	0.0206051	0.0272473	0.0194852	0.0194575	0.01356	-
trans-Farnesol	222.198	C15H26O	Terpenoids	106-28-5	0.0137556	0.0180192	0.00954413	0.00373587	0.00722781	0.00741814	ko00900,ko00909,ko01110
2-Pentadecanone, 6,10,14-trimethyl-	268.277	C18H36O	Ketone	502-69-2	0.00370162	0.00308949	0.00274399	0.00725058	0.00819157	0.0169836	-
.alpha.-Calacorene	200.157	C15H20	Terpenoids	21391-99-1	0.0469231	0.0668482	0.0315068	0.0924413	0.111783	0.105372	-
Hexadecanoic acid, ethyl ester	284.272	C18H36O2	Ester	628-97-7	0.000726473	0.000695471	0.000887594	0.0155965	0.0282124	0.0888265	-
Nonadecane	268.313	C19H40	Hydrocarbons	629-92-5	0.0162123	0.0135384	0.0234842	0.00864677	0.0097455	0.0178125	-
(+)-Diethyl L-tartrate	206.079	C8H14O6	Ester	87-91-2	0.0159807	0.0160322	0.0136449	0.0800366	0.587858	0.0483866	-
Eicosane	282.329	C20H42	Hydrocarbons	112-95-8	0.00290495	0.00233825	0.00484209	0.0192576	0.0411864	0.117589	-
2-FurAldehyde diethyl acetal	170.094	C9H14O3	Aldehyde	13529-27-6	0.0262455	0.0933888	0.0334803	0.0308855	0.0454794	0.10862	-
1-methyl-4-(1-methylethenyl)-1,2-Cyclohexanediol	170.131	C10H18O2	Terpenoids	1946-00-5	0.162624	0.1144	0.190693	0.225364	0.191612	0.14306	-
2-Cyclohexen-1-one, 3-methyl-6-(1-methylethylidene)-	150.104	C10H14O	Terpenoids	491-09-8	0.545397	0.56797	0.469982	0.567754	0.964805	0.295151	-
Hexanedioic acid, dimethyl ester	174.089	C8H14O4	Ester	627-93-0	0.993591	0.863332	0.563417	0.761067	0.746287	0.747895	-
exo-2-Hydroxycineole	170.131	C10H18O2	Terpenoids	92999-78-5	0.00604828	0.00649315	0.00556001	0.0045829	0.00478935	0.00848801	-
Dicyclopentadiene	132.094	C10H12	Hydrocarbons	77-73-6	0.182198	0.222028	0.20502	0.165065	0.263694	0.085207	-
Benzofuran	118.042	C8H6O	Heterocyclic compound	271-89-6	0.0650448	0.0529749	0.0549377	0.0694379	0.0529206	0.0420081	-
Benzene, 1,2,3-trimethyl-	120.094	C9H12	Aromatics	526-73-8	3.01974	2.30565	2.10154	2.28583	2.0862	1.69542	-
Benzylamine	107.073	C7H9N	Amine	100-46-9	0.646775	0.379304	0.352851	0.372551	0.342333	0.325676	-
Acetic acid, cyclohexyl ester	142.099	C8H14O2	Ester	622-45-7	0.441224	0.35058	0.466219	0.364489	0.379216	0.348848	-
2-PyridinemethanAmine	108.069	C6H8N2	Heterocyclic compound	3731-51-9	20.2555	12.7964	15.5966	15.4784	14.811	12.7976	-
BenzAldehyde, 2-methyl-	120.058	C8H8O	Aldehyde	529-20-4	0.362776	0.157906	0.266326	1.2627	0.856268	0.75714	ko01100
BenzAldehyde, 3-methyl-	120.058	C8H8O	Aldehyde	620-23-5	0.511684	0.315228	0.224972	0.353341	0.284235	0.261892	ko01100
2-Pyridinecarbonitrile	104.037	C6H4N2	Heterocyclic compound	100-70-9	0.365117	0.28126	0.269853	0.283415	0.214898	0.218265	-
Formic acid, phenylmethyl ester	136.052	C8H8O2	Ester	104-57-4	9.77748	6.61702	6.35493	6.89255	6.06918	5.25495	-
Hygrine	141.115	C8H15NO	Heterocyclic compound	496-49-1	0.486527	0.529741	0.363215	0.421014	0.489149	0.534439	ko00960,ko01100
2(1H)-Pyridinone	95.037	C5H5NO	Heterocyclic compound	142-08-5	1.22341	1.29662	1.35499	1.17346	1.28203	2.0603	-
Fenchone	152.12	C10H16O	Terpenoids	1195-79-5	0.878409	1.17805	1.30399	1.05555	1.09864	1.25773	-
BenzenAmine, N,N-dimethyl-	121.089	C8H11N	Amine	121-69-7	0.0795222	0.0699096	0.0555937	0.0591122	0.0636081	0.0658515	-
1-ethenyl-2-Pyrrolidinone	111.068	C6H9NO	Heterocyclic compound	88-12-0	0.227921	0.239433	0.217242	0.184817	0.212555	0.21262	-
Benzenemethanol, 4-methyl-	122.073	C8H10O	Alcohol	589-18-4	0.159309	0.0725433	0.060788	0.514406	0.792465	0.164435	ko01100
DiSulfur compounds, dipropyl	150.054	C6H14S2	Sulfur compounds	629-19-6	0.187834	0.0754879	0.0324742	0.556232	0.865514	0.136722	-
Benzyl methyl ketone	134.073	C9H10O	Ketone	103-79-7	2.45059	2.17144	1.75436	1.89936	1.67411	1.35516	-
(E)-4,8-Dimethylnona-1,3,7-triene	150.141	C11H18	Terpenoids	19945-61-0	1.06394	0.313545	0.171323	2.47772	3.77574	0.678935	-
Valproic Acid	144.115	C8H16O2	Acid	99-66-1	0.00524644	0.00353925	0.00333235	0.00350982	0.00330969	0.00474717	-
Bicyclo[3.1.1]hept-2-en-6-one, 2,7,7-trimethyl-	150.104	C10H14O	Terpenoids	473-06-3	0.944508	0.768371	0.718678	0.790315	0.677609	0.670713	-
BenzenAmine, N-ethyl-	121.089	C8H11N	Amine	103-69-5	1.75915	1.44001	1.35185	1.45555	1.28152	1.26213	-
AmphetAmine	135.105	C9H13N	Amine	300-62-9	0.0252961	0.0172515	0.0144159	0.00906411	0.0113187	0.0212317	-
Bicyclo[3.1.1]heptan-3-ol, 6,6-dimethyl-2-methylene-, [1S-(1.alpha.,3.alpha.,5.alpha.)]-	152.12	C10H16O	Terpenoids	547-61-5	0.311905	0.216109	0.269989	0.220928	0.195316	0.167388	-
Phenol, 2-ethyl-	122.073	C8H10O	Phenol	90-00-6	0.4431	0.30074	0.297009	0.31105	0.255173	0.230381	-
2-Methyl-6-methyleneocta-2,7-dien-4-one	150.104	C10H14O	Terpenoids	539-70-8	0.176615	0.387114	0.154019	0.167246	0.193666	0.142161	ko00902,ko01110
Naphthalene, 1,2,3,4-tetrahydro-	132.094	C10H12	Aromatics	119-64-2	0.0147915	0.0135009	0.0182048	0.0129869	0.0122243	0.0132929	-
4-Aminopyridine	94.053	C5H6N2	Heterocyclic compound	504-24-5	0.130006	0.429244	0.259293	0.224798	0.411721	1.00048	-
Benzofuran, 4,5,6,7-tetrahydro-3,6-dimethyl-	150.104	C10H14O	Terpenoids	494-90-6	0.0133548	0.0381618	0.011869	0.131454	0.310181	0.255868	-
BenzenAmine, 2,4-dimethyl-	121.089	C8H11N	Amine	95-68-1	0.0411942	0.0784132	0.0411758	0.42663	0.857717	4.50471	-
BenzenAmine, 2,5-dimethyl-	121.089	C8H11N	Amine	95-78-3	0.0411942	0.082767	0.0411758	0.342611	0.815433	1.23964	-
1,2-Propanedione, 1-phenyl-	148.052	C9H8O2	Ketone	579-07-7	0.0951175	0.317884	0.0752933	0.0783512	0.145064	0.0968897	ko00996,ko01100,ko01110
Bicyclo[3.1.1]hept-2-ene-2-methanol, 6,6-dimethyl-	152.12	C10H16O	Terpenoids	515-00-4	0.0440016	0.171106	0.228966	0.0421283	0.15068	0.509235	ko00903
Cyclohexanol, 1-methyl-4-(1-methylethylidene)-	154.136	C10H18O	Terpenoids	586-81-2	0.372852	13.0771	2.74822	0.34911	1.2255	2.46967	-
Tropinone	139.1	C8H13NO	Heterocyclic compound	532-24-1	0.20273	0.124781	0.12384	0.352866	0.281188	0.341179	ko00960,ko01100,ko01110
(-)-trans-Isopiperitenol	152.12	C10H16O	Terpenoids	74410-00-7	0.0331955	0.0384729	0.0379133	0.0281394	0.034399	0.024752	ko00902,ko01110
(-)-Myrtenol	152.12	C10H16O	Terpenoids	19894-97-4	0.847993	0.585044	0.661487	1.35989	1.34698	0.874482	-
Benzoic Acid, 4-methyl-	136.052	C8H8O2	Acid	99-94-5	0.394505	0.192816	0.420992	0.245675	0.331908	0.174929	ko01100
2-Oxabicyclo[2.2.2]octan-6-one, 1,3,3-trimethyl-	168.115	C10H16O2	Terpenoids	107598-08-3	3.42209	2.39323	3.80479	1.29893	2.29535	0.812003	-
2-Ethylhexyl acrylate	184.146	C11H20O2	Ester	103-11-7	0.0523317	0.0268636	0.0266964	0.0807156	0.0796607	0.0594208	-
6-Octen-1-ol, 3,7-dimethyl-, (R)-	156.151	C10H20O	Terpenoids	1117-61-9	0.281908	0.198164	0.158724	0.346372	0.351221	0.22601	ko01110
(+)-neodihydrocarveol	154.136	C10H18O	Terpenoids	18675-33-7	0.531726	0.34344	0.311072	0.277273	0.498858	0.255695	-
D-Verbenone	150.104	C10H14O	Terpenoids	18309-32-5	0.290899	0.122266	0.313234	0.145363	0.177547	0.0657249	-
Ascaridole	168.115	C10H16O2	Terpenoids	512-85-6	6.47042	5.16006	3.29605	4.74604	4.6602	4.9955	-
1,2-Benzenediol, 3-methyl-	124.052	C7H8O2	Alcohol	488-17-5	0.0762177	0.0698301	0.0690199	0.0526221	0.0627311	0.0750663	ko01100
Picolinamide	122.048	C6H6N2O	Heterocyclic compound	1452-77-3	0.199545	0.169633	0.14208	0.137812	0.158879	0.131434	-
Phenol, 2-(1,1-dimethylethyl)-	150.104	C10H14O	Phenol	88-18-6	0.0357983	0.03261	0.0278627	0.0281608	0.0247345	0.022555	-
Memantine	179.167	C12H21N	Amine	19982-08-2	0.0319809	0.209507	0.082241	0.140277	0.12062	0.0881046	-
1,2-Benzenediol, 4-methyl-	124.052	C7H8O2	Alcohol	452-86-8	0.130637	0.140215	0.0613815	0.228185	0.138961	0.19011	ko01100
2-Cyclohexen-1-one, 2-hydroxy-3-methyl-6-(1-methylethyl)-	168.115	C10H16O2	Terpenoids	490-03-9	0.328407	0.352097	0.228235	0.591987	0.35239	0.293966	-
Phenol, 4-(1-methylpropyl)-	150.104	C10H14O	Phenol	99-71-8	0.0967134	0.0520174	0.0992734	0.123336	0.161526	0.0707163	-
1,3-Benzodioxol-5-ol	138.032	C7H6O3	Heterocyclic compound	533-31-3	0.0263302	0.289	0.0172616	0.0555987	0.0219904	1.04138	-
2-Thiopheneacetic acid	142.009	C6H6O2S	Heterocyclic compound	1918-77-0	0.022659	0.0156154	0.0204155	0.0260038	0.0156821	0.0360021	-
Thiocyanic acid, phenylmethyl ester	149.03	C8H7NS	Sulfur compounds	3012-37-1	0.284496	0.287433	0.240627	0.381048	0.584994	0.172941	-
Piperonal	150.032	C8H6O3	Aldehyde	120-57-0	0.2417	0.251355	0.201564	0.242734	0.254668	0.129387	-
2,7-Octadiene-1,6-diol, 2,6-dimethyl-, (E)-	170.131	C10H18O2	Terpenoids	75991-61-6	0.0144145	0.0145056	0.0169684	0.0177331	0.0177866	0.0128188	-
BenzenAmine, 2,6-diethyl-	149.12	C10H15N	Amine	579-66-8	0.0859792	0.0887776	0.0715514	0.084418	0.0937333	0.0459683	-
Neric Acid	168.115	C10H16O2	Terpenoids	4613-38-1	0.0213499	0.0313595	0.0204707	0.0530937	0.0937686	0.030347	-
Benzamide	121.053	C7H7NO	Amine	55-21-0	0.287643	0.30014	0.200375	0.238774	0.393441	0.1551	-
DiethanolAmine	105.079	C4H11NO2	Amine	111-42-2	0.00143283	0.00347004	0.00268867	0.00234994	0.00616103	0.00757763	ko00564
Geranic acid	168.115	C10H16O2	Terpenoids	459-80-3	0.0157855	0.0168153	0.0142675	0.0346909	0.0692739	0.0236004	ko01110
2,7-Octadiene-1,6-diol, 2,6-dimethyl-	170.131	C10H18O2	Terpenoids	64142-78-5	0.0641391	0.135441	0.214622	0.0218716	0.0329304	0.017063	ko00902,ko01110
Benzoic Acid, 2,3-dihydroxy-	154.027	C7H6O4	Acid	303-38-8	0.0923946	0.12152	0.0417498	0.0514461	0.0786504	0.0216791	ko01110
p-Hydroxyphenyl methyl carbinol	138.068	C8H10O2	Alcohol	2380-91-8	0.230233	0.273662	0.26674	0.247638	0.268206	0.0600507	-
Benzene, 1,2-(methylenedioxy)-4-propenyl-, (E)-	162.068	C10H10O2	Aromatics	4043-71-4	0.0135142	0.0182739	0.114758	0.0392104	0.113878	0.394404	-
Biphenyl	154.078	C12H10	Aromatics	92-52-4	0.0351002	0.0392228	0.0251565	0.0222508	0.0261735	0.0111045	ko01100
Resorcinol monoacetate	152.047	C8H8O3	Ester	102-29-4	0.0383797	0.0450446	0.0760789	0.0439389	0.038766	0.0131852	-
1,2,3-Benzenetriol	126.032	C6H6O3	Phenol	87-66-1	0.0289638	0.0257717	0.0305828	0.0366806	0.038361	0.0241631	-
Acetic Acid, phenoxy-	152.047	C8H8O3	Acid	122-59-8	0.0343541	0.0433329	0.0335387	0.0591022	0.067133	0.0631431	-
Benzeneacetamide	135.068	C8H9NO	Amine	103-81-1	0.049734	0.23446	0.0641069	0.0996694	0.0866199	0.422782	ko00360,ko01100
N-Benzylformamide	135.068	C8H9NO	Amine	6343-54-0	0.00708888	0.0112277	0.00849884	0.0691332	0.0934843	0.182191	-
Benzenemethanol, 4-hydroxy-	124.052	C7H8O2	Alcohol	623-05-2	0.0645467	0.0603445	0.066392	0.115338	0.191259	0.142033	-
Benzoic Acid, 4-methoxy-	152.047	C8H8O3	Acid	100-09-4	0.0268028	0.0262763	0.0204001	0.076979	0.0565776	0.0861326	-
1,6,10-Dodecatriene, 7,11-dimethyl-3-methylene-	204.188	C15H24	Terpenoids	77129-48-7	0.0522954	0.0365275	0.052117	0.117705	0.0591591	0.303323	ko00909,ko01110
9-Oxononanoic Acid	172.11	C9H16O3	Acid	2553-17-5	0.530017	0.441915	0.741533	0.442674	0.364633	0.809458	-
Undecylenic Acid	184.146	C11H20O2	Acid	112-38-9	0.180131	0.214812	0.244631	0.379543	0.391805	0.996384	-
1-Cyclohexene-1-carboxylic acid, 4-(1-methylethenyl)-	166.099	C10H14O2	Terpenoids	7694-45-3	0.0654778	0.0717755	0.0732307	0.0575169	0.0574168	0.107678	ko00903
1,2,4-Benzenetriol	126.032	C6H6O3	Alcohol	533-73-3	0.00205073	0.00323122	0.00310849	0.00662262	0.00935563	0.0108397	ko01100
2-Naphthalenol	144.058	C10H8O	Phenol	135-19-3	0.0121661	0.0162055	0.00724303	0.0162032	0.0169588	0.0564185	-
Bibenzyl	182.11	C14H14	Aromatics	103-29-7	0.0358172	0.0486723	0.0164925	0.0671627	0.057605	0.253068	-
Patulin	154.027	C7H6O4	Heterocyclic compound	149-29-1	0.00936276	0.00871836	0.00967286	0.0128899	0.0111517	0.00982234	-
1-NaphthalenecarboxAldehyde	156.058	C11H8O	Aldehyde	66-77-3	0.0128353	0.0116093	0.0113674	0.0203175	0.0282185	0.0844109	-
Vanillic acid	168.042	C8H8O4	Acid	121-34-6	0.00211189	0.00186848	0.00251318	0.00965234	0.0162648	0.0176412	-
Naphthalene, 1-nitro-	173.048	C10H7NO2	Aromatics	86-57-7	0.00203931	0.00260351	0.00353459	0.00556256	0.0104345	0.0185538	-
Benzophenone	182.073	C13H10O	Ketone	119-61-9	0.0198105	0.0192671	0.025269	0.0390354	0.0690345	0.166847	-
Naphthalene, 2-nitro-	173.048	C10H7NO2	Aromatics	581-89-5	0.0131395	0.0173814	0.014609	0.0169446	0.0207506	0.0336165	-
(S)-4-(1-Acetoxyallyl)phenyl acetate	234.089	C13H14O4	Ester	52946-22-2	0.013477	0.0136681	0.0162729	0.0212079	0.0325293	0.106481	-
Benzenepropanoic Acid, 4-hydroxy-	166.063	C9H10O3	Acid	501-97-3	0.0489741	0.0582276	0.0621545	0.0709141	0.090561	0.173618	-
CinnamAldehyde, .alpha.-pentyl-	202.136	C14H18O	Aldehyde	122-40-7	0.0152424	0.0145601	0.0169087	0.0206479	0.0284809	0.0620065	-
1,8,11,14-Heptadecatetraene, (Z,Z,Z)-	232.219	C17H28	Hydrocarbons	10482-53-8	0.0886227	0.0812678	0.103811	0.0951407	0.106369	0.127193	-
Oxirane, tetradecyl-	240.245	C16H32O	Hydrocarbons	7320-37-8	0.0236205	0.0327505	0.0258894	0.0099512	0.00748865	0.0136571	-
2,6,10-Dodecatrien-1-ol, 3,7,11-trimethyl-, (Z,E)-	222.198	C15H26O	Terpenoids	3790-71-4	0.00609132	0.00418285	0.00614264	0.00558769	0.00606131	0.0062721	ko00909
2,6,10-Dodecatrien-1-ol, 3,7,11-trimethyl-	222.198	C15H26O	Terpenoids	4602-84-0	0.0135743	0.0109368	0.0153545	0.0159211	0.0158818	0.0136315	ko00510,ko00900,ko01100,ko01110
2,6,10-Dodecatrienal, 3,7,11-trimethyl-, (E,E)-	220.183	C15H24O	Terpenoids	502-67-0	0.0362545	0.051205	0.0200339	0.0127584	0.0235922	0.024409	ko00900,ko00909,ko01110
Meperidine	247.157	C15H21NO2	Heterocyclic compound	57-42-1	0.0340069	0.0305562	0.0262797	0.0198581	0.0229816	0.0205075	-
Phenol, 4-octyl-	206.167	C14H22O	Phenol	1806-26-4	0.0168114	0.00877726	0.00800543	0.0104114	0.00872663	0.0100734	-
Myristoleic Acid	226.193	C14H26O2	Acid	544-64-9	0.0124222	0.00652399	0.00485349	0.00335376	0.00421961	0.00401341	-
3,7,11-Trimethyl-dodeca-2,6,10-trienoic Acid	236.178	C15H24O2	Acid	7548-13-2	0.0899607	0.0413732	0.0295676	0.0487435	0.0333217	0.0481835	-
BenzphetAmine	239.167	C17H21N	Amine	156-08-1	0.0423046	0.0184082	0.0155777	0.0205125	0.0163661	0.0192203	-
Adenine	135.054	C5H5N5	Heterocyclic compound	73-24-5	0.0188995	0.0125912	0.00627398	0.010442	0.00940079	0.0191779	ko00230,ko00908,ko01100,ko01110,ko01232
7-Hydroxycoumarin	162.032	C9H6O3	Heterocyclic compound	93-35-6	0.0046683	0.00224895	0.00200374	0.00217071	0.0019708	0.0025362	ko00999,ko01110
Ethotoin	204.09	C11H12N2O2	Heterocyclic compound	86-35-1	0.012123	0.00599966	0.0051117	0.00776175	0.0112508	0.080676	-
Glutethimide	217.11	C13H15NO2	Heterocyclic compound	77-21-4	0.0122396	0.0055391	0.00530766	0.00619571	0.00503081	0.00525667	-
(E)-Hexadec-2-enal	238.23	C16H30O	Aldehyde	22644-96-8	0.00578857	0.00358908	0.0044677	0.00903067	0.0113558	0.017158	-
Ricinine	164.059	C8H8N2O2	Heterocyclic compound	524-40-3	0.00299654	0.00223413	0.00260567	0.00228575	0.0042481	0.00251313	-
(4aS,10aS)-7-Isopropyl-1,1,4a-trimethyl-1,2,3,4,4a,5,6,9,10,10a-decahydrophenanthrene	272.25	C20H32	Terpenoids	41577-36-0	0.00871049	0.00890503	0.00879966	0.0186432	0.01347	0.00778804	ko00904,ko01110
(4aS,4bS,10aS)-7-Isopropyl-1,1,4a-trimethyl-1,2,3,4,4a,4b,5,9,10,10a-decahydrophenanthrene	272.25	C20H32	Terpenoids	122712-77-0	0.00789159	0.00589283	0.00680462	0.00624094	0.0101735	0.00698912	ko00904,ko01110
Pyrrole	67.042	C4H5N	Heterocyclic compound	109-97-7	0.23603	0.104	0.158596	0.137508	0.169788	0.0542196	-
Glycidol	74.037	C3H6O2	Alcohol	556-52-5	0.216187	0.103618	0.149283	0.129147	0.17221	0.0546315	-
Acetylacetone	100.052	C5H8O2	Ketone	123-54-6	0.209129	0.193973	0.245087	0.222443	0.19908	0.192062	-
1-Butanol, 3-methyl-, formate	116.084	C6H12O2	Ester	110-45-2	3.36517	2.87812	4.16958	3.26286	3.05055	2.07885	-
4-Hydroxy-3-hexanone	116.084	C6H12O2	Ketone	4984-85-4	0.0397017	0.0479867	0.0562247	0.040785	0.0421439	0.0154186	-
1H-Pyrazole	68.037	C3H4N2	Heterocyclic compound	288-13-1	0.0748989	0.0882968	0.0596959	0.0628684	0.0756392	0.303105	-
Cyclohexanone	98.073	C6H10O	Ketone	108-94-1	0.165273	0.672596	0.232636	0.214165	0.615438	7.62613	-
DiSulfur compounds, methyl 2-propenyl	120.007	C4H8S2	Sulfur compounds	2179-58-0	0.0141586	0.0147056	0.00944056	0.0112227	0.0079481	0.010335	-
(1S)-2,6,6-Trimethylbicyclo[3.1.1]hept-2-ene	136.125	C10H16	Terpenoids	7785-26-4	0.440053	2.11871	0.766389	1.18609	0.65297	1.2083	ko00902,ko01100,ko01110
2H-Pyran-2-one, tetrahydro-	100.052	C5H8O2	Heterocyclic compound	542-28-9	0.0942701	0.122445	0.0693956	0.0728513	0.0665812	0.147059	-
Benzene, 1-ethyl-2-methyl-	120.094	C9H12	Aromatics	611-14-3	0.100926	0.0766437	0.0748946	0.115617	0.107461	0.106237	-
4-Pyridinecarbonitrile	104.037	C6H4N2	Heterocyclic compound	100-48-1	0.0124979	0.00763529	0.00766088	0.00893941	0.00718222	0.00776005	-
Benzene, (1-methylpropyl)-	134.11	C10H14	Aromatics	135-98-8	0.544917	0.425574	0.418285	0.656542	0.39423	0.351883	-
2-Bromo dodecane	248.114	C12H25Br	Halogenated hydrocarbons	13187-99-0	0.0237814	0.0244177	0.033616	0.0907624	0.172036	0.190536	-
2H-Pyran, 3,6-dihydro-4-methyl-2-(2-methyl-1-propenyl)-	152.12	C10H16O	Terpenoids	1786-08-9	0.751812	0.972286	0.530656	0.683891	0.591413	0.71599	-
Naphthalene, 1,2-dihydro-1,1,6-trimethyl-	172.125	C13H16	Aromatics	30364-38-6	0.136933	0.116253	0.15847	0.149397	0.13873	0.0777417	-
2,4-Decadien-1-ol	154.136	C10H18O	Alcohol	14507-02-9	0.0352346	0.0291397	0.0562512	0.0383091	0.0358954	0.0383585	-
4,8,12-Tetradecatrienal, 5,9,13-trimethyl-	248.214	C17H28O	Heterocyclic compound	66408-55-7	0.0839879	0.0349718	0.0295271	0.0359188	0.0275961	0.0361427	-
1H-Indene, 1-ethylidene-	142.078	C11H10	Hydrocarbons	2471-83-2	0.0226859	0.0237624	0.0179828	0.0159874	0.0135801	0.0146803	-
Naphthalene, 1-methyl-	142.078	C11H10	Aromatics	90-12-0	0.0266113	0.0269565	0.0206009	0.0182816	0.0153425	0.0149687	-
2-Undecanone, 6,10-dimethyl-	198.198	C13H26O	Ketone	1604-34-8	0.00408104	0.00250425	0.00152925	0.0147293	0.0160414	0.0227488	-
2H-Pyran-2-one, tetrahydro-6-propyl-	142.099	C8H14O2	Heterocyclic compound	698-76-0	0.153034	0.132224	0.187983	0.0176027	0.019023	0.0157047	-
2H-Pyran-2-one, 6-pentyl-	166.099	C10H14O2	Heterocyclic compound	27593-23-3	0.050195	0.036758	0.0348629	0.0387318	0.047758	0.114706	-
Butanoic acid, 4-hexenyl ester, (Z)-	170.131	C10H18O2	Ester	69727-41-9	0.126034	0.0713418	0.0983604	0.210071	0.1686	0.217302	-
1H-3a,7-Methanoazulene, octahydro-3,8,8-trimethyl-6-methylene-, [3R-(3.alpha.,3a.beta.,7.beta.,8a.alpha.)]-	204.188	C15H24	Terpenoids	546-28-1	0.0856806	0.480328	0.171484	0.271329	0.146343	0.73742	-
6,7-Dodecanedione	198.162	C12H22O2	Ketone	13757-90-9	0.04835	0.0469793	0.0629789	0.0716687	0.059547	0.0435117	-
2-Ethyl-1-dodecanol	214.23	C14H30O	Alcohol	19780-33-7	0.085118	0.0503761	0.055483	0.0935013	0.077688	0.0705436	-
2-Oxepanone	114.068	C6H10O2	Ester	502-44-3	0.162864	0.160233	0.169197	0.286322	0.287373	0.527091	-
2-Tetradecene, (E)-	196.219	C14H28	Hydrocarbons	35953-54-9	0.00974986	0.0397827	0.0111376	0.0194647	0.0177151	0.0686863	-
Cyclohexanone, 5-methyl-2-(1-methylethenyl)-	152.12	C10H16O	Terpenoids	529-00-0	0.131374	0.244177	0.325232	0.17188	0.217474	0.049409	-
Pinocamphone	152.12	C10H16O	Terpenoids	547-60-4	3.66898	2.53311	3.7927	3.83577	3.5382	3.44606	-
Terpinen-4-ol	154.136	C10H18O	Terpenoids	562-74-3	0.254368	0.172339	0.18969	0.30701	0.198454	0.17077	-
Verbenone	150.104	C10H14O	Terpenoids	80-57-9	0.0426438	0.0297578	0.0345164	0.0375656	0.0221369	0.0172886	-
(4aS,4bR,10aS)-7-Isopropyl-1,1,4a-trimethyl-1,2,3,4,4a,4b,5,6,10,10a-decahydrophenanthrene	272.25	C20H32	Terpenoids	35241-40-8	0.00338928	0.00309317	0.00330962	0.00318363	0.00728357	0.00480925	ko00904,ko01100,ko01110
trans-2-Undecen-1-ol	170.167	C11H22O	Alcohol	75039-84-8	0.00997757	0.00962218	0.0117673	0.00833734	0.0100035	0.027256	-
6-Nonenal, (E)-	140.12	C9H16O	Aldehyde	2277-20-5	0.701288	0.557177	0.537289	0.570699	0.482186	0.437425	-
5,9-Undecadien-2-one, 6,10-dimethyl-, (Z)-	194.167	C13H22O	Ketone	3879-26-3	0.116767	0.0806395	0.0680501	0.238621	0.330079	0.321954	-
2(4H)-Benzofuranone, 5,6,7,7a-tetrahydro-4,4,7a-trimethyl-, (R)-	180.115	C11H16O2	Heterocyclic compound	17092-92-1	0.0855988	0.0635637	0.0805459	0.0481761	0.0591809	0.249117	-
(E)-1-Methyl-4-(6-methylhept-5-en-2-ylidene)cyclohex-1-ene	204.188	C15H24	Terpenoids	53585-13-0	0.0264817	0.0315036	0.0366442	0.0810527	0.122902	1.30479	ko00909
4-Nonenal, (E)-	140.12	C9H16O	Aldehyde	2277-16-9	0.823771	3.42356	0.584328	2.85556	3.12954	3.51056	-
5-Hepten-2-ol, 6-methyl-	128.12	C8H16O	Alcohol	1569-60-4	0.804223	0.774145	0.843092	0.846353	0.940313	0.83051	-
E-2-Hexenyl benzoate	204.115	C13H16O2	Ester	76841-70-8	0.0294486	0.0249566	0.0364301	0.0216767	0.0154526	0.0236945	-
2-Nonen-1-ol, (E)-	142.136	C9H18O	Alcohol	31502-14-4	1.47653	1.59122	1.67351	1.60986	1.58352	2.29357	-
(6Z)-Nonen-1-ol	142.136	C9H18O	Alcohol	35854-86-5	0.148461	0.317845	0.366575	0.185449	0.238895	0.0820867	-
1,6,10-Dodecatrien-3-ol, 3,7,11-trimethyl-	222.198	C15H26O	Terpenoids	7212-44-4	0.0126599	0.0249106	0.0129695	0.0131051	0.00700904	0.00882271	ko00909,ko01100
cis-2-(2-Pentenyl)furan	136.089	C9H12O	Heterocyclic compound	70424-13-4	3.05712	2.16754	2.1557	2.30937	2.04699	1.84945	-
2-Decen-1-ol, (E)-	156.151	C10H20O	Alcohol	18409-18-2	0.616011	0.48552	0.396665	0.386468	0.450262	0.479082	-
Diethyl diSulfur compounds	122.022	C4H10S2	Sulfur compounds	110-81-6	0.0232851	0.0413829	0.0177083	0.024287	0.0188675	0.0259709	-
DiSulfur compounds, ethyl 1-methylethyl	136.038	C5H12S2	Sulfur compounds	53966-36-2	5.16221	3.98573	4.13822	4.03481	3.67458	3.80993	-
Butanoic Acid, 3-methylbutyl ester	158.131	C9H18O2	Ester	106-27-4	0.0340981	0.0364546	0.0437385	0.0286833	0.036644	0.0542548	-
1-OctanAmine,N-methyl-	143.167	C9H21N	Amine	2439-54-5	1.1263	1.26855	1.34609	1.17728	1.25656	1.36593	-
3-Nonen-1-ol, (E)-	142.136	C9H18O	Alcohol	10339-61-4	0.270092	0.350721	0.208554	0.244248	0.207121	0.319589	-
2-Cyclopentylethanol	114.104	C7H14O	Alcohol	766-00-7	2.13456	4.85414	4.27101	2.34013	6.94558	1.08857	-
Cyclooctanemethanol	142.136	C9H18O	Alcohol	3637-63-6	0.462085	0.452424	0.451558	0.328391	0.40959	0.551916	-
1,7-Nonadiene, 4,8-dimethyl-	152.157	C11H20	Hydrocarbons	62108-28-5	1.72104	1.35828	1.30673	1.33885	1.2122	0.725564	-
6-Nonen-1-ol, acetate, (Z)-	184.146	C11H20O2	Ester	76238-22-7	0.431879	0.457563	0.207472	0.716419	0.424087	0.562195	-
n-HexylmethylAmine	115.136	C7H17N	Amine	35161-70-7	0.180245	0.386995	0.181723	0.191908	0.339153	3.07425	-
Benzoic acid, 2-ethylhexyl ester	234.162	C15H22O2	Ester	5444-75-7	0.00747117	0.00872348	0.0042687	0.00962164	0.0213363	0.0525567	-
Nonane, 1-iodo-	254.053	C9H19I	Halogenated hydrocarbons	4282-42-2	0.02272	0.0209049	0.028494	0.0277782	0.025987	0.0209376	-
Nonane, 3,7-dimethyl-	156.188	C11H24	Hydrocarbons	17302-32-8	0.172025	0.133428	0.174609	0.189566	0.159842	0.155275	-
1,3-Hexadiene, 3-ethyl-2-methyl-	124.125	C9H16	Hydrocarbons	61142-36-7	2.15487	2.08495	1.62924	2.05755	1.32277	1.44476	-
3-Octen-1-ol, (Z)-	128.12	C8H16O	Alcohol	20125-84-2	1.45998	1.12476	1.15088	1.23587	1.10753	1.14154	-
1-Pentadecene	210.235	C15H30	Hydrocarbons	13360-61-7	0.0198665	0.0116844	0.0137547	0.083057	0.157659	0.236357	-
1-Heptadecene	238.266	C17H34	Hydrocarbons	6765-39-5	0.00441182	0.00321606	0.00393159	0.00513554	0.00499856	0.00737154	-
Undecane, 4,6-dimethyl-	184.219	C13H28	Hydrocarbons	17312-82-2	0.330467	0.239345	0.309934	0.40791	0.353202	0.297418	-
(+)-(1R,4R,5R)-2-(10)-PINEN-4-OL	152.12	C10H16O	Terpenoids	13040-03-4	0.353838	0.252679	0.231323	0.26587	0.216817	0.19271	-
TRANS-ANETHOLE	148.089	C10H12O	Aromatics	4180-23-8	0.0149807	0.0169394	0.0136045	0.0191504	0.0167298	0.00839911	ko00940,ko01110
.delta.-Terpineol, acetate	196.146	C12H20O2	Terpenoids	93836-50-1	0.0462016	0.0278292	0.0383571	0.0550597	0.0538739	0.0304258	-
2H-Pyran-2-one, tetrahydro-6-methyl-	114.068	C6H10O2	Heterocyclic compound	823-22-3	0.420517	0.303155	0.48639	0.389214	0.29847	0.493453	-
4-Decenoic acid, methyl ester, Z-	184.146	C11H20O2	Ester	7367-83-1	0.29741	0.294501	0.513955	0.308128	0.236172	0.374167	-
Pentanedioic acid, dibutyl ester	244.167	C13H24O4	Ester	6624-57-3	0.00495136	0.0063529	0.00539233	0.00643277	0.00995811	0.0323139	-
Thujone	152.12	C10H16O	Terpenoids	546-80-5	0.178755	0.175712	0.15146	0.166314	0.163391	0.182007	-
Methane, di-p-tolyl-	196.125	C15H16	Aromatics	4957-14-6	0.00958814	0.00882184	0.00778015	0.00503667	0.00463449	0.00686723	-
2,5-Octanedione	142.099	C8H14O2	Ketone	3214-41-3	0.0266378	0.0311028	0.0615428	0.0303808	0.0349975	0.0699123	-
2H-Pyran-2-one, tetrahydro-6-(2-pentenyl)-, (Z)-	168.115	C10H16O2	Heterocyclic compound	25524-95-2	0.00458015	0.00648984	0.00905053	0.00689766	0.00911279	0.0070812	-
Nonane, 4,5-dimethyl-	156.188	C11H24	Hydrocarbons	17302-23-7	0.153505	0.152226	0.171003	0.144246	0.122941	0.120858	-
2H-2,4a-Methanonaphthalene, 1,3,4,5,6,7-hexahydro-1,1,5,5-tetramethyl-, (2S)-	204.188	C15H24	Terpenoids	1135-66-6	0.0147023	0.0221998	0.014127	0.102421	0.120787	0.201817	-
1-Dodecene	168.188	C12H24	Hydrocarbons	112-41-4	0.237228	0.254321	0.290971	0.228598	0.25614	0.199322	-
Hinesol	222.198	C15H26O	Terpenoids	23811-08-7	0.0302942	0.0352149	0.0294731	0.0424235	0.0778498	0.126416	-
Phenol, 2,4-dichloro-	161.964	C6H4Cl2O	Phenol	120-83-2	0.00240205	0.00532318	0.00400382	0.00458351	0.00533128	0.0106581	-
Isophorone	138.104	C9H14O	Ketone	78-59-1	1.16756	0.715151	0.594701	0.247309	0.45585	0.114639	-
Benzene, 1,4-diethyl-	134.11	C10H14	Aromatics	105-05-5	3.80854	2.81674	2.57648	2.82645	2.4679	2.57573	-
Naphthalene, 1,2,4a,5,6,8a-hexahydro-4,7-dimethyl-1-(1-methylethyl)-, [1S-(1.alpha.,4a.beta.,8a.alpha.)]-	204.188	C15H24	Terpenoids	24406-05-1	0.0116646	0.0148591	0.0128364	0.0441586	0.0531834	0.228042	-
2,4-Imidazolidinedione, 1-methyl-	114.043	C4H6N2O2	Heterocyclic compound	616-04-6	0.199411	0.155552	0.195278	0.108059	0.140377	0.0685616	ko00330,ko01100
Hexadecanoic acid, methyl ester	270.256	C17H34O2	Ester	112-39-0	0.00211127	0.00147121	0.00194958	0.00529903	0.00645202	0.0078257	-
Acetophenone, 4'-hydroxy-	136.052	C8H8O2	Ketone	99-93-4	0.0219022	0.0172548	0.020384	0.348141	0.483406	1.58366	ko01100
4-methyl-1-(1-methylethyl)-Bicyclo[3.1.0]hex-2-ene	136.125	C10H16	Hydrocarbons	28634-89-1	1.93677	1.25958	1.14549	1.19573	1.01119	0.97281	-
Pyridine, 2,3,4,5-tetrahydro-6-propyl-	125.12	C8H15N	Heterocyclic compound	1604-01-9	0.0307599	0.0291803	0.0394701	0.0296264	0.0303924	0.0244124	-
(1R,3aS,4aS,8aS)-1,4,4,6-Tetramethyl-1,2,3,3a,4,4a,7,8-octahydrocyclopenta[1,4]cyclobuta[1,2]benzene	204.188	C15H24	Terpenoids	94535-52-1	0.500993	1.64755	0.66576	0.986119	0.724392	2.06814	-
Benzene, 1-ethyl-3,5-dimethyl-	134.11	C10H14	Aromatics	934-74-7	0.452544	0.418094	0.331746	0.380389	0.35982	0.311105	-
(1R,4R,4aS,8aR)-4,7-Dimethyl-1-(prop-1-en-2-yl)-1,2,3,4,4a,5,6,8a-octahydronaphthalene	204.188	C15H24	Terpenoids	92692-39-2	0.0571532	0.0805787	0.072027	0.374739	0.343488	2.84649	-
Phenol, 2-nitro-	139.027	C6H5NO3	Phenol	88-75-5	0.0119547	0.0125134	0.0165025	0.0142525	0.0124149	0.00781057	-
4-Pyridinecarboxaldehyde	107.037	C6H5NO	Heterocyclic compound	872-85-5	1.27346	0.750328	0.780007	0.846618	0.712841	0.679081	-
.alpha.-Dehydro-ar-himachalene	200.157	C15H20	Terpenoids	78204-62-3	0.00890798	0.0288673	0.00402901	0.074493	0.0795347	0.667736	-
2-Propenoic acid, 2-methyl-, 3,3,5-trimethylcyclohexyl ester	210.162	C13H22O2	Ester	7779-31-9	0.0180975	0.0176772	0.0131648	0.0271523	0.0291503	0.0127587	-
2,7-Nonadien-5-one, 4,6-dimethyl-	166.136	C11H18O	Ketone	74630-80-1	0.411926	0.412705	0.352897	0.374989	0.359811	0.358966	-
3-Methylheptyl acetate	172.146	C10H20O2	Ester	72218-58-7	0.0607568	0.0229439	0.0102652	0.159547	0.240626	0.0448378	-
1H-Pyrrole-3-carbonitrile	92.037	C5H4N2	Heterocyclic compound	7126-38-7	15.1786	11.7977	11.5662	13.5527	10.7777	10.6794	-
1-Propanone, 1-cyclopropyl-	98.073	C6H10O	Ketone	6704-19-4	0.0386832	0.0230921	0.0257606	0.0287427	0.0362267	0.0271773	-
4-Decenal, (E)-	154.136	C10H18O	Aldehyde	65405-70-1	0.0646249	0.061725	0.0494555	0.117812	0.0935672	0.120165	-
Octane, 5-ethyl-2-methyl-	156.188	C11H24	Hydrocarbons	62016-18-6	0.0336864	0.0173365	0.0716873	0.0200109	0.0307298	0.0135535	-
1-Ethylpropyl acetate	130.099	C7H14O2	Ester	620-11-1	0.0508473	0.0362501	0.0749108	0.0593026	0.0552143	0.0316602	-
Thiophene, 3-methyl-	98.019	C5H6S	Heterocyclic compound	616-44-4	0.173447	0.133627	0.170822	0.0890825	0.0911963	0.0422391	-
2,4-Dimethyldodecane	198.235	C14H30	Hydrocarbons	6117-99-3	0.00307813	0.00303765	0.00369604	0.00869563	0.00539103	0.00352438	-
Dodecane, 4-methyl-	184.219	C13H28	Hydrocarbons	6117-97-1	0.0101907	0.0128601	0.0126555	0.011822	0.0110274	0.0105087	-
Dodecane, 4,6-dimethyl-	198.235	C14H30	Hydrocarbons	61141-72-8	0.025051	0.0309853	0.0407614	0.0388031	0.0352862	0.0309516	-
Naphthalene, 1,2,4a,5,8,8a-hexahydro-4,7-dimethyl-1-(1-methylethyl)-, (1.alpha.,4a.beta.,8a.alpha.)-(.+/-.)-	204.188	C15H24	Terpenoids	5951-61-1	0.0211891	0.0199936	0.0213675	0.105642	0.22587	2.35185	-
Benzene, nitroso-	107.037	C6H5NO	Aromatics	586-96-9	3.67608	1.88252	1.81331	1.83829	1.73403	2.0278	-
5-Methyloxazolidine	87.068	C4H9NO	Heterocyclic compound	58328-22-6	2.11282	1.82841	2.64166	2.16276	2.02827	1.35041	-
1-Nonene, 4,6,8-trimethyl-	168.188	C12H24	Hydrocarbons	54410-98-9	0.0137229	0.00959015	0.012284	0.0106003	0.00988242	0.0112881	-
Cyclohexanol, 2-methyl-3-(1-methylethenyl)-, (1.alpha.,2.alpha.,3.alpha.)-	154.136	C10H18O	Alcohol	54244-81-4	0.140691	0.0954152	0.111438	0.250154	0.197897	0.244833	-
6-Methyl-6-(5-methylfuran-2-yl)heptan-2-one	208.146	C13H20O2	Heterocyclic compound	50464-95-4	0.0304849	0.0741132	0.0224638	0.036288	0.0416981	0.617349	-
Hexadecane, 2,6,11,15-tetramethyl-	282.329	C20H42	Hydrocarbons	504-44-9	0.00804505	0.0155052	0.00636523	0.00593409	0.00544154	0.00617131	-
Naphthalene, 1,6-dimethyl-4-(1-methylethyl)-	198.141	C15H18	Terpenoids	483-78-3	0.102765	0.076911	0.0831404	0.0710534	0.101506	0.142165	-
Hydroperoxide, 1,4-dioxan-2-yl	120.042	C4H8O4	Heterocyclic compound	4722-59-2	0.0163263	0.0105685	0.0113093	0.0100868	0.010108	0.0082203	-
(3S,3aR)-3-Butyl-3a,4,5,6-tetrahydroisobenzofuran-1(3H)-one	194.131	C12H18O2	Ester	4567-33-3	0.00303607	0.00442123	0.00289177	0.00227209	0.00472126	0.00686061	-
1H-Pyrazole, 4,5-dihydro-5,5-dimethyl-	98.084	C5H10N2	Heterocyclic compound	4320-85-8	0.121777	0.0878675	0.107283	0.0979535	0.0950612	0.086742	-
Pentanoic acid, 2-hydroxy-3-methyl-, methyl ester	146.094	C7H14O3	Ester	41654-19-7	0.00569444	0.00859078	0.00612387	0.0088534	0.01844	0.0233066	-
1,3-Cyclopentadiene, 1,2,3,4,5-pentamethyl-	136.125	C10H16	Hydrocarbons	4045-44-7	5.79612	4.498	4.80472	4.55573	4.19432	4.32494	-
Cyclopropanecarboxylic acid chloride	104.003	C4H5ClO	Halogenated hydrocarbons	4023-34-1	0.133343	0.0474093	0.063093	0.0391065	0.0506602	0.235389	-
Pentadecane, 2,6,10-trimethyl-	254.297	C18H38	Hydrocarbons	3892-00-0	0.0216544	0.0178472	0.00810548	0.0331388	0.0322093	0.0164141	-
2,6,10-Trimethyltridecane	226.266	C16H34	Hydrocarbons	3891-99-4	0.121329	0.118103	0.146094	0.188194	0.143586	0.120341	-
2,3-Hexanedione	114.068	C6H10O2	Ketone	3848-24-6	2.48917	2.4825	3.7122	3.03463	2.8299	1.93782	-
3-Penten-2-one, 4-(acetyloxy)-, (Z)-	142.063	C7H10O3	Ketone	38365-58-1	0.0794703	0.0650312	0.065388	0.0822431	0.0698037	0.0558318	-
1-Oxaspiro[4.5]dec-6-ene, 2,6,10,10-tetramethyl-	194.167	C13H22O	Terpenoids	36431-72-8	0.0227974	0.267151	0.0129313	0.0618074	0.0172706	1.14904	-
1-(2,3,4,5-Tetramethylphenyl)ethanone	176.12	C12H16O	Ketone	34764-71-1	0.245674	0.158973	0.273189	0.226748	0.211517	0.109545	-
BenzAldehyde, 3-ethyl-	134.073	C9H10O	Aldehyde	34246-54-3	0.17883	0.0596434	0.0845777	0.101987	0.0869778	0.0654544	-
Azacyclohexan-3-one, 1,5,6-trimethyl-	141.115	C8H15NO	Heterocyclic compound	339590-59-9	0.00440679	0.00295809	0.00297403	0.00204224	0.0021379	0.00460308	-
2,2'-Ethylidenebis(5-methylfuran)	190.099	C12H14O2	Heterocyclic compound	3209-79-8	0.0294211	0.0403519	0.0478309	0.0391761	0.0694638	0.0469158	-
Ethanone, 1-(2-methyl-1-cyclopenten-1-yl)-	124.089	C8H12O	Ketone	3168-90-9	0.0654027	0.0328863	0.0400616	0.0352311	0.023412	0.0358821	-
Dodecane, 2,6,11-trimethyl-	212.25	C15H32	Hydrocarbons	31295-56-4	0.273616	0.26749	0.333916	0.324354	0.285648	0.257944	-
2-Propenoic acid, 2-methoxyethyl ester	130.063	C6H10O3	Ester	3121-61-7	13.1819	15.8142	13.6275	12.8825	13.657	3.20408	-
5-Hepten-2-one, 4,6-dimethyl-	140.12	C9H16O	Ketone	31162-48-8	0.14933	0.0875262	0.0897288	0.0987192	0.0827296	0.0815572	-
1-(1-Adamantyl)-1-phenylethanol	256.183	C18H24O	Aromatics	303797-64-0	0.0195945	0.00867885	0.00733478	0.00955682	0.00741113	0.0253984	-
3,5-Octadien-2-one, (E,E)-	124.089	C8H12O	Ketone	30086-02-3	0.358917	0.311643	0.364576	0.25971	0.272597	0.235135	-
3-Cyclohexene-1-acetAldehyde, .alpha.,4-dimethyl-	152.12	C10H16O	Aldehyde	29548-14-9	0.0987964	0.05259	0.153926	0.0856037	0.068274	0.184061	-
1H-Cycloprop[e]azulene, decahydro-1,1,4,7-tetramethyl-, [1aR-(1a.alpha.,4.beta.,4a.beta.,7.beta.,7a.beta.,7b.alpha.)]-	206.203	C15H26	Terpenoids	28580-43-0	0.157183	0.181729	0.263279	0.0867293	0.123135	0.0309296	-
Decane, 4-methyl-	156.188	C11H24	Hydrocarbons	2847-72-5	0.0277962	0.0238908	0.0318625	0.0174554	0.0159935	0.0161786	-
Tetradecane, 4-methyl-	212.25	C15H32	Hydrocarbons	25117-24-2	0.140901	0.138024	0.178403	0.240107	0.173567	0.146219	-
4-Hexen-3-one	98.073	C6H10O	Ketone	2497-21-4	23.9113	26.767	28.5533	20.8566	21.8235	12.811	-
cis-2,6-Dimethyl-2,6-octadiene	138.141	C10H18	Hydrocarbons	2492-22-0	26.4635	20.4423	22.6867	21.2168	20.2804	20.8769	-
1,4-Cyclohexadiene-1-methanol, 4-(1-methylethyl)-	152.12	C10H16O	Alcohol	22539-72-6	1.2795	1.33923	1.11149	1.07202	1.67164	0.682176	-
1,4 Benzodioxan-6-amine	151.063	C8H9NO2	Heterocyclic compound	22013-33-8	0.00883737	0.00457699	0.00790969	0.01166	0.0110783	0.0172387	-
Isopentyl hexanoate	186.162	C11H22O2	Ester	2198-61-0	3.3893	2.97381	1.88639	2.60293	2.5417	2.56509	-
1(2H)-Naphthalenone, octahydro-4-hydroxy-, trans-	168.115	C10H16O2	Ketone	21766-50-7	0.054356	0.0550511	0.0659208	0.0810053	0.0703517	0.0694348	-
cis-7-Decen-1-al	154.136	C10H18O	Aldehyde	21661-97-2	0.171408	0.0841735	0.0764803	0.143151	0.0803646	0.0941664	-
Hexadecane, 7,9-dimethyl-	254.297	C18H38	Hydrocarbons	21164-95-4	0.047572	0.0548851	0.0363828	0.0129271	0.0124803	0.010796	-
Heptadecane, 7-methyl-	254.297	C18H38	Hydrocarbons	20959-33-5	0.0170869	0.0148427	0.0180154	0.0141215	0.0207867	0.0188209	-
1H-Pyrrole-2,5-dione, 3-ethyl-4-methyl-	139.063	C7H9NO2	Heterocyclic compound	20189-42-8	0.357405	0.267667	0.302961	0.361243	0.36873	0.283986	-
2-Heptanone, 4,6-dimethyl-	142.136	C9H18O	Ketone	19549-80-5	0.209077	0.164998	0.161921	0.182001	0.150136	0.131496	-
Cyclohexanol, 1-ethenyl-	126.104	C8H14O	Alcohol	1940-19-8	0.0356991	0.038235	0.0389368	0.0406966	0.0375582	0.0432162	-
Pentadecane, 2,6,10,14-tetramethyl-	268.313	C19H40	Hydrocarbons	1921-70-6	0.0212127	0.0180937	0.0191902	0.034343	0.0353839	0.0309719	-
Undecane, 4,4-dimethyl-	184.219	C13H28	Hydrocarbons	17312-68-4	1.92155	0.643765	1.1927	0.357617	0.579455	0.221645	-
Decane, 3-ethyl-3-methyl-	184.219	C13H28	Hydrocarbons	17312-66-2	1.67216	1.19902	1.0331	0.659988	1.08727	0.413799	-
3-Ethyl-3-methylheptane	142.172	C10H22	Hydrocarbons	17302-01-1	0.177425	0.0316705	0.147315	0.0353193	0.102077	0.0127347	-
Undecane, 4,8-dimethyl-	184.219	C13H28	Hydrocarbons	17301-33-6	0.0777652	0.0758878	0.090458	0.0762091	0.0752675	0.0657565	-
Undecane, 2,5-dimethyl-	184.219	C13H28	Hydrocarbons	17301-22-3	0.120941	0.0948173	0.148086	0.115368	0.130348	0.0984426	-
Benzene, 1-methyl-4-(1,2,2-trimethylcyclopentyl)-, (R)-	202.172	C15H22	Terpenoids	16982-00-6	0.0203296	0.0793186	0.0340113	0.0952351	0.0857617	0.422396	-
Naphthalene, 1,2,3,4,4a,7-hexahydro-1,6-dimethyl-4-(1-methylethyl)-	204.188	C15H24	Terpenoids	16728-99-7	0.0736282	0.111082	0.034245	0.0967198	0.085032	0.0896279	-
BenzAldehyde, 2,4-dimethyl-	134.073	C9H10O	Aldehyde	15764-16-6	0.032241	0.0318344	0.0248062	0.0274697	0.0185634	0.0184735	-
Tridecane, 2-methyl-	198.235	C14H30	Hydrocarbons	1560-96-9	0.053547	0.0475528	0.0626661	0.0816716	0.137807	0.125734	-
Pentadecane, 2-methyl-	226.266	C16H34	Hydrocarbons	1560-93-6	0.0246819	0.020152	0.022766	0.0316582	0.0375674	0.0371498	-
Hexadecane, 2-methyl-	240.282	C17H36	Hydrocarbons	1560-92-5	0.0517892	0.0658653	0.0363828	0.0129271	0.0124803	0.010796	-
Tetradecane, 2,6,10-trimethyl-	240.282	C17H36	Hydrocarbons	14905-56-7	0.0187897	0.0167641	0.0185462	0.0283339	0.0298238	0.0188264	-
2-Ethylpiperidine	113.12	C7H15N	Heterocyclic compound	1484-80-6	0.0225813	0.0162126	0.0187662	0.0157721	0.0155845	0.0165187	-
2-Methylbutanoic anhydride	186.126	C10H18O3	Others	1468-39-9	0.573435	0.194005	0.203783	0.173531	0.164808	0.171006	-
4-Pyridinecarboxamide	122.048	C6H6N2O	Heterocyclic compound	1453-82-3	0.0122495	0.055039	0.0225295	0.0335352	0.0191878	0.0801081	-
4-Hexen-3-one, 5-methyl-	112.089	C7H12O	Ketone	13905-10-7	1.2083	1.11009	0.646459	0.840697	1.03521	1.03382	-
1-(Furan-2-yl)-2-methylpentan-1-one	166.099	C10H14O2	Heterocyclic compound	1248070-62-3	0.245995	0.242759	0.292222	0.160823	0.194401	0.198183	-
BenzAldehyde, 4-hydroxy-	122.037	C7H6O2	Aldehyde	123-08-0	0.0981287	0.116665	0.0516736	0.0733583	0.0716321	0.0305984	ko01100
Benzoic acid, 2-methylpropyl ester	178.099	C11H14O2	Ester	120-50-3	0.0253434	0.0202156	0.0245825	0.0268957	0.0162469	0.0291212	-
Cyclopenta[c]pentalen-3(3aH)-one, octahydro-1,2,3a,6-tetramethyl-	220.183	C15H24O	Ketone	120052-69-9	0.0134759	0.019906	0.00862356	0.00645229	0.00562733	0.0337743	-
2-Acetyl-5-methylfuran	124.052	C7H8O2	Heterocyclic compound	1193-79-9	0.347144	0.20459	0.239013	0.307638	0.233255	0.181325	-
Benzene, 1-methyl-3-(1-methylethenyl)-	132.094	C10H12	Aromatics	1124-20-5	6.69815	5.03685	5.97884	5.14056	4.69752	3.7173	-
Hexanoic acid, 5-hexenyl ester	198.162	C12H22O2	Ester	108058-81-7	0.70785	1.16518	1.62668	0.403742	0.45105	0.19091	-
Heptanoic acid, methyl ester	144.115	C8H16O2	Ester	106-73-0	0.020682	0.0222427	0.0141068	0.0217536	0.0215367	0.0117328	-
2H-Pyran-2-methanol, tetrahydro-	116.084	C6H12O2	Heterocyclic compound	100-72-1	0.00532272	0.00647985	0.0055003	0.00552534	0.00760815	0.00472684	-
Ethylbenzene	106.078	C8H10	Aromatics	100-41-4	0.0417564	0.04393	0.0331579	0.0551665	0.0678858	0.114444	ko01100
2H-Pyran-2-one, tetrahydro-4,6,6-trimethyl-	142.099	C8H14O2	Heterocyclic compound	20628-36-8	0.0137932	0.0132492	0.0159844	0.0123203	0.00985368	0.0117259	-
6-Undecanol	172.183	C11H24O	Alcohol	23708-56-7	0.0390053	0.035123	0.0433054	0.0289426	0.0262051	0.0323564	-
Benzene, 1,2,3,5-tetramethyl-	134.11	C10H14	Aromatics	527-53-7	0.653152	0.540233	0.354609	0.439288	0.312378	0.274405	-
Undecane, 2,4-dimethyl-	184.219	C13H28	Hydrocarbons	17312-80-0	0.0528144	0.0461834	0.0608668	0.0576145	0.0545282	0.049535	-
Nonane, 5-methyl-5-propyl-	184.219	C13H28	Hydrocarbons	17312-75-3	0.0637514	0.075346	0.0687618	0.146281	0.101937	0.0835227	-
Tridecane, 4,8-dimethyl-	212.25	C15H32	Hydrocarbons	55030-62-1	0.391116	0.35928	0.404741	0.504246	0.427602	0.217516	-
Undecane, 2-methyl-	170.203	C12H26	Hydrocarbons	7045-71-8	0.563754	0.663173	0.653891	0.679202	0.69411	0.874686	-
1H-Cyclopropa[a]naphthalene, 1a,2,3,5,6,7,7a,7b-octahydro-1,1,7,7a-tetramethyl-, [1aR-(1a.alpha.,7.alpha.,7a.alpha.,7b.alpha.)]-	204.188	C15H24	Terpenoids	17334-55-3	0.197641	0.290885	0.17019	0.287616	0.422274	0.970885	-
Carotol	222.198	C15H26O	Terpenoids	465-28-1	0.0151245	0.00924134	0.0121987	0.0107237	0.0396607	0.0807465	-
Dodecane, 1-iodo-	296.1	C12H25I	Halogenated hydrocarbons	4292-19-7	0.0104438	0.0159825	0.00810548	0.0363468	0.0322093	0.0199547	-
(4aR,8aR)-5,8a-dimethyl-3-propan-2-ylidene-1,2,4,4a,7,8-hexahydronaphthalene	204.188	C15H24	Terpenoids	6813-21-4	0.00807191	0.0110178	0.0105972	0.0452898	0.055914	0.177219	-
Caryophyllenyl alcohol	222.198	C15H26O	Terpenoids	913176-41-7	0.0190807	0.0115293	0.0151023	0.0410939	0.0513896	0.0149848	-
2,2,4-Trimethyl-1,3-pentanediol diisobutyrate	286.214	C16H30O4	Ester	6846-50-0	0.0693425	0.0675886	0.0611964	0.158378	0.0992095	0.0790524	-
Nonane, 2,5-dimethyl-	156.188	C11H24	Hydrocarbons	17302-27-1	0.0625289	0.0422934	0.0513019	0.0397525	0.0400683	0.030326	-
2,5-FurandicarboxAldehyde	124.016	C6H4O3	Aldehyde	823-82-5	0.228876	0.465447	0.459907	0.300282	0.33132	0.264476	-
4-Piperidinone, 1,3-dimethyl-	127.1	C7H13NO	Heterocyclic compound	4629-80-5	0.463443	0.406648	0.557178	0.326341	0.352284	0.693884	-
1-Methylcyclohexylcarboxylic Acid	142.099	C8H14O2	Acid	1123-25-7	0.126847	0.0679099	0.101977	0.222709	0.177012	0.220473	-
1-Propanone, 1-(2-furanyl)-	124.052	C7H8O2	Heterocyclic compound	3194-15-8	0.230058	0.167698	0.188317	0.180904	0.175455	0.170478	-
1-Nonen-4-ol	142.136	C9H18O	Alcohol	35192-73-5	0.745056	0.690673	0.844305	0.642629	0.660117	1.24128	-
1,3-Cyclohexadiene, 5-butyl-	136.125	C10H16	Hydrocarbons	30168-57-1	21.0872	13.2261	16.0751	15.8946	15.216	12.9387	-
Cyclohexene, 4-methyl-1-(1-methylethenyl)-	136.125	C10H16	Hydrocarbons	586-67-4	5.09257	3.94712	3.75915	3.94235	3.66254	3.23632	-
Tetradecane, 2-methyl-	212.25	C15H32	Hydrocarbons	1560-95-8	0.0159328	0.0177771	0.0186367	0.0212346	0.0221208	0.0181568	-
(S)-3-(1-methyl-2-pyrrolidinyl)-Pyridine	162.116	C10H14N2	Heterocyclic compound	54-11-5	0.0282333	0.0250729	0.0126169	0.118011	0.0442268	0.0343084	ko00960,ko01110
3,5-Dimethyldodecane	198.235	C14H30	Hydrocarbons	107770-99-0	0.064557	0.0638586	0.0758253	0.0677692	0.0600573	0.0536866	-
6,8-Nonadien-2-one, 8-methyl-5-(1-methylethyl)-, (E)-	194.167	C13H22O	Ketone	54868-48-3	0.471821	0.296855	0.307838	0.269296	0.30889	0.751408	-
4-Hexen-1-ol, acetate	142.099	C8H14O2	Alcohol	72237-36-6	14.4482	11.1385	11.3018	11.4113	10.7641	10.0651	-
1,5-Cyclooctadiene, 1,6-dimethyl-	136.125	C10H16	Hydrocarbons	3760-13-2	0.598101	0.458865	0.426813	0.534777	0.44161	0.416993	-
Furan, 2-(1-pentenyl)-, (E)-	136.089	C9H12O	Heterocyclic compound	20992-69-2	1.0644	0.636649	0.650102	0.688659	0.570565	0.541998	-
1H-1,2,4-Triazole, 3-chloro-	102.994	C2H2ClN3	Heterocyclic compound	6818-99-1	0.864108	0.645936	0.485216	0.654513	0.644644	0.653042	-
1,2,4,5-Tetrazin-3-Amine	97.039	C2H3N5	Heterocyclic compound	79329-74-1	0.057446	0.0446799	0.0376529	0.0354212	0.0346478	0.0213614	-
Ethanone, 1-(2,4-dimethyl-1H-pyrrol-3-yl)-	137.084	C8H11NO	Heterocyclic compound	2386-25-6	0.00829564	0.00804218	0.00800083	0.00955995	0.0126327	0.00762861	-
1,3-Benzenediol, 4,5-dimethyl-	138.068	C8H10O2	Phenol	527-55-9	0.886949	0.917538	0.9439	1.26916	1.12422	0.900577	-
5,8-Decadien-2-one, 5,9-dimethyl-, (E)-	180.151	C12H20O	Ketone	130876-99-2	0.0668779	0.0249347	0.0364279	0.0632918	0.0588677	0.0361761	-
2-Cyclopenten-1-one, 3-methyl-2-(2-pentenyl)-, (Z)-	164.12	C11H16O	Ketone	488-10-8	0.00799317	0.0192562	0.0108506	0.0155658	0.00327256	0.0394184	-
(1R,3aS,8aS)-7-Isopropyl-1,4-dimethyl-1,2,3,3a,6,8a-hexahydroazulene	204.188	C15H24	Terpenoids	36577-33-0	0.065954	0.0623251	0.0219971	0.170535	0.419184	6.20205	-
3-Hexen-1-ol, benzoate, (Z)-	204.115	C13H16O2	Ester	25152-85-6	0.280411	0.352845	0.278635	0.122635	0.261356	0.159748	-
1,2-Ethanediol, monobenzoate	166.063	C9H10O3	Ester	94-33-7	0.128966	0.416649	0.168203	0.253337	0.198494	0.595121	-
Benzoic acid, hexyl ester	206.131	C13H18O2	Ester	6789-88-4	0.317903	0.331763	0.120042	0.15549	0.366941	0.338887	-
Benzoic acid, 2-fluoro-4,5-dimethoxy-	200.048	C9H9FO4	Acid	79474-35-4	0.00333852	0.000954772	0.000867775	0.00924705	0.0115975	0.0534519	-
Furan, 2-propyl-	110.073	C7H10O	Heterocyclic compound	4229-91-8	0.802692	0.782771	1.17066	0.932719	0.860663	0.569392	-
Carbonochloridodithioic acid, methyl ester	125.936	C2H3ClS2	Others	16696-91-6	0.190629	0.14114	0.135196	0.244508	0.240792	0.642455	-
2-Picoline, 6-nitro-	138.043	C6H6N2O2	Heterocyclic compound	18368-61-1	2.71887	47.383	14.1456	2.61566	6.74033	13.1776	-
2-Acetylpyrrolidine	113.084	C6H11NO	Heterocyclic compound	60026-20-2	0.0603023	0.0460635	0.0470262	0.0526948	0.050417	0.0350255	-
p-Mentha-1(7),2-dien-8-ol	152.12	C10H16O	Terpenoids	65293-09-6	0.0454436	0.437022	0.0303081	0.0722016	0.141886	0.280684	-
1-Methyl-2-phenylcyclopropane	132.094	C10H12	Aromatics	3145-76-4	0.239987	0.173324	0.169482	0.170422	0.157373	0.129305	-
2,5-Pyrrolidinedione, 1-ethyl-	127.063	C6H9NO2	Heterocyclic compound	2314-78-5	0.0544581	0.0515502	0.0557391	0.0681666	0.0602684	0.050458	-
Dehydromevalonic lactone	112.052	C6H8O2	Ester	2381-87-5	0.880459	0.746217	0.971734	0.910327	0.903163	1.06515	-
2,5-ThiophenedicarboxAldehyde	139.993	C6H4O2S	Heterocyclic compound	932-95-6	0.0077326	0.00512218	0.00511125	0.00476197	0.00211285	0.00538959	-
Cyclobutanespiro-2'-bicyclo[1.1.0]butane-4'-spirocyclobutane	134.11	C10H14	Hydrocarbons	76308-11-7	0.176635	0.829841	0.292008	0.465223	0.25313	0.471418	-
Nitroguanidine	104.033	CH4N4O2	Nitrogen compounds	556-88-7	0.019265	0.0172614	0.0196808	0.0248843	0.0212235	0.0347516	-
1,7-Octadiene, 2-methyl-6-methylene-	136.125	C10H16	Terpenoids	1686-30-2	2.28437	1.78223	1.94978	1.82995	1.77132	1.80615	-
Pyridine, 3-propyl-	121.089	C8H11N	Heterocyclic compound	4673-31-8	11.7837	8.93562	9.75033	9.11349	8.63543	8.71815	-
Benzene, 1-ethenyl-3,5-dimethyl-	132.094	C10H12	Aromatics	5379-20-4	0.0341806	0.0168104	0.0169053	0.0179512	0.0153546	0.013967	-
AcetAldehyde, (3,3-dimethylcyclohexylidene)-, (Z)-	152.12	C10H16O	Aldehyde	26532-24-1	0.0704683	0.036094	0.0745598	0.048279	0.0849778	0.0566934	-
3-Methylbenzothiophene	148.035	C9H8S	Heterocyclic compound	1455-18-1	1.74849	1.4723	2.63497	1.54163	1.17958	1.94832	-
p-Tolylacetic Acid	150.068	C9H10O2	Acid	622-47-9	0.0235944	0.0235308	0.0168014	0.0287365	0.0532146	0.0823613	-
1H-Inden-5-ol, 2,3-dihydro-	134.073	C9H10O	Phenol	1470-94-6	0.108998	0.112038	0.0902628	0.112867	0.230475	0.0631534	-
Benzene, 1-methoxy-4-methyl-2-(1-methylethyl)-	164.12	C11H16O	Aromatics	31574-44-4	0.00335358	0.00387639	0.00410756	0.00928728	0.00553178	0.0106251	-
N-Cyanomethyl-2-cyanimino-pyrrolidine	148.075	C7H8N4	Heterocyclic compound	134881-46-2	0.0060108	0.0016266	0.00230278	0.0108867	0.02762	0.0717605	-
2,2'-Isopropylidenebis(5-methylfuran)	204.115	C13H16O2	Heterocyclic compound	59212-75-8	0.0199187	0.0218309	0.0157091	0.0405204	0.0445985	0.134097	-
1,4-Methanoazulen-9-ol, decahydro-1,5,5,8a-tetramethyl-, [1R-(1.alpha.,3a.beta.,4.alpha.,8a.beta.,9S*)]-	222.198	C15H26O	Terpenoids	465-24-7	0.00170288	0.00112797	0.00233216	0.0883786	0.227466	0.379608	-
1,5-Diazabicyclo[3.1.0]hexane	84.069	C4H8N2	Heterocyclic compound	13090-31-8	0.106218	0.134634	0.41825	0.331772	0.3078	0.118139	-
Dodecane, 5-methyl-	184.219	C13H28	Hydrocarbons	17453-93-9	0.112394	0.0914562	0.0616616	0.0769646	0.077284	0.0928416	-
Octanoic acid-tert butyl ester	200.178	C12H24O2	Ester	5457-66-9	0.081395	0.080311	0.0550838	0.227226	1.21731	0.98837	-
1,3,5-Triazaadamantan-7-ol	155.106	C7H13N3O	Heterocyclic compound	130267-10-6	0.187451	0.15889	0.198475	0.182223	0.176438	0.164334	-
Pentadecane, 4-methyl-	226.266	C16H34	Hydrocarbons	2801-87-8	0.0337896	0.0329756	0.0293701	0.0321209	0.0351338	0.0923317	-
.alpha.-Methylstyrene	118.078	C9H10	Aromatics	98-83-9	0.0798965	0.0505603	0.0512316	0.0505386	0.0377198	0.0344536	-
Octane, 3,3-dimethyl-	142.172	C10H22	Hydrocarbons	4110-44-5	0.0037448	0.00172547	0.00521657	0.00269466	0.0114377	0.00291122	-
Formic acid, 2-phenylethyl ester	150.068	C9H10O2	Ester	104-62-1	0.00857353	0.00610349	0.00493133	0.00651794	0.00830612	0.0655496	-
Ethyl 4-acetoxybutanoate	174.089	C8H14O4	Ester	25560-91-2	0.0911747	0.0673773	0.0629616	0.0687669	0.0591586	0.0514899	-
Decane, 2,3,6-trimethyl-	184.219	C13H28	Hydrocarbons	62238-12-4	0.00419281	0.00576332	0.00403384	0.00197007	0.0034415	0.00455065	-
Nonanoic acid, ethyl ester	186.162	C11H22O2	Ester	123-29-5	0.00786909	0.0107649	0.0120138	0.0107201	0.0156147	0.00663021	-
Diethyl Phthalate	222.089	C12H14O4	Ester	84-66-2	0.0103846	0.0118201	0.00843034	0.0101934	0.00865185	0.0190377	-
Cyclobutanone, 2,2,3-trimethyl-	112.089	C7H12O	Ketone	1449-49-6	8.14095	9.03136	9.7964	6.98088	7.45279	4.40273	-
1,4-Methanobenzocyclodecene, 1,2,3,4,4a,5,8,9,12,12a-decahydro-	202.172	C15H22	Terpenoids	74708-73-9	0.0561525	0.0451746	0.0595367	0.0554369	0.0603803	0.0304875	-
Heptane, 3,3,4-trimethyl-	142.172	C10H22	Hydrocarbons	20278-87-9	0.00232851	0.00433949	0.00196031	0.00163563	0.00200359	0.00358057	-
Cyclohexanol, 3,5-dimethyl-	128.12	C8H16O	Alcohol	5441-52-1	0.165193	0.118802	0.158578	0.134057	0.183268	0.124124	-
Butyramide, 2-cyano-2-ethyl-	140.095	C7H12N2O	Amine	18705-38-9	0.884275	0.957484	0.47292	1.1885	0.932832	1.00176	-
1H-Imidazole, 2-propyl-	110.084	C6H10N2	Heterocyclic compound	50995-95-4	1.79066	2.91349	1.7153	1.59239	2.06708	2.3501	-
Diaziridine, 3-ethyl-3-methyl-	86.084	C4H10N2	Heterocyclic compound	4901-75-1	0.0650686	0.161245	0.0555563	0.0774763	0.139139	1.1754	-
2-Butenal, 3-methyl-	84.058	C5H8O	Aldehyde	107-86-8	0.0826121	0.0705838	0.0913549	0.0710549	0.0710052	0.077994	ko00908
Ethanone, 1-(1,4-dimethyl-3-cyclohexen-1-yl)-	152.12	C10H16O	Terpenoids	43219-68-7	0.0431631	0.0830328	0.060233	0.0405231	0.0467348	0.0558608	-
Benzene, n-butyl-	134.11	C10H14	Aromatics	104-51-8	3.96634	2.72689	2.52377	3.03058	3.77606	2.60677	-
2-Octenoic Acid	142.099	C8H14O2	Acid	1470-50-4	0.0130414	0.0236808	0.0331281	0.0173552	0.0232165	0.0253586	-
Naphthalene, 2-methyl-	142.078	C11H10	Aromatics	91-57-6	0.0467741	0.0506896	0.0233207	0.0799091	0.0484224	0.0626926	-
3,5-Dimethyl-1-butylpyrazole	152.131	C9H16N2	Heterocyclic compound	2655-37-0	0.195146	0.0384479	0.0566266	0.238396	0.0966253	0.113303	-
Muurola-4,10(14)-dien-1.beta.-ol	220.183	C15H24O	Terpenoids	257293-90-6	0.0356488	0.0380336	0.0408743	0.0459234	0.0793036	0.149299	-
Ethanone, 1-(3-methylphenyl)-	134.073	C9H10O	Ketone	585-74-0	0.247905	4.31383	1.20724	0.242295	0.632209	0.786017	-
1,3-Cyclohexadiene, 1,5,5,6-tetramethyl-	136.125	C10H16	Terpenoids	514-94-3	1.4384	0.842769	0.895133	0.960918	0.809423	0.766554	-
AcetAldehyde, tetramer	176.105	C8H16O4	Aldehyde	108-62-3	0.279511	0.253428	0.311232	0.283222	0.355148	0.429538	-
(2S,6R,7S,8E)-(+)-2,7-Epoxy-4,8-megastigmadiene	192.151	C13H20O	Hydrocarbons	108342-25-2	0.0425203	0.0161679	0.0224414	0.0492436	0.0475186	0.0361761	-
Ethanone, 1-(3,5-dimethylpyrazinyl)-	150.079	C8H10N2O	Heterocyclic compound	54300-08-2	0.00802755	0.00348707	0.0118122	0.0586406	0.235564	0.626941	-
Propanoic acid, 2-methyl-, octyl ester	200.178	C12H24O2	Ester	109-15-9	0.0125696	0.0138392	0.0113682	0.0201999	0.028868	0.0106037	-
1,4-Methano-1H-indene, octahydro-4-methyl-8-methylene-7-(1-methylethyl)-, [1S-(1.alpha.,3a.beta.,4.alpha.,7.alpha.,7a.beta.)]-	204.188	C15H24	Terpenoids	3650-28-0	0.0190042	0.0286054	0.0423334	0.15541	0.183973	0.190743	-
1H-Pyrrolo[2,3-b]pyridine, 2-(1-methylethyl)-	160.1	C10H12N2	Heterocyclic compound	27257-18-7	0.00585233	0.00786503	0.00416483	0.00980157	0.00917539	0.0238384	-
2-(3-Thienyl)pyridine	161.03	C9H7NS	Heterocyclic compound	21298-55-5	0.11263	0.0355853	0.0883948	0.223667	0.262973	0.0370699	-
Hexanoic acid, octyl ester	228.209	C14H28O2	Ester	4887-30-3	0.0106643	0.0181867	0.0132834	0.00527673	0.00576367	0.0059	-
Dispiro[1,3-dioxolane-2,2'-bicyclo[2.2.1]heptane-3',2''-(1'',3''-dioxolane)], 4',7',7'-trimethyl-	254.152	C14H22O4	Hydrocarbons	24022-14-8	0.01964	0.0173986	0.0222474	0.0231533	0.0241977	0.0179134	-
Formamide, N-phenyl-	121.053	C7H7NO	Amine	103-70-8	1.55871	0.598371	1.64604	0.707217	0.877822	0.314876	-
Benzene, 1-propynyl-	116.063	C9H8	Aromatics	673-32-5	0.280212	0.211254	0.196153	0.203232	0.124978	0.167267	-
3-Acetyl-1H-pyrroline	109.053	C6H7NO	Heterocyclic compound	1072-82-8	5.40709	3.73323	2.72171	3.65834	3.3916	2.63695	-
BenzenAmine, 4-ethoxy-	137.084	C8H11NO	Amine	156-43-4	0.117243	0.167101	0.0826087	0.153661	0.12062	0.0191921	-
Ethanone, 1-(2-methylphenyl)-	134.073	C9H10O	Ketone	577-16-2	0.127094	0.0966534	0.0737108	0.103429	0.0734886	0.0466769	-
p-Mentha-1,5,8-triene	134.11	C10H14	Terpenoids	21195-59-5	0.276381	0.180179	0.152829	0.848732	2.25932	26.4388	-
Benzene, (1-methoxypropyl)-	150.104	C10H14O	Aromatics	59588-12-4	2.68666	2.41062	1.9093	1.91422	2.1214	2.16099	-
Benzenemethanol, 4-methyl-.alpha.-(1-methyl-2-propenyl)-, (R*,R*)-	176.12	C12H16O	Alcohol	83173-76-6	0.0164932	0.028707	0.0188687	0.0901381	0.101328	0.140396	-
Cyclohexane, 2-ethenyl-1,1-dimethyl-3-methylene-	150.141	C11H18	Hydrocarbons	95452-08-7	0.121242	0.155058	0.100141	0.0789596	0.0921384	0.191896	-
Benzene, pentamethyl-	148.125	C11H16	Aromatics	700-12-9	0.0149269	0.0365492	0.0130981	0.0367976	0.0376173	0.0341076	-
Ethanone, 1-(2,4-dihydroxyphenyl)-	152.047	C8H8O3	Ketone	89-84-9	0.612746	0.577556	0.552439	0.419489	0.519518	0.454493	-
Benzenemethanol, .alpha.-2-propenyl-	148.089	C10H12O	Alcohol	936-58-3	2.01486	1.62284	1.06819	1.51894	1.41492	1.84261	-
3-Methyl-pyrrolo(2,3-b)pyrazine	133.064	C7H7N3	Heterocyclic compound	20321-99-7	0.029039	0.0199419	0.0177567	0.031497	0.0212201	0.0597887	-
10,10-Dimethyl-2,6-dimethylenebicyclo[7.2.0]undecane	204.188	C15H24	Terpenoids	357414-37-0	0.020602	0.0237027	0.023707	0.0913131	0.111584	0.601863	-
(-)-Aristolene	204.188	C15H24	Terpenoids	6831-16-9	0.0274115	0.0190353	0.021474	0.0521799	0.0595362	0.207196	-
5,9-Dimethyl-2-(1-methylethyl)cyclodecane-1,4-dione	238.193	C15H26O2	Ketone	38230-97-6	0.0052292	0.00318305	0.00320718	0.00217724	0.001162	0.001695	-
Methanol, (cyclohexyl)(2,3-dimethylphenyl)-	218.167	C15H22O	Alcohol	349498-47-1	0.310398	0.141072	0.111941	0.142757	0.116465	0.130742	-
2,4-Quinolinediol	161.048	C9H7NO2	Heterocyclic compound	86-95-3	0.0270665	0.0483256	0.0210576	0.0591967	0.0881075	0.543722	ko00996
Imidodicarbonic diamide	103.038	C2H5N3O2	Nitrogen compounds	108-19-0	0.0550702	0.0384119	0.0253468	0.0287733	0.0300437	0.0386667	ko01100
(S)-(-)-(4-Isopropenyl-1-cyclohexenyl)methanol	152.12	C10H16O	Terpenoids	18457-55-1	0.5144	0.606676	0.351114	0.729356	0.616813	0.590461	ko00902,ko00903,ko01110
Indane	118.078	C9H10	Aromatics	496-11-7	0.77296	0.429599	0.432269	0.376673	0.350627	0.265507	-
1,5-Cyclooctadiene, 3,4-dimethyl-	136.125	C10H16	Hydrocarbons	21284-05-9	1.29009	0.985692	0.998103	1.04635	0.967437	0.799461	-
3-Hexene, 1-(1-methoxyethoxy)-, (Z)-	158.131	C9H18O2	Hydrocarbons	54340-96-4	0.0414024	0.226952	0.0298282	0.240676	0.152647	0.128494	-
1-Undecene, 9-methyl-	168.188	C12H24	Hydrocarbons	74630-41-4	4.9504	3.26145	4.22608	4.27961	4.03613	4.70713	-
Benzoic acid, 2-propenyl ester	162.068	C10H10O2	Ester	583-04-0	1.13675	0.866315	0.605231	0.793916	0.8127	0.955564	-
2-Pentenenitrile, 4,4-dimethyl-	109.089	C7H11N	Nitrogen compounds	39168-14-4	0.00599952	0.00496713	0.0051489	0.00518754	0.00620898	0.0120195	-
2,6-Dimethyl-1,3,5,7-octatetraene, E,E-	134.11	C10H14	Terpenoids	460-01-5	2.18958	1.50723	1.52713	1.55542	1.29691	1.17307	-
Benzene, 1,3,5-triethyl-	162.141	C12H18	Aromatics	102-25-0	0.00388022	0.00400414	0.004409	0.00320326	0.00284263	0.00132896	-
Phenol, 4-methyl-2-nitro-, acetate (ester)	195.053	C9H9NO4	Ester	54646-55-8	0.000991913	0.00211575	0.00127552	0.00407593	0.00727041	0.0127358	-
6,7-Dimethyl-1,2,3,5,8,8a-hexahydronaphthalene	162.141	C12H18	Aromatics	107914-92-1	0.0985943	0.149328	0.0827587	0.152239	0.118831	0.208474	-
Phenol, 4-methyl-2-nitro-	153.043	C7H7NO3	Phenol	119-33-5	0.0627541	0.044236	0.044075	0.0408003	0.0276789	0.0266655	-
3H-Indazol-3-one, 1-ethyl-1,2-dihydro-	162.079	C9H10N2O	Heterocyclic compound	54385-62-5	0.306811	0.0318897	0.294276	0.560175	0.453227	1.10437	-
Cyclohexene, 3,4-diethenyl-1,6-dimethyl-	162.141	C12H18	Hydrocarbons	61142-14-1	0.430309	0.340617	0.345116	0.53661	0.530347	0.803395	-
Benzo[b]thiophene, 2-ethyl-	162.05	C10H10S	Heterocyclic compound	1196-81-2	0.015681	0.0907943	0.0204783	0.0525957	0.041381	0.135818	-
Pentanal O-benzyloxime	191.131	C12H17NO	Nitrogen compounds	72399-21-4	0.0776394	0.0624863	0.0796217	0.0661357	0.0569531	0.0187645	-
1-Penten-3-one, 4-methyl-1-(1-piperidinyl)-	181.147	C11H19NO	Heterocyclic compound	13606-83-2	0.0031061	0.00378834	0.00629121	0.00618958	0.00459853	0.00382818	-
Tetrahydro-4,7,8-trimethyl-1,5-benzodiazepin-2-one	204.126	C12H16N2O	Heterocyclic compound	65847-12-3	0.110482	0.0498914	0.0376812	0.0524862	0.0462508	0.0539632	-
1-Penten-3-one, 1-(4-methoxyphenyl)-4-methyl-	204.115	C13H16O2	Ketone	103-13-9	0.0104781	0.00514095	0.0109352	0.0258308	0.0312374	0.0224464	-
Dibenzofuran, 2-methoxy-	198.068	C13H10O2	Heterocyclic compound	20357-70-4	0.0423648	0.0371639	0.040298	0.032029	0.038878	0.0860915	-
(1S,4aR,7R,8aR)-1,4a-Dimethyl-7-(prop-1-en-2-yl)decahydronaphthalen-1-ol	222.198	C15H26O	Terpenoids	5945-72-2	0.0103909	0.0114507	0.0112585	0.00628645	0.00574738	0.00881917	-
4a(2H)-Naphthalenol, 1,3,4,5,6,8a-hexahydro-4,7-dimethyl-1-(1-methylethyl)-, (1S,4S,4aS,8aR)-	222.198	C15H26O	Terpenoids	73365-77-2	0.00815852	0.0238088	0.00778027	0.0125566	0.0146785	0.0376593	-
Ethanone, 1-(2-methyl-1,3-dithiolan-2-yl)-	162.017	C6H10OS2	Heterocyclic compound	33266-07-8	0.411692	0.301693	0.225074	0.282768	0.300878	0.36479	-
1-Butanone, 2-hydroxy-1-phenyl-	164.084	C10H12O2	Ketone	16183-46-3	0.0284153	0.0364307	0.0280717	0.0803309	0.0955184	0.235512	-
3,5-Diisopropylsalicylic Acid	222.126	C13H18O3	Acid	2215-21-6	0.0305525	0.0133228	0.0115585	0.0146848	0.0124621	0.014739	-
1,4-Cyclohexadiene, 1-methyl-	94.078	C7H10	Hydrocarbons	4313-57-9	0.289062	0.230758	0.350409	0.259143	0.242576	0.150825	-
Norbornadieone	110.073	C7H10O	Ketone	10218-02-7	0.780216	0.602013	0.871084	0.435958	0.370758	0.123497	-
2-Butenoic acid, 3-methyl-, methyl ester	114.068	C6H10O2	Ester	924-50-5	26.5306	27.9587	24.284	21.0431	21.8454	12.2803	-
5-Hexenal, 4-methylene-	110.073	C7H10O	Hydrocarbons	17844-21-2	0.0301828	0.0443831	0.0311414	0.0305564	0.0506993	0.251539	-
3(2H)-Pyridazinone	96.032	C4H4N2O	Heterocyclic compound	504-30-3	0.0497294	0.0601146	0.0367258	0.041329	0.0346172	0.0727906	-
Bicyclo[3.1.0]hex-2-ene, 4-methylene-1-(1-methylethyl)-	134.11	C10H14	Terpenoids	36262-09-6	0.429832	0.304074	0.427175	0.368169	0.320472	0.253221	-
1-Hepten-6-one, 2-methyl-	126.104	C8H14O	Ketone	10408-15-8	0.715324	0.419489	0.434069	0.46588	0.391506	0.365346	-
Hexane, 3-ethyl-2-methyl-	128.157	C9H20	Hydrocarbons	16789-46-1	7.79364	9.13637	9.8473	7.27212	7.7092	4.70232	-
4-Isobutylpyrimidine	136.1	C8H12N2	Heterocyclic compound	98489-37-3	1.52307	0.925587	0.913062	0.987279	0.89599	0.816535	-
3-Cyclohexen-1-one, 3,5,5-trimethyl-	138.104	C9H14O	Ketone	471-01-2	0.574299	0.524424	0.721687	0.594333	0.577619	0.488063	-
Phosphoric acid, dibutyl 1-methylethenyl ester	250.133	C11H23O4P	Ester	5954-40-5	0.0470953	0.0444597	0.0512044	0.072728	0.0632382	0.0572383	-
2-(2-Acetoxy-1-propyl)furan, (S)	168.079	C9H12O3	Heterocyclic compound	60830-70-8	0.0179047	0.0215576	0.0445759	0.0219538	0.0279776	0.0228871	-
1,2-HydrazinedicarboxAldehyde	88.027	C2H4N2O2	Aldehyde	628-36-4	0.027527	0.0275093	0.0206592	0.0110832	0.0342283	0.086226	-
1H-Imidazole, 1-acetyl-	110.048	C5H6N2O	Heterocyclic compound	2466-76-4	1.26994	0.683886	0.712891	0.841181	0.644452	0.555577	-
1-Octen-1-ol, acetate	170.131	C10H18O2	Alcohol	77149-68-9	0.0169906	0.0137953	0.0173236	0.0147906	0.00973395	0.00960734	-
cis-Chrysanthenol	152.12	C10H16O	Terpenoids	55722-60-6	0.0884137	0.0529883	0.0916353	0.0785373	0.0920056	0.0538779	-
(5-bromopentyl)-Benzene	226.036	C11H15Br	Aromatics	14469-83-1	0.943638	0.815758	1.04155	1.04468	1.55224	2.69865	-
Benzenemethanol, .alpha.,4-dimethyl-	136.089	C9H12O	Alcohol	536-50-5	0.107246	0.104208	0.0738005	0.0640357	0.0662914	0.189405	-
Bicyclo[3.1.1]hept-2-en-6-ol, 2,7,7-trimethyl-, acetate, [1S-(1.alpha.,5.alpha.,6.beta.)]-	194.131	C12H18O2	Ester	50764-55-1	0.20057	0.181714	0.183007	0.149174	0.180913	0.168485	-
(E)-2,6-Dimethylocta-2,5,7-trien-4-one	150.104	C10H14O	Ketone	33746-72-4	0.0432013	0.050128	0.056956	0.0475615	0.03909	0.0391261	-
Ethanone, 1-(4-ethylphenyl)-	148.089	C10H12O	Ketone	937-30-4	0.0287549	0.030467	0.0263141	0.0262688	0.0190512	0.0151132	-
(1R,5S,6R)-2,7,7-Trimethylbicyclo[3.1.1]hept-2-en-6-yl acetate	194.131	C12H18O2	Ester	67999-48-8	0.2267	0.205267	0.192985	0.145013	0.175626	0.287876	-
Cyclohexene, 2-ethenyl-1,3,3-trimethyl-	150.141	C11H18	Hydrocarbons	5293-90-3	0.0562738	0.0485016	0.0385989	0.040686	0.0450892	0.0524647	-
Ethanol, 2-(4-ethylphenoxy)-	166.099	C10H14O2	Alcohol	54411-10-8	0.114187	0.0428252	0.0709629	0.238043	0.32952	0.321954	-
1-Decen-3-one	154.136	C10H18O	Ketone	56606-79-2	0.122321	0.129827	0.105296	0.11875	0.11267	0.147166	-
4-Methylhexyl 3-methylbutanoate	200.178	C12H24O2	Ester	1215127-80-2	0.573007	0.630325	0.466714	0.765439	0.652513	0.510384	-
2-Cyclohexen-1-ol, 2-methyl-5-(1-methylethenyl)-, acetate, cis-	194.131	C12H18O2	Ester	1205-42-1	0.29561	0.294175	0.0740273	0.0501034	0.046912	0.0255426	-
1-Iodoundecane	282.084	C11H23I	Halogenated hydrocarbons	4282-44-4	0.0448405	0.0453566	0.0646198	0.102966	0.0680599	0.163542	-
2-Fluoro-5-methylaniline	125.064	C7H8FN	Amine	452-84-6	0.0371166	0.0571474	0.050103	0.0303396	0.0451642	0.0436078	-
4,7,7-Trimethylbicyclo[4.1.0]hept-3-en-2-one	150.104	C10H14O	Ketone	81800-50-2	0.0668779	0.0249347	0.0357816	0.0632918	0.0588677	0.0361761	-
Khusimyl methyl ether	234.198	C16H26O	Hydrocarbons	300349-20-6	0.00675158	0.00669303	0.00817175	0.00632671	0.00650676	0.0210663	-
Ketone, methyl 2,4,5-trimethylpyrrol-3-yl	151.1	C9H13NO	Heterocyclic compound	19005-95-9	0.146335	0.130005	0.156876	0.15273	0.127453	0.195408	-
1,2,4-Methenoazulene, decahydro-1,5,5,8a-tetramethyl-, [1S-(1.alpha.,2.alpha.,3a.beta.,4.alpha.,8a.beta.,9R*)]-	204.188	C15H24	Terpenoids	1137-12-8	0.0624142	0.0733834	0.0959211	0.0745895	0.0806427	0.216657	-
(4R,4aS,6S)-4,4a-Dimethyl-6-(prop-1-en-2-yl)-1,2,3,4,4a,5,6,7-octahydronaphthalene	204.188	C15H24	Terpenoids	823810-22-6	0.667482	0.688389	0.734536	1.74776	2.12207	10.0828	-
Eudesma-2,4,11-triene	202.172	C15H22	Terpenoids	82462-31-5	0.156912	0.18114	0.278249	0.696783	0.688606	3.77966	-
(2R,8R,8aS)-8,8a-Dimethyl-2-(prop-1-en-2-yl)-1,2,3,7,8,8a-hexahydronaphthalene	202.172	C15H22	Terpenoids	5090-61-9	0.020644	0.0170141	0.0200106	0.0679322	0.0720099	0.234001	-
3-Butyl-2-methyl-6,7-dihydro-5H-cyclopenta[b]pyridine-4-Amine	204.163	C13H20N2	Heterocyclic compound	124790-36-9	0.0462671	0.0208228	0.0170812	0.0223244	0.0185359	0.0210573	-
5-Pyrimidinamine, 2-chloro-4-ethoxy-	173.036	C6H8ClN3O	Heterocyclic compound	54484-70-7	0.00663405	0.00705764	0.00915688	0.0078761	0.00740947	0.023932	-
(4,4-Dimethyl-2,4,5,6-tetrahydro-1H-inden-2-yl)acetic Acid	206.131	C13H18O2	Acid	113522-67-1	0.00467726	0.00461691	0.00761946	0.0129124	0.0283639	0.0738319	-
1(2H)-Naphthalenone, 3,4,4a,5,6,7-hexahydro-4a,5-dimethyl-3-(1-methylethenyl)-, [3S-(3.alpha.,4a.alpha.,5.alpha.)]-	218.167	C15H22O	Terpenoids	562-23-2	0.0198503	0.0265699	0.0122992	0.00633398	0.00768467	0.0291094	-
(-)-Spathulenol	220.183	C15H24O	Terpenoids	77171-55-2	0.0017144	0.00138448	0.00147312	0.0158326	0.0442236	0.0912287	-
Heptanoic acid, anhydride	242.188	C14H26O3	Others	626-27-7	0.0110366	0.00286063	0.00305089	0.00307811	0.00313525	0.0103673	-
1,4-Methano-1H-Cyclopropa[d]pyridazine, 4,4a,5,5a-tetrahydro-6,6-dimethyl-, (1.alpha.,4.alpha.,4a.alpha.,5a.alpha.)-	136.1	C8H12N2	Heterocyclic compound	109746-10-3	1.32791	0.61643	1.48387	0.736606	0.898795	0.233989	-
Octane, 2,6,6-trimethyl-	156.188	C11H24	Hydrocarbons	54166-32-4	0.105469	0.099869	0.0973214	0.141144	0.16067	0.144263	-
4-Methylurazole	115.038	C3H5N3O2	Heterocyclic compound	16312-79-1	0.788995	0.597297	0.578358	0.659117	0.590473	0.491801	-
Butanoic acid, 3-hexenyl ester, (E)-	170.131	C10H18O2	Ester	53398-84-8	1.57699	2.58499	3.9978	1.99247	2.59498	0.787322	-
Acetic Acid, (acetyloxy)-	118.027	C4H6O4	Acid	13831-30-6	0.0186699	0.0260328	0.0177625	0.0176887	0.0243497	0.145819	-
(E)-2,6-Dimethylocta-5,7-dien-2-ol	154.136	C10H18O	Alcohol	7643-60-9	0.320721	0.340617	0.345116	0.321083	0.380767	0.650338	-
Butanoic acid, 1-methylhexyl ester	186.162	C11H22O2	Ester	39026-94-3	0.0799314	0.0720272	0.0954953	0.0953176	0.0911507	0.0803471	-
7-Octene-2,6-diol, 2,6-dimethyl-	172.146	C10H20O2	Alcohol	29210-77-3	2.81389	2.45615	1.62835	2.17087	2.12144	2.11923	-
2-Butenoic acid, 3-hexenyl ester, (E,Z)-	168.115	C10H16O2	Ester	65405-80-3	0.0883381	0.0538709	0.0690793	0.152395	0.124578	0.159188	-
2-Butenoic acid, butyl ester	142.099	C8H14O2	Ester	7299-91-4	0.464611	0.462236	0.467506	0.505781	0.453627	0.368013	-
Butanoic acid, heptyl ester	186.162	C11H22O2	Ester	5870-93-9	0.0469983	0.0428979	0.0408235	0.218049	0.916111	0.713042	-
4-Hydroxy-2-methylacetophenone	150.068	C9H10O2	Ketone	875-59-2	0.0337747	0.0539489	0.0417043	0.0224073	0.0205382	0.0230376	-
Hexanoic acid, cyclopentyl ester	184.146	C11H20O2	Ester	5413-59-2	0.126998	0.105399	0.134347	0.117451	0.101627	0.0719066	-
1-Pentanol, 5-[(tetrahydro-2H-pyran-2-yl)oxy]-	188.141	C10H20O3	Heterocyclic compound	76102-74-4	0.200465	0.193709	0.234249	0.295181	0.262014	0.261498	-
Butanoic acid, 1-ethenylhexyl ester	198.162	C12H22O2	Ester	16491-54-6	0.121571	0.128431	0.0776939	0.191442	0.129884	0.127458	-
Butanoic acid, octyl ester	200.178	C12H24O2	Ester	110-39-4	0.352693	0.256435	0.327888	0.451075	0.383516	0.308684	-
Isopropenyl ethyl ketone	98.073	C6H10O	Ketone	25044-01-3	0.0292704	0.0141606	0.0174388	0.0170235	0.0291989	0.0201758	-
CyclohexanecarboxAldehyde	112.089	C7H12O	Aldehyde	2043-61-0	0.144251	0.245538	0.150705	0.154177	0.155247	0.295543	-
Thiocyanic acid, 2-propenyl ester	99.014	C4H5NS	Others	764-49-8	0.217544	0.131491	0.270755	0.0979134	0.0834556	0.11185	-
Benzene, 2-ethyl-1,4-dimethyl-	134.11	C10H14	Aromatics	1758-88-9	0.305682	0.351532	0.271135	0.228269	0.197138	0.139111	-
2-Azabicyclo[3.2.1]octan-3-one	125.084	C7H11NO	Ketone	26396-67-8	0.50878	0.493681	0.575915	0.532482	0.50239	0.491332	-
6-bromo-2-Hexanone	177.999	C6H11BrO	Ketone	10226-29-6	0.00845522	0.00417728	0.00576208	0.00324854	0.00322026	0.0054896	-
5-Isopropyl-3,3-dimethyl-2-methylene-2,3-dihydrofuran	152.12	C10H16O	Heterocyclic compound	81250-44-4	0.624725	0.493012	0.503401	0.497866	0.454643	0.468422	-
Lilac Alcohol C	170.131	C10H18O2	Alcohol	33081-36-6	0.533744	0.294353	0.323414	0.157454	0.258893	0.138777	-
6-Octen-1-ol, 7-methyl-3-methylene-	154.136	C10H18O	Terpenoids	13066-51-8	0.806272	0.689813	0.874561	0.7628	0.753884	0.73367	-
5-propan-2-ylbicyclo[3.1.0]hex-2-ene-2-carbAldehyde	150.104	C10H14O	Aldehyde	57129-54-1	0.288346	0.226122	0.206369	0.2858	0.256334	0.215561	-
4-Acetoxy-3-methoxystyrene	192.079	C11H12O3	Aromatics	46316-15-8	0.00203512	0.00200966	0.00183162	0.00243941	0.00208037	0.0050369	-
4',6'-Dihydroxy-2',3'-dimethylacetophenone	180.079	C10H12O3	Ketone	7743-14-8	0.00745228	0.00578383	0.00508595	0.00769741	0.00662686	0.017529	-
2-bromo-4-methoxy-Phenol	201.963	C7H7BrO2	Phenol	17332-11-5	0.0043308	0.0018074	0.00585454	0.0199324	0.0185861	0.0248708	-
Butanoic acid, 2-methyl-, 3,7-dimethyl-2,6-octadienyl ester, (E)-	238.193	C15H26O2	Ester	68705-63-5	0.011919	0.00804329	0.00955195	0.0238085	0.0333859	0.130418	-
3,6-Dimethyl-4H-furo[3,2-c]pyran-4-one	164.047	C9H8O3	Heterocyclic compound	36745-38-7	0.0192513	0.014078	0.0151383	0.0203548	0.0109527	0.0100998	-
Butanoic acid, 3-methyl-, 8-decene-4,6-diynyl ester, (Z)-	232.146	C15H20O2	Ester	126693-81-0	0.0121512	0.00690193	0.00529357	0.00523927	0.0045086	0.00505642	-
2-Methylbut-2-en-1-yl acetate	128.084	C7H12O2	Alcohol	33425-30-8	0.0358607	0.0948547	0.0277607	0.0553476	0.0369875	0.0554628	-
Ethyl (methylthio)acetate	134.04	C5H10O2S	Ester	4455-13-4	0.0341685	0.0213791	0.0282544	0.0249312	0.0203828	0.0179779	-
Propanedioic acid, amino-, diethyl ester	175.084	C7H13NO4	Ester	6829-40-9	0.0411574	0.0540749	0.0484076	0.00788564	0.0120238	0.00446915	-
1H-Tetrazole	70.028	CH2N4	Heterocyclic compound	288-94-8	0.268204	0.179569	0.203472	0.183206	0.177995	0.16469	-
Propanoic acid, 2-methyl-, 2-methylbutyl ester	158.131	C9H18O2	Ester	2445-69-4	0.0731068	0.0708172	0.0858572	0.0900719	0.0815608	0.0745282	-
2-Heptanol, acetate	158.131	C9H18O2	Ester	5921-82-4	0.0216531	0.0162979	0.0173483	0.0162494	0.0104756	0.00774833	-
2-Furancarboxylic acid, ethyl ester	140.047	C7H8O3	Heterocyclic compound	614-99-3	0.0663862	0.086312	0.081697	0.0865506	0.0777989	0.169256	-
Acetamide, N-(aminocarbonyl)-	102.043	C3H6N2O2	Amine	591-07-1	0.0179539	0.0113923	0.0149896	0.0125328	0.0107808	0.0112358	-
2-Nonanone, 3-(hydroxymethyl)-	172.146	C10H20O2	Ketone	67801-33-6	0.135031	0.141089	0.213295	0.125698	0.139026	0.228446	-
Ethanediamide	88.027	C2H4N2O2	Amine	471-46-5	0.0548884	0.0463048	0.0514742	0.0435686	0.0456596	0.0423793	-
Propane-1,1-diol diacetate	160.074	C7H12O4	Ester	33931-80-5	0.423172	0.44127	0.390155	0.538881	0.397561	0.430152	-
(E)-2-Methylbut-2-en-1-yl methacrylate	154.099	C9H14O2	Ester	88142-95-4	2.12038	4.92582	4.05298	3.96921	4.4323	4.91564	-
Bicyclo(3.3.1)non-2-ene	122.11	C9H14	Hydrocarbons	6671-66-5	1.06959	0.710634	0.736049	0.784865	0.66489	0.546567	-
Hydrazine, 1,1-bis(2-methylpropyl)-	144.163	C8H20N2	Nitrogen compounds	16596-38-6	0.0150915	0.00695883	0.0104079	0.00961363	0.00726803	0.00605044	-
3-Cyclopentyl-1-propanol	128.12	C8H16O	Alcohol	767-05-5	0.734123	1.11822	0.823244	0.876692	0.915326	1.01172	-
3-Pentenoic Acid, 2,2-dimethyl-	128.084	C7H12O2	Acid	16642-52-7	0.131779	0.225294	0.203201	0.137851	0.328687	0.0641109	-
1,3-Dioxepane, 2-heptyl-	200.178	C12H24O2	Heterocyclic compound	61732-92-1	0.0207673	0.0064384	0.00775778	0.0294256	0.0276053	0.0390749	-
Hexanoic acid, 2-methylbutyl ester	186.162	C11H22O2	Ester	2601-13-0	0.0767763	0.0719256	0.0534441	0.10714	0.0962397	0.125603	-
Methyl 6-chloronicotinate	171.009	C7H6ClNO2	Ester	73781-91-6	0.0127626	0.00198831	0.00197237	0.00196215	0.00211285	0.00179843	-
2(1H)-Naphthalenone, 3,4,5,6,7,8-hexahydro-	150.104	C10H14O	Ketone	13837-12-2	0.0155765	0.0132171	0.0132935	0.0162296	0.0158437	0.0113635	-
Butanoic acid, 1-methyloctyl ester	214.193	C13H26O2	Ester	69727-42-0	0.075201	0.0703057	0.0993041	0.103644	0.0792915	0.0437396	-
1-(5-Dimethylethyl)pyrazin-2-yl-ethan-1-one	178.111	C10H14N2O	Heterocyclic compound	182306-61-2	0.0197622	0.0206246	0.0173885	0.020764	0.0210452	0.0111822	-
1,1-diethoxy-2-methyl-Propane	146.131	C8H18O2	Ether	1741-41-9	0.0105057	0.0078218	0.0102114	0.020187	0.0183509	0.0224815	-
Butanoic acid, 2-methylpropyl ester	144.115	C8H16O2	Ester	539-90-2	0.0194968	0.0150835	0.0173595	0.0123473	0.0171931	0.0041493	-
1,6-HexanediAmine, N,N,N',N'-tetramethyl-	172.194	C10H24N2	Amine	111-18-2	0.00429625	0.00357354	0.00425412	0.00512677	0.00449951	0.00388417	-
Pyrazine, tetramethyl-	136.1	C8H12N2	Heterocyclic compound	1124-11-4	0.0769486	0.076934	0.0676486	0.0681458	0.069411	0.0626329	-
2-Propenal, 3-(2-furanyl)-	122.037	C7H6O2	Heterocyclic compound	623-30-3	0.0507389	0.0283393	0.0285907	0.146198	0.27949	2.4194	-
Undecane, 4-methyl-	170.203	C12H26	Hydrocarbons	2980-69-0	0.102461	0.15931	0.0903489	0.147118	0.141759	0.183324	-
4-Methoxyformanilide	151.063	C8H9NO2	Amine	5470-34-8	0.0132333	0.0183603	0.0230387	0.0191884	0.0159686	0.0095499	-
8-Azabicyclo[3.2.1]octane, 3-chloro-8-methyl-	159.081	C8H14ClN	Heterocyclic compound	51275-31-1	0.0382118	0.0185157	0.0258631	0.0334724	0.0185925	0.0112875	-
2(3H)-Benzofuranone, 3-methyl-	148.052	C9H8O2	Heterocyclic compound	32267-71-3	0.0306097	0.0335367	0.0273223	0.0317207	0.0410145	0.0289906	-
2,6-Piperidinedione, 3-ethyl-	141.079	C7H11NO2	Heterocyclic compound	25115-69-9	0.00882746	0.0079581	0.00972811	0.00887883	0.00843237	0.00783735	-
Propanal, dipropylhydrazone	156.163	C9H20N2	Amine	34687-35-9	0.0423863	0.0581684	0.0611744	0.0543994	0.0604738	0.0488798	-
Benzoic acid, 3,4-dimethyl-, methyl ester	164.084	C10H12O2	Ester	38404-42-1	0.00921142	0.0610557	0.0430481	0.0398017	0.124622	0.270884	-
1-(3-Ethoxyphenyl)acetone	178.099	C11H14O2	Ketone	23037-47-0	0.00640243	0.01248	0.00823985	0.0127307	0.00882005	0.00798297	-
Dauca-4(11),8-diene	204.188	C15H24	Terpenoids	395070-76-5	0.00214799	0.00344053	0.00577147	0.0106186	0.0165154	0.140313	-
4,6-Octadiyn-3-one, 2-methyl-	134.073	C9H10O	Ketone	29743-33-7	6.69383	4.42632	4.49374	4.30803	4.15823	3.55281	-
2,3-Dimethylanisole	136.089	C9H12O	Ether	2944-49-2	5.53021	4.19738	2.7184	3.86815	3.2146	3.30174	-
Decane, 2,5,9-trimethyl-	184.219	C13H28	Hydrocarbons	62108-22-9	0.0525422	0.0418866	0.0363121	0.0708287	0.0337455	0.0291168	-
n-Pentyl methylphosphonofluoridate	168.072	C6H14FO2P	Others	13454-59-6	0.0189399	0.0164631	0.0215223	0.0129858	0.0102565	0.0095898	-
1,8-Ethylenenaphthalene	154.078	C12H10	Aromatics	83-32-9	0.0422431	0.0408511	0.0422609	0.054198	0.0478401	0.0464349	-
1H-Cyclopropa[a]naphthalene, 1a,2,3,3a,4,5,6,7b-octahydro-1,1,3a,7-tetramethyl-, [1aR-(1a.alpha.,3a.alpha.,7b.alpha.)]-	204.188	C15H24	Terpenoids	489-29-2	0.00498028	0.0182764	0.00649901	0.0899487	0.107022	0.203622	-
Pentadecanoic acid, 14-methyl-, methyl ester	270.256	C17H34O2	Ester	5129-60-2	0.00206812	0.00197554	0.00193987	0.00647408	0.00799534	0.00971557	-
2,6-Heptanedione, 3-acetyl-	170.094	C9H14O3	Ketone	29214-57-1	0.0218374	0.012724	0.00633901	0.0376243	0.0215011	0.0151982	-
(6,6-dimethyl-2-bicyclo[3.1.1]hept-2-enyl)methyl 2-methylpropanoate	222.162	C14H22O2	Ester	29021-37-2	0.0303135	0.0369079	0.0326121	0.0830221	0.0917879	0.40254	-
Benzene, (1-nitropropyl)-	165.079	C9H11NO2	Aromatics	5279-14-1	0.0793168	0.0288481	0.0250319	0.0885778	0.14153	0.0321693	-
3,6-Dimethyl-2,3,3a,4,5,7a-hexahydrobenzofuran	152.12	C10H16O	Heterocyclic compound	70786-44-6	0.180769	1.13749	0.179312	0.208095	0.0786319	0.106303	-
Isomaltol	126.032	C6H6O3	Heterocyclic compound	3420-59-5	0.0277249	0.0212673	0.027838	0.0331248	0.0410905	0.085525	-
BenzAldehyde, 3-methoxy-	136.052	C8H8O2	Aldehyde	591-31-1	1.42122	1.85078	1.2948	0.941531	1.62291	1.06157	-
1-Amino-2-acetamino-3-fluorobenzene	168.07	C8H9FN2O	Amine	18645-85-7	0.0032598	0.00455911	0.00326004	0.00425149	0.00717564	0.00284386	-
Benzene, (butoxymethyl)-	164.12	C11H16O	Ether	588-67-0	0.210343	0.193154	0.150873	0.14449	0.16543	0.153908	-
[1,1'-Bicyclopentyl]-2-one	152.12	C10H16O	Ketone	4884-24-6	1.24231	1.12897	1.04547	0.886105	1.04221	0.944763	-
1-ButanAmine, N-methyl-N-2-propenyl-	127.136	C8H17N	Amine	24209-62-9	1.58596	1.27027	1.45376	1.11942	0.886725	0.559421	-
2-Cyclohexen-1-one, 4-hydroxy-3-methyl-6-(1-methylethyl)-, trans-	168.115	C10H16O2	Ketone	55955-53-8	0.0108818	0.00472385	0.00574349	0.00661919	0.00383226	0.00629961	-
3-MethoxycinnamAldehyde	162.068	C10H10O2	Aldehyde	56578-36-0	0.0154969	0.00903702	0.0124241	0.0256055	0.0331247	0.131612	-
Lavandulyl caproate	252.209	C16H28O2	Ester	59550-36-6	0.278719	0.22756	0.318658	0.265033	0.234369	0.197626	-
.alpha.-Phellandrene, dimer	272.25	C20H32	Aromatics	7350-11-0	0.0442634	0.0184142	0.0141372	0.0217675	0.0186047	0.0249654	-
2-hydroxy-BenzAldehyde	122.037	C7H6O2	Aldehyde	90-02-8	1.42599	1.15807	1.34132	1.30927	0.92102	1.00463	ko01100
