# Supplementary material for: Metabolome and Transcriptome Combined Reveal the Main Floral Volatile Compounds and Key Regulatory Genes of Castanea mollissima
Source: Plants (Basel). 2024 Oct 14;13(20):2865. doi: 10.3390/plants13202865 (PMC11511371; doi:10.3390/plants13202865)
Supplement: Supplementary file 1 [file plants-13-02865-s001.zip › Supplementary Tables/Table S2 Differential VOCs between IFS and FFS.xlsx]

## Sheet: Sheet1
Table S2 Differential VOCs between IFS and FFS
Compounds	Class I	Formula	CAS	IFS1	IFS2	IFS3	FFS1	FFS2	FFS3	P-value	Fold_Change	Log2FC	Type
1,1'-(1,4-phenylene)bis-Ethanone	Ketone	C10H10O2	1009-61-6	0.00957604	0.00552701	0.00657598	0.0179453	0.0203562	0.0896748	0.266867	6.89858	2.7863	up
2-Benzylidene-1-heptanol	Alcohol	C14H20O	101-85-9	0.00883717	0.00823818	0.00794131	0	0	0	0.00406392	0	#DIV/0!	down
Benzeneacetic acid, 2-methylpropyl ester	Ester	C12H16O2	102-13-6	0.0416702	0.0577845	0.0427693	0.106381	0.124191	0.245458	0.121714	3.72759	1.89824	up
Glycerol 1,2-diacetate	Ester	C7H12O5	102-62-5	0.0712168	0.102917	0.0607803	0	0	0	0.0487761	0	#DIV/0!	down
Acetic acid, 2-ethylhexyl ester	Ester	C10H20O2	103-09-3	0.0199446	0.0148876	0.0246894	0.0066735	0.0109197	0.00660182	0.0447768	0.460565	-1.11852	down
Propanoic acid, 2-methyl-, 2-phenylethyl ester	Ester	C12H16O2	103-48-0	0.00473252	0.0042118	0.00331057	0.00649088	0.00758134	0.0185402	0.206963	3.03834	1.60328	up
.beta.-Phenylethyl butyrate	Ester	C12H16O2	103-52-6	0.0124009	0.00421118	0.00181801	0	0	0	0.153032	0	#DIV/0!	down
Propanoic acid, 2-methyl-, 3-phenyl-2-propenyl ester	Ester	C13H16O2	103-59-3	0.0424207	0.058541	0.0382992	0.00601474	0.0236951	0.0233208	0.0881352	0.424923	-1.23473	down
p-Tolyl isobutyrate	Ester	C11H14O2	103-93-5	0.00979308	0.0103598	0.0124782	0.0435421	0.0660194	0.0508382	0.0208952	5.50209	2.45998	up
.beta.-Phenylethylmethylethylcarbinol	Alcohol	C12H18O	10415-87-9	0.146375	0.159438	0.122156	0	0	0	0.0161265	0	#DIV/0!	down
Fenchol	Terpenoids	C10H18O	1632-73-1	0.195807	0.169009	0.0636184	0.579515	0.869263	0.265852	0.118989	4.55476	2.18738	up
.alpha.-Irone	Terpenoids	C14H22O	79-69-6	0.0100004	0.0109737	0.00971298	0.0282953	0.0422379	0.437261	0.356833	18.8267	4.23471	up
Propanoic acid, 2-methyl-, 3,7-dimethyl-2,6-octadienyl ester, (Z)-	Ester	C14H24O2	2345-24-6	0.268771	0.289708	0.32223	0.689125	0.921185	3.56529	0.258864	6.64549	2.73238	up
Thiazole, 4,5-dihydro-2-methyl-	Heterocyclic compound	C4H7NS	2346-00-1	0	0	0	0.0182664	0.0368901	0.0414734	0.0488099	#DIV/0!	#DIV/0!	up
Pentanoic acid, 4-methyl-, methyl ester	Ester	C7H14O2	2412-80-8	0.00282065	0.0329894	0.00141832	0.764002	1.91577	2.62723	0.0878903	146.392	7.1937	up
Dodecanenitrile	Nitrogen compounds	C12H23N	2437-25-4	0.0101663	0.00984389	0.0100372	0.0233279	0.0197822	0.03566	0.0737552	2.95796	1.5646	up
Propanoic acid, 2-methyl-, pentyl ester	Ester	C9H18O2	2445-72-9	0	0	0	0.789548	1.05326	1.61111	0.0460047	#DIV/0!	#DIV/0!	up
BenzenemethanAmine, N,N,.alpha.-trimethyl-	Amine	C10H15N	2449-49-2	0	0	0	0.327823	0.287342	0.242017	0.00549115	#DIV/0!	#DIV/0!	up
2-Buten-1-one, 1-(2,6,6-trimethyl-2-cyclohexen-1-yl)-, (E)-	Ketone	C13H20O	24720-09-0	0	0	0	0.100572	0.11018	0.170497	0.0323025	#DIV/0!	#DIV/0!	up
(Z)-Pentadec-6-en-2-one	Ketone	C15H28O	252931-22-9	0.0201704	0.0312831	0.0287519	0.00456626	0.00719975	0.0159545	0.0715245	0.383624	-1.38224	down
Cyclohexene, 4-[(1E)-1,5-dimethyl-1,4-hexadien-1-yl]-1-methyl-	Terpenoids	C15H24	25532-79-0	0.144828	0.119948	0.290937	5.4523	10.6204	17.4096	0.0915112	68.0699	6.08894	up
Aristolochene	Terpenoids	C15H24	26620-71-3	1.00511	0.688389	0.734536	0	0	0	0.00127333	0	#DIV/0!	down
8-Dodecen-1-ol, acetate, (Z)-	Ester	C14H26O2	28079-04-1	0	0	0	0.037144	0.0499556	0.0993193	0.0872751	#DIV/0!	#DIV/0!	up
2-Buten-1-ol, 2-ethyl-4-(2,2,3-trimethyl-3-cyclopenten-1-yl)-	Alcohol	C14H24O	28219-61-6	0.00599095	0.00654354	0.00719252	0.0341275	0.0172483	0.101622	0.228161	8.74266	3.12807	up
.beta.-Acorenol	Terpenoids	C15H26O	28400-11-5	0.0229247	0.0298122	0.0274385	0.0449395	0.0828837	0.194634	0.210134	4.50518	2.17158	up
(3E,7E)-1,5,5,8-Tetramethylcycloundeca-3,7-dienol	Terpenoids	C15H26O	28446-26-6	0.00379528	0.00582208	0.00359243	0.0771526	0.106338	0.20668	0.0903011	32.7802	5.03475	up
(4R,4aR)-4,4a-Dimethyl-6-(prop-1-en-2-yl)-1,2,3,4,4a,7-hexahydronaphthalene	Terpenoids	C15H22	28908-26-1	0.00186151	0.00121618	0.00157737	0.00541866	0.00969299	0.0236396	0.176147	9.62916	3.26741	up
(5R,10R)-10-Methyl-6-methylene-2-(propan-2-ylidene)spiro[4.5]dec-7-ene	Terpenoids	C15H22	28908-27-2	0	0	0	0.225179	0.555974	0.878435	0.103843	#DIV/0!	#DIV/0!	up
1-methyl-4-(1,2,2-trimethylcyclopentyl)cyclohexa-1,3-diene	Terpenoids	C15H24	29621-78-1	0	0	0	1.2431	1.19061	17.749	0.348804	#DIV/0!	#DIV/0!	up
3-Hexanone, 1-phenyl-	Ketone	C12H16O	29898-25-7	0.204106	0.0780244	0.365722	0.384622	0.529881	1.13497	0.163267	3.64495	1.8659	up
Naphthalene, decahydro-1,6-bis(methylene)-4-(1-methylethyl)-, (4.alpha.,4a.alpha.,8a.alpha.)-	Terpenoids	C15H24	30021-46-6	0.0493954	0.047233	0.0135928	0.0683281	0.101992	0.313702	0.239459	5.04363	2.33446	up
(E,E)-2,4-Undecadienal	Aldehyde	C11H18O	30361-29-6	0	0	0	0.0529525	0.0970429	1.44041	0.36594	#DIV/0!	#DIV/0!	up
Methyl 6,6-dimethylbicyclo[3.1.1]hept-2-ene-2-carboxylate	Ester	C11H16O2	30649-97-9	0.0336832	0.00938594	0.00888326	0.0280008	0.043066	0.0605487	0.0758293	3.08576	1.62562	up
(S,1Z,6Z)-8-Isopropyl-1-methyl-5-methylenecyclodeca-1,6-diene	Terpenoids	C15H24	317819-80-0	0.0270665	0.0517876	0.0210576	0.0591967	0.0881075	0.669904	0.350539	9.06017	3.17954	up
3,4-Methylenedioxybenzyl acetate	Ester	C10H10O4	326-61-4	0.0162265	0.0180063	0.00756452	0	0	0	0.0612737	0	#DIV/0!	down
2-Ethoxy-3-methylpyrazine	Heterocyclic compound	C7H10N2O	32737-14-7	0.0551719	0.0490651	0.0563583	0.134789	0.180383	0.208686	0.0308102	3.69186	1.88435	up
2-Acetyl-3-ethylpyrazine	Heterocyclic compound	C8H10N2O	32974-92-8	0.0119712	0.0108564	0.0137404	0.0134559	0.0233283	0.044972	0.226458	2.53799	1.34369	up
Myristoleyl Alcohol	Alcohol	C14H28O	34010-15-6	0.0381881	0.0484557	0.0410593	0.0107908	0.00925197	0.0148015	0.0343431	0.303846	-1.71859	down
Squamulosone	Terpenoids	C15H22O	34413-94-0	0.0246494	0.0370748	0.0125215	0	0	0	0.100172	0	#DIV/0!	down
Ethanone, 1-(3-pyridinyl)-	Heterocyclic compound	C7H7NO	350-03-8	0	0	0	0.0649012	0.0934041	0.0399126	0.0498645	#DIV/0!	#DIV/0!	up
1,3-Cyclohexadiene-1-carboxylic acid, 2,6,6-trimethyl-, ethyl ester	Ester	C12H18O2	35044-59-8	0.0512191	0.0611257	0.0186959	0.0869356	0.207707	3.02031	0.382889	28.8629	4.85114	up
Benzeneacetic acid, 4-(1,1-dimethylethyl)-, methyl ester	Ester	C13H18O2	3549-23-3	0.0340515	0.0287811	0.0362974	0	0	0	0.00566361	0	#DIV/0!	down
Benzyl tiglate	Ester	C12H14O2	37526-88-8	0	0	0	2.0391	3.99689	6.41324	0.0866064	#DIV/0!	#DIV/0!	up
2-n-Heptylfuran	Heterocyclic compound	C11H18O	3777-71-7	0.137492	0.0618614	0.0661522	0.241181	0.193477	0.185428	0.00304428	2.73769	1.45296	up
2-Methyl-6-(p-tolyl)hept-2-en-4-ol	Terpenoids	C15H22O	38142-57-3	0.0226544	0.0208645	0.0236117	0	0	0	0.0051348	0	#DIV/0!	down
1-Hexanol, 5-methyl-2-(1-methylethyl)-, acetate	Ester	C12H24O2	40853-55-2	0.0546238	0.0408988	0.0308051	0.0905801	0.0854819	0.0768645	0.00135774	2.2898	1.19522	up
Lanceol, cis	Terpenoids	C15H24O	10067-28-4	0.0707026	0.0876422	0.0336816	0.0190102	0.0296567	0.00816706	0.134729	0.329276	-1.60263	down
.beta.-Bisabolene	Terpenoids	C15H24	495-61-4	0.0120439	0.0327604	0.0802564	1.60309	3.30064	6.38826	0.12225	98.7227	6.62531	up
Benzene, 1,3-dimethyl-	Aromatics	C8H10	108-38-3	0.0877906	0.0943828	0.123287	0.1217	0.212016	0.282074	0.134034	2.26327	1.17841	up
1-Hexanol	Alcohol	C6H14O	111-27-3	0.181433	0.200854	0.255393	0.309375	0.937352	0.759877	0.124626	3.5272	1.81852	up
Thiazole, 2,4-dimethyl-	Heterocyclic compound	C5H7NS	541-58-2	0.0049203	0.00235013	0.00397527	0	0	0	0.0178112	0	#DIV/0!	down
Styrene	Aromatics	C8H8	100-42-5	0.0812959	0.0426513	0.0313674	28.3874	72.4237	100.361	0.0896479	1528.38	10.5778	up
Hexanoic Acid	Acid	C6H12O2	142-62-1	0	0	0	0.00498612	0.0125774	0.0355067	0.198227	#DIV/0!	#DIV/0!	up
2,4-Hexadienal, (E,E)-	Aldehyde	C6H8O	142-83-6	3.51421	2.81604	4.14009	1.95331	1.60752	0.728674	0.0289005	0.460418	-1.11898	down
BenzAldehyde	Aldehyde	C7H6O	100-52-7	0.514554	0.309442	0.328241	0.624044	0.679111	2.70688	0.285997	4.06164	2.02206	up
3(2H)-Thiophenone, dihydro-2-methyl-	Heterocyclic compound	C5H8OS	13679-85-1	0	0	0	0.00357652	0.00542292	0.00568536	0.0205822	#DIV/0!	#DIV/0!	up
2-Octanol	Alcohol	C8H18O	123-96-6	0.0728566	0.0858775	0.0806705	0.0882983	0.14966	0.262358	0.208857	2.34618	1.23031	up
Ethanone, 1-(2-pyridinyl)-	Heterocyclic compound	C7H7NO	1122-62-9	9.3005	9.89576	6.98945	12.4375	13.2319	28.4109	0.193346	2.33289	1.22212	up
Eucalyptol	Terpenoids	C10H18O	470-82-6	0.0370823	0.0554694	0.0448299	0.143867	0.174274	0.0643796	0.10963	3.05694	1.61209	up
Acetophenone	Ketone	C8H8O	98-86-2	0	0	0	134.874	93.6672	162.397	0.0244488	#DIV/0!	#DIV/0!	up
Cyclohexanecarboxylic acid, ethyl ester	Ester	C9H16O2	3289-28-9	0.107725	0.0689085	0.0598098	0.0268419	0.0497814	0.0144265	0.0460734	0.443226	-1.17389	down
Pyrazine, 3,5-diethyl-2-methyl-	Heterocyclic compound	C9H14N2	18138-05-1	0.00283043	0.00698618	0.00654418	0	0	0	0.0770377	0	#DIV/0!	down
Acetic acid, phenylmethyl ester	Ester	C9H10O2	140-11-4	0.0133548	0.0358206	0.011869	0.131454	0.310181	0.255868	0.055552	12.3175	3.62264	up
Pyrazine, 2,3-diethyl-5-methyl-	Heterocyclic compound	C9H14N2	18138-04-0	0.0150605	0.0193074	0.0117631	0.0252396	0.0536585	0.0660427	0.103798	3.51648	1.81413	up
Benzoic acid, ethyl ester	Ester	C9H10O2	93-89-0	0	0	0	0.149695	0.676698	3.03452	0.286706	#DIV/0!	#DIV/0!	up
Phenol, 2-methyl-	Phenol	C7H8O	95-48-7	0.123533	0.0886499	0.106895	0	0	0	0.000761618	0	#DIV/0!	down
Benzene, (2-nitroethyl)-	Aromatics	C8H9NO2	6125-24-2	0.0103011	0.00223641	0.00264205	0.121045	0.137655	0.708819	0.245896	78.9592	6.30304	up
Dodecane	Hydrocarbons	C12H26	112-40-3	0.13082	0.122863	0.11559	0.261037	0.200921	0.289755	0.0285311	2.29668	1.19955	up
Nonanoic acid, methyl ester	Ester	C10H20O2	1731-84-6	0.0495688	0.0391677	0.0314803	0.00670633	0.0107663	0.00285557	0.00289288	0.192153	-2.37967	down
Phenol, 4-(2-propenyl)-	Aromatics	C9H10O	501-92-8	0.156817	0.172531	0.175619	0.253588	0.503019	0.951331	0.182677	3.81279	1.93085	up
5-Thiazoleethanol, 4-methyl-	Heterocyclic compound	C6H9NOS	137-00-8	0.005124	0.00750025	0.00631612	0	0	0	0.0327362	0	#DIV/0!	down
4-(1-methylethyl)-Benzaldehyde	Terpenoids	C10H12O	122-03-2	0.0839016	0.100278	0.109055	0.16743	0.306858	0.729961	0.210567	4.61413	2.20606	up
Octanoic Acid	Acid	C8H16O2	124-07-2	0	0	0	0.0241356	0.012226	0.0231371	0.0346112	#DIV/0!	#DIV/0!	up
3-Cyclohexene-1-methanethiol, .alpha.,.alpha.,4-trimethyl-	Sulfur compounds	C10H18S	71159-90-5	0.0185714	0.0189373	0.0142085	0.10239	0.140917	0.0506026	0.0854287	6.3698	2.67125	up
(E)-CinnamAldehyde	Aldehyde	C9H8O	14371-10-9	0.030776	0.0320586	0.0197837	0	0	0	0.0271085	0	#DIV/0!	down
4-Isopropylcyclohexa-1,3-dienecarbAldehyde	Aldehyde	C10H14O	1197-15-5	0.0153285	0.0204441	0.0149489	0.0271698	0.0717319	0.0854967	0.121698	4.06035	2.02161	up
cis-.beta.-Farnesene	Terpenoids	C15H24	28973-97-9	0.052832	0.0433891	0.0520631	0.120573	0.0591591	0.303323	0.257239	3.71734	1.89427	up
2-Propen-1-ol, 3-phenyl-	Alcohol	C9H10O	104-54-1	0.0364029	0.0163805	0.0112235	0.0481504	0.077498	0.0214777	0.188203	2.71066	1.43864	up
1-Cyclohexene-1-carboxAldehyde, 4-(1-methylethenyl)-, (S)-	Aldehyde	C10H14O	18031-40-8	0.0627268	0.0665609	0.0589843	0.164782	0.122143	0.0908497	0.0626515	2.23928	1.16304	up
Hexanoic acid, 3-hydroxy-, ethyl ester	Ester	C8H16O3	2305-25-1	0.496794	0.297485	0.24994	0.105027	0.19396	0.0403999	0.0373142	0.375352	-1.41368	down
Butanoic acid, phenylmethyl ester	Ester	C11H14O2	103-37-7	0.0819736	0.0902574	0.072809	0.200309	0.228036	0.120872	0.0620341	2.50167	1.32289	up
6-Octen-1-ol, 3,7-dimethyl-, acetate	Ester	C12H22O2	150-84-5	0.00767678	0.0061127	0.00221132	0.0101289	0.0118009	0.0241381	0.13592	3.32775	1.73455	up
Hexanoic acid, 3-hexenyl ester, (Z)-	Ester	C12H22O2	31501-11-8	0.53863	1.01419	1.58114	0.217702	0.279054	0.142196	0.130805	0.222064	-2.17095	down
Cyclohexane, 1-ethenyl-1-methyl-2,4-bis(1-methylethenyl)-, (1.alpha.,2.beta.,4.beta.)-	Terpenoids	C15H24	33880-83-0	0.0109211	0.026263	0.0124828	0.178853	0.206122	0.285144	0.0241286	14.6165	3.86953	up
Decanoic acid, ethyl ester	Ester	C12H24O2	110-38-3	0.0019955	0.00201114	0.00398384	0.0198824	0.0201422	0.0228683	0.000753096	8.7844	3.13494	up
Tetradecane	Hydrocarbons	C14H30	629-59-4	0.0316187	0.031051	0.0416103	0.184051	0.24999	0.329306	0.0372457	8.23832	3.04235	up
(-)-.beta.-Bourbonene	Terpenoids	C15H24	5208-59-3	0.259906	0.326617	0.419902	0.185663	0.178412	0.0597395	0.0846189	0.463981	-1.10786	down
trans-.alpha.-Bergamotene	Terpenoids	C15H24	13474-59-4	0	0	0	0.768462	1.6816	33.469	0.382395	#DIV/0!	#DIV/0!	up
Naphthalene, decahydro-4a-methyl-1-methylene-7-(1-methylethenyl)-, [4aR-(4a.alpha.,7.alpha.,8a.beta.)]-	Terpenoids	C15H24	17066-67-0	0.179042	0.167037	0.26256	0.430296	0.450377	0.674268	0.0437506	2.87471	1.52342	up
Coumarin	Heterocyclic compound	C9H6O2	91-64-5	0	0	0	0.00549124	0.00879143	0.0760814	0.323234	#DIV/0!	#DIV/0!	up
5,9-Undecadien-2-one, 6,10-dimethyl-, (E)-	Ketone	C13H22O	3796-70-1	0.113044	0.0237459	0.0199598	0.291823	0.194834	1.40157	0.273296	15.0364	3.91038	up
(4aR-trans)-decahydro-4a-methyl-1-methylene-7-(1-methylethylidene)-Naphthalene	Terpenoids	C15H24	515-17-3	0.0100811	0.00909646	0.0040653	0	0	0	0.0514625	0	#DIV/0!	down
(E)-.beta.-Famesene	Terpenoids	C15H24	18794-84-8	0.052832	0.0439985	0.0530426	0.120573	0.0591591	0.303323	0.258641	3.67501	1.87775	up
2-Propenoic acid, 3-phenyl-, ethyl ester	Ester	C11H12O2	103-36-6	0.00975512	0.00970611	0.0079703	0.0663578	0.0844635	0.583598	0.300892	30.5749	4.93428	up
Aromandendrene	Terpenoids	C15H24	489-39-4	0.0130278	0.0158392	0.0206192	0.0422457	0.0591591	0.303323	0.294628	9.2031	3.20212	up
2H-Pyran-2-one, 5,6-dihydro-6-pentyl-	Heterocyclic compound	C10H16O2	54814-64-1	0	0	0	0.0349914	0.0588966	0.051799	0.0226659	#DIV/0!	#DIV/0!	up
Butanoic acid, 3-methyl-, 1-ethenyl-1,5-dimethyl-4-hexenyl ester	Ester	C15H26O2	1118-27-0	0.0589264	0.0458508	0.0364598	0.517504	0.552016	1.27483	0.101584	19.0784	4.25387	up
.beta.-Guaiene	Terpenoids	C15H24	88-84-6	0.0691533	0.0940508	0.067516	1.00108	1.11046	2.01511	0.0605966	19.9217	4.31627	up
Humulene	Terpenoids	C15H24	6753-98-6	0.0563546	0.0393069	0.172591	0.115949	0.268413	1.38157	0.332828	7.47382	2.90185	up
Butanoic acid, 1,7,7-trimethylbicyclo[2.2.1]hept-2-yl ester, endo-	Ester	C14H24O2	13109-70-1	0	0	0	0.358556	0.167334	0.324901	0.0395529	#DIV/0!	#DIV/0!	up
1,3-Cyclohexadiene, 5-(1,5-dimethyl-4-hexenyl)-2-methyl-, [S-(R*,S*)]-	Terpenoids	C15H24	495-60-3	0.0604144	0.0252162	0.130395	2.65499	6.62374	13.4415	0.144829	120.72	6.91552	up
Tridecanal	Aldehyde	C13H26O	10486-19-8	0.0237814	0.0244177	0.033616	0.0919692	0.172036	0.515709	0.216797	10.7791	3.43017	up
(1S,2E,6E,10R)-3,7,11,11-Tetramethylbicyclo[8.1.0]undeca-2,6-diene	Terpenoids	C15H24	24703-35-3	0	0	0	0.476741	1.19613	1.76207	0.0957345	#DIV/0!	#DIV/0!	up
.alpha.-Muurolene	Terpenoids	C15H24	10208-80-7	0.091989	0.0756264	0.0972866	1.5333	3.13445	4.2992	0.0727406	38.5537	5.2688	up
.alpha.-Farnesene	Terpenoids	C15H24	502-61-4	0.028248	0.0484865	0.0591749	0.798919	1.99766	2.33601	0.0736604	41.6375	5.37981	up
2(3H)-Furanone, 5-butyldihydro-4-methyl-, cis-	Heterocyclic compound	C9H16O2	55013-32-6	0	0	0	0.00465372	0.00570166	0.00346728	0.018101	#DIV/0!	#DIV/0!	up
Naphthalene, 1,2,3,5,6,8a-hexahydro-4,7-dimethyl-1-(1-methylethyl)-, (1S-cis)-	Terpenoids	C15H24	483-76-1	0.149437	0.230017	0.0637555	0.283742	0.325948	0.999297	0.228103	4.04375	2.01569	up
Benzene, 1-(1,5-dimethyl-4-hexenyl)-4-methyl-	Terpenoids	C15H22	644-30-4	0.720109	0.717684	0.790103	1.78983	1.98306	19.1454	0.35156	11.7272	3.55179	up
Octanoic acid, hexyl ester	Ester	C14H28O2	1117-55-1	0.0103531	0.0198628	0.0156042	0.00370739	0.00487234	0.0107984	0.159811	0.464862	-1.10512	down
Naphthalene, 1,2,3,4-tetrahydro-1,6-dimethyl-4-(1-methylethyl)-, (1S-cis)-	Terpenoids	C15H22	483-77-2	0.117337	0.1887	0.0738223	0.181418	0.208107	0.449452	0.194112	2.44663	1.29079	up
1-Dodecanol	Alcohol	C12H26O	112-53-8	0.180131	0.214812	0.244631	0.490511	0.662192	1.65307	0.182821	4.922	2.29925	up
n-Tridecan-1-ol	Alcohol	C13H28O	112-70-9	0.0133467	0.00974486	0.0092209	0.0208869	0.0265384	0.083905	0.236184	4.69424	2.23089	up
2H-Pyran-2-one, 6-hexyltetrahydro-	Ester	C11H20O2	710-04-3	0.00241525	0.0030693	0.00287677	0.00925798	0.00893543	0.0176531	0.085205	4.78321	2.25798	up
Geranyl isovalerate	Ester	C15H26O2	109-20-6	0	0	0	0.0368291	0.0481236	0.0911769	0.0764882	#DIV/0!	#DIV/0!	up
Hexadecane	Hydrocarbons	C16H34	544-76-3	0.0201547	0.0150978	0.0267826	0	0	0	0.0279755	0	#DIV/0!	down
(1R,4R)-1-methyl-4-(6-Methylhept-5-en-2-yl)cyclohex-2-enol	Terpenoids	C15H26O	58334-55-7	0	0	0	0.0161047	0.0404088	0.116178	0.200881	#DIV/0!	#DIV/0!	up
trans-2-Dodecen-1-ol	Alcohol	C12H24O	69064-37-5	0.0501429	0.0482513	0.0673157	0.0968506	0.124774	0.0899051	0.0174162	2.10755	1.07557	up
4,8-Methanoazulen-9-ol, decahydro-2,2,4,8-tetramethyl-, stereoisomer	Terpenoids	C15H26O	4586-22-5	0	0	0	0.00806054	0.00593564	0.0505641	0.281059	#DIV/0!	#DIV/0!	up
trans-Farnesol	Terpenoids	C15H26O	106-28-5	0.0137556	0.0180192	0.00954413	0.00373587	0.00722781	0.00741814	0.150884	0.496792	-1.00929	down
2-Pentadecanone, 6,10,14-trimethyl-	Ketone	C18H36O	502-69-2	0.00370162	0.00308949	0.00274399	0.00725058	0.00819157	0.0169836	0.130254	3.88613	1.95834	up
.alpha.-Calacorene	Terpenoids	C15H20	21391-99-1	0.0469231	0.0668482	0.0315068	0.0924413	0.111783	0.105372	0.0198604	2.36156	1.23974	up
Hexadecanoic acid, ethyl ester	Ester	C18H36O2	628-97-7	0.000726473	0.000695471	0.000887594	0.0155965	0.0282124	0.0888265	0.199069	65.2344	6.02756	up
(+)-Diethyl L-tartrate	Ester	C8H14O6	87-91-2	0.0159807	0.0160322	0.0136449	0.0800366	0.587858	0.0483866	0.327274	17.6467	4.14133	up
Eicosane	Hydrocarbons	C20H42	112-95-8	0.00290495	0.00233825	0.00484209	0.0192576	0.0411864	0.117589	0.20409	20.0927	4.3286	up
Benzenemethanol, .alpha.-methyl-	Alcohol	C8H10O	98-85-1	1.58483	1.01292	1.0811	0	0	0	0.00350292	0	#DIV/0!	down
BenzAldehyde, 2-methyl-	Aldehyde	C8H8O	529-20-4	0.362776	0.157906	0.266326	1.2627	0.856268	0.75714	0.0299211	4.24344	2.08523	up
Acetic acid, phenyl ester	Ester	C8H8O2	122-79-2	0.884126	0.638284	0.568426	0	0	0	0.00533405	0	#DIV/0!	down
Benzenemethanol, 4-methyl-	Alcohol	C8H10O	589-18-4	0.159309	0.0725433	0.060788	0.514406	0.792465	0.164435	0.152792	5.89896	2.56046	up
DiSulfur compounds, dipropyl	Sulfur compounds	C6H14S2	629-19-6	0.187834	0.0754879	0.0324742	0.556232	0.865514	0.136722	0.172259	6.28291	2.65143	up
(E)-4,8-Dimethylnona-1,3,7-triene	Terpenoids	C11H18	19945-61-0	1.06394	0.313545	0.171323	2.47772	3.77574	0.678935	0.165806	5.42403	2.43937	up
Glutarimide	Amine	C5H7NO2	1121-89-7	0.0368696	0.031367	0.0312097	0	0	0	0.00150985	0	#DIV/0!	down
1-methyl-2-nitro-Benzene	Aromatics	C7H7NO2	88-72-2	0	0	0	0.0130431	0.022627	0.0898773	0.230139	#DIV/0!	#DIV/0!	up
Benzofuran, 4,5,6,7-tetrahydro-3,6-dimethyl-	Terpenoids	C10H14O	494-90-6	0.0133548	0.0381618	0.011869	0.131454	0.310181	0.255868	0.0553753	11.8287	3.56422	up
BenzenAmine, 2,4-dimethyl-	Amine	C8H11N	95-68-1	0.0411942	0.0784132	0.0411758	0.42663	0.857717	4.50471	0.286678	39.863	5.31698	up
BenzenAmine, 2,5-dimethyl-	Amine	C8H11N	95-78-3	0.0411942	0.082767	0.0411758	0.342611	0.815433	1.23964	0.106195	15.929	3.99359	up
Tropinone	Heterocyclic compound	C8H13NO	532-24-1	0.20273	0.124781	0.12384	0.352866	0.281188	0.341179	0.00393325	2.49281	1.31777	up
2-Ethylhexyl acrylate	Ester	C11H20O2	103-11-7	0.0523317	0.0268636	0.0266964	0.0807156	0.0796607	0.0594208	0.00663074	2.41692	1.27317	up
Benzene, 2,4-pentadiynyl-	Aromatics	C11H8	41268-41-1	0	0	0	0.00348037	0.00575078	0.00665018	0.0337709	#DIV/0!	#DIV/0!	up
Neric Acid	Terpenoids	C10H16O2	4613-38-1	0.0213499	0.0313595	0.0204707	0.0530937	0.0937686	0.030347	0.178674	2.66781	1.41566	up
Geranic acid	Terpenoids	C10H16O2	459-80-3	0.0157855	0.0168153	0.0142675	0.0346909	0.0692739	0.0236004	0.17244	3.04687	1.60733	up
2,7-Octadiene-1,6-diol, 2,6-dimethyl-	Terpenoids	C10H18O2	64142-78-5	0.0641391	0.135441	0.214622	0.0218716	0.0329304	0.017063	0.137607	0.188563	-2.40688	down
Phenol, 4-butyl-	Phenol	C10H14O	1638-22-8	0.0439725	0.0619679	0.0527903	0	0	0	0.0295352	0	#DIV/0!	down
Propofol	Phenol	C12H18O	2078-54-8	0.0188321	0.0207454	0.0214279	0	0	0	0.0124493	0	#DIV/0!	down
Phenol, 4-(1,1-dimethylpropyl)-	Phenol	C11H16O	80-46-6	0.00733357	0.0112277	0.015202	0	0	0	0.0540455	0	#DIV/0!	down
N-Benzylformamide	Amine	C8H9NO	6343-54-0	0.00708888	0.0112277	0.00849884	0.0691332	0.0934843	0.182191	0.0953934	14.2409	3.83197	up
Benzenemethanol, 4-hydroxy-	Alcohol	C7H8O2	623-05-2	0.0645467	0.0603445	0.066392	0.115338	0.191259	0.142033	0.0514996	2.64472	1.40311	up
2-Propenoic Acid, 3-phenyl-	Acid	C9H8O2	621-82-9	0	0	0	0.0704919	0.0578522	0.982268	0.352223	#DIV/0!	#DIV/0!	up
Benzoic Acid, 4-methoxy-	Acid	C8H8O3	100-09-4	0.0268028	0.0262763	0.0204001	0.076979	0.0565776	0.0861326	0.0236927	3.37155	1.75341	up
1,6,10-Dodecatriene, 7,11-dimethyl-3-methylene-	Terpenoids	C15H24	77129-48-7	0.0522954	0.0365275	0.052117	0.117705	0.0591591	0.303323	0.25427	3.91228	1.96801	up
Undecylenic Acid	Acid	C11H20O2	112-38-9	0.180131	0.214812	0.244631	0.379543	0.391805	0.996384	0.196543	3.09654	1.63066	up
2H-Indol-2-one, 1,3-dihydro-	Heterocyclic compound	C8H7NO	59-48-3	0	0	0	0.0675599	0.163029	0.244688	0.0949788	#DIV/0!	#DIV/0!	up
3-(4-Hydroxyphenyl)propanal	Aldehyde	C9H10O2	20238-83-9	0	0	0	0.253854	0.544242	0.919334	0.101958	#DIV/0!	#DIV/0!	up
1,2,4-Benzenetriol	Alcohol	C6H6O3	533-73-3	0.00205073	0.00323122	0.00310849	0.00662262	0.00935563	0.0108397	0.0285378	3.52631	1.81816	up
Phenol, 2,4-dinitro-	Phenol	C6H4N2O5	51-28-5	0	0	0	0.00392283	0.00767832	0.0123239	0.0865245	#DIV/0!	#DIV/0!	up
2-Naphthalenol	Phenol	C10H8O	135-19-3	0.0121661	0.0162055	0.00724303	0.0162032	0.0169588	0.0564185	0.290481	2.82169	1.49656	up
Bibenzyl	Aromatics	C14H14	103-29-7	0.0358172	0.0486723	0.0164925	0.0671627	0.057605	0.253068	0.276293	4.19985	2.07034	up
1-NaphthalenecarboxAldehyde	Aldehyde	C11H8O	66-77-3	0.0128353	0.0116093	0.0113674	0.0203175	0.0282185	0.0844109	0.242539	4.23503	2.08237	up
Pentylenetetrazol	Heterocyclic compound	C6H10N4	54-95-5	0.00660995	0.0260968	0.0175178	0	0	0	0.124094	0	#DIV/0!	down
Vanillic acid	Acid	C8H8O4	121-34-6	0.00211189	0.00186848	0.00251318	0.00965234	0.0162648	0.0176412	0.039522	7.58721	2.92357	up
Naphthalene, 1-nitro-	Aromatics	C10H7NO2	86-57-7	0.00203931	0.00260351	0.00353459	0.00556256	0.0104345	0.0185538	0.143924	4.71774	2.2381	up
Phenol, 3,4,5-trimethoxy-	Phenol	C9H12O4	642-71-7	0	0	0	0.0167582	0.0306461	0.0601941	0.112707	#DIV/0!	#DIV/0!	up
Benzophenone	Ketone	C13H10O	119-61-9	0.0198105	0.0192671	0.025269	0.0390354	0.0690345	0.166847	0.206809	4.83933	2.27481	up
(S)-4-(1-Acetoxyallyl)phenyl acetate	Ester	C13H14O4	52946-22-2	0.013477	0.0136681	0.0162729	0.0212079	0.0325293	0.106481	0.274348	4.18091	2.06382	up
Benzenepropanoic Acid, 4-hydroxy-	Acid	C9H10O3	501-97-3	0.0489741	0.0582276	0.0621545	0.0709141	0.090561	0.173618	0.198367	2.2163	1.14815	up
CinnamAldehyde, .alpha.-pentyl-	Aldehyde	C14H18O	122-40-7	0.0152424	0.0145601	0.0169087	0.0206479	0.0284809	0.0620065	0.216446	2.6954	1.4305	up
Tridecanoic Acid	Acid	C13H26O2	638-53-9	0.0167666	0.0229317	0.0190747	0	0	0	0.0276852	0	#DIV/0!	down
Oxirane, tetradecyl-	Hydrocarbons	C16H32O	7320-37-8	0.0236205	0.0327505	0.0258894	0.0099512	0.00748865	0.0136571	0.0650814	0.419306	-1.25393	down
Hippuric Acid	Acid	C9H9NO3	495-69-2	0.0205221	0.00873446	0.0071364	0	0	0	0.0618078	0	#DIV/0!	down
(E)-Hexadec-2-enal	Aldehyde	C16H30O	22644-96-8	0.00578857	0.00358908	0.0044677	0.00903067	0.0113558	0.017158	0.0790309	3.13128	1.64675	up
Aminopyrine	Heterocyclic compound	C13H17N3O	58-15-1	0	0	0	0.00388254	0.00501533	0.0148711	0.156909	#DIV/0!	#DIV/0!	up
Piperidine	Heterocyclic compound	C5H11N	110-89-4	0.0115323	0.00759361	0.00667876	0	0	0	0.0097186	0	#DIV/0!	down
Butanoic Acid, 4-hydroxy-	Acid	C4H8O3	591-81-1	0	0	0	0.00366296	0.00727623	0.00617161	0.0355459	#DIV/0!	#DIV/0!	up
2-Bromo dodecane	Halogenated hydrocarbons	C12H25Br	13187-99-0	0.0237814	0.0244177	0.033616	0.0907624	0.172036	0.190536	0.0565666	6.22605	2.63832	up
2-Undecanone, 6,10-dimethyl-	Ketone	C13H26O	1604-34-8	0.00408104	0.00250425	0.00152925	0.0147293	0.0160414	0.0227488	0.0257981	7.6893	2.94285	up
2H-Pyran-2-one, tetrahydro-6-propyl-	Heterocyclic compound	C8H14O2	698-76-0	0.153034	0.132224	0.187983	0.0176027	0.019023	0.0157047	0.0181987	0.124535	-3.00537	down
.delta.-Nonalactone	Ester	C9H16O2	3301-94-8	0	0	0	0.0499961	0.0566617	0.0486981	0.00232511	#DIV/0!	#DIV/0!	up
Butanoic acid, 4-hexenyl ester, (Z)-	Ester	C10H18O2	69727-41-9	0.126034	0.0713418	0.0983604	0.210071	0.1686	0.217302	0.00891321	2.32438	1.21685	up
2-Oxepanone	Ester	C6H10O2	502-44-3	0.162864	0.160233	0.169197	0.286322	0.287373	0.527091	0.116936	2.5235	1.33542	up
Eremophilene	Terpenoids	C15H24	10219-75-7	0	0	0	2.30622	5.69176	14.0571	0.174745	#DIV/0!	#DIV/0!	up
5,9-Undecadien-2-one, 6,10-dimethyl-, (Z)-	Ketone	C13H22O	3879-26-3	0.116767	0.0806395	0.0680501	0.238621	0.330079	0.321954	0.0164321	3.86309	1.94976	up
(E)-1-Methyl-4-(6-methylhept-5-en-2-ylidene)cyclohex-1-ene	Terpenoids	C15H24	53585-13-0	0.0264817	0.0315036	0.0366442	0.0810527	0.122902	1.30479	0.360337	18.0336	4.17262	up
4-Nonenal, (E)-	Aldehyde	C9H16O	2277-16-9	0.823771	3.42356	0.584328	2.85556	3.12954	3.51056	0.223426	2.07154	1.05071	up
Cyclopentene, 1-butyl-	Hydrocarbons	C9H16	2423-01-0	0.147915	0.112994	0.129303	0	0	0	0.000344482	0	#DIV/0!	down
Benzoic acid, 2-ethylhexyl ester	Ester	C15H22O2	5444-75-7	0.00747117	0.00872348	0.0042687	0.00962164	0.0213363	0.0525567	0.23619	4.6183	2.20736	up
1-Pentadecene	Hydrocarbons	C15H30	13360-61-7	0.0198665	0.0116844	0.0137547	0.083057	0.157659	0.236357	0.0861984	12.2365	3.61312	up
Pentanedioic acid, dibutyl ester	Ester	C13H24O4	6624-57-3	0.00495136	0.0063529	0.00539233	0.00643277	0.00995811	0.0323139	0.305104	3.2754	1.71167	up
Ethyl 9-hexadecenoate	Ester	C18H34O2	54546-22-4	0	0	0	0.00619437	0.0112034	0.0339267	0.187944	#DIV/0!	#DIV/0!	up
Butylated Hydroxytoluene	Aromatics	C15H24O	128-37-0	0.00455568	0.00853581	0.00445434	0	0	0	0.0802169	0	#DIV/0!	down
Isobornyl acetate	Ester	C12H20O2	125-12-2	0.0600607	0.0589208	0.00921028	0	0	0	0.13087	0	#DIV/0!	down
2H-2,4a-Methanonaphthalene, 1,3,4,5,6,7-hexahydro-1,1,5,5-tetramethyl-, (2S)-	Terpenoids	C15H24	1135-66-6	0.0147023	0.0221998	0.014127	0.102421	0.120787	0.201817	0.0578327	9.23089	3.20647	up
Anisole	Aromatics	C7H8O	100-66-3	0.00727397	0.045536	0.0246168	0	0	0	0.169636	0	#DIV/0!	down
Hinesol	Terpenoids	C15H26O	23811-08-7	0.0302942	0.0352149	0.0294731	0.0424235	0.0778498	0.126416	0.162706	2.91979	1.54586	up
Isophorone	Ketone	C9H14O	78-59-1	1.16756	0.715151	0.594701	0.247309	0.45585	0.114639	0.033093	0.380977	-1.39223	down
Naphthalene, 1,2,4a,5,6,8a-hexahydro-4,7-dimethyl-1-(1-methylethyl)-, [1S-(1.alpha.,4a.beta.,8a.alpha.)]-	Terpenoids	C15H24	24406-05-1	0.0116646	0.0148591	0.0128364	0.0441586	0.0531834	0.228042	0.252761	9.29055	3.21576	up
Hexadecanoic acid, methyl ester	Ester	C17H34O2	112-39-0	0.00211127	0.00147121	0.00194958	0.00529903	0.00645202	0.0078257	0.0249265	4.04836	2.01734	up
Acetophenone, 4'-hydroxy-	Ketone	C8H8O2	99-93-4	0.0219022	0.0172548	0.020384	0.348141	0.483406	1.58366	0.187273	46.5432	5.5405	up
Iridomyrmecin	Terpenoids	C10H16O2	485-43-8	0	0	0	0.0449032	0.0474225	0.443371	0.313054	#DIV/0!	#DIV/0!	up
Heptanoic Acid	Acid	C7H14O2	111-14-8	0.029051	0.0424732	0.022679	0	0	0	0.0573708	0	#DIV/0!	down
3H-1,2,4-Triazol-3-one, 1,2-dihydro-	Heterocyclic compound	C2H3N3O	930-33-6	0.00532078	0.0223057	0.0240376	0	0	0	0.1171	0	#DIV/0!	down
(1R,4R,4aS,8aR)-4,7-Dimethyl-1-(prop-1-en-2-yl)-1,2,3,4,4a,5,6,8a-octahydronaphthalene	Terpenoids	C15H24	92692-39-2	0.0571532	0.0805787	0.072027	0.374739	0.343488	2.84649	0.311307	19.0532	4.25196	up
Farnesene epoxide, E-	Terpenoids	C15H24O	83637-40-5	0	0	0	0.0196567	0.0503982	0.118524	0.169128	#DIV/0!	#DIV/0!	up
.alpha.-Dehydro-ar-himachalene	Terpenoids	C15H20	78204-62-3	0.00890798	0.0288673	0.00402901	0.074493	0.0795347	0.667736	0.319631	21.1926	4.40549	up
3-Methylheptyl acetate	Ester	C10H20O2	72218-58-7	0.0607568	0.0229439	0.0102652	0.159547	0.240626	0.0448378	0.160475	5.66818	2.50288	up
4-Decenal, (E)-	Aldehyde	C10H18O	65405-70-1	0.0646249	0.061725	0.0494555	0.117812	0.0935672	0.120165	0.00816116	2.12766	1.08927	up
2,4-Dimethyldodecane	Hydrocarbons	C14H30	6117-99-3	0.00307813	0.00303765	0.00369604	0.00869563	0.00539103	0.00352438	0.173467	2.00024	1.00017	up
Naphthalene, 1,2,4a,5,8,8a-hexahydro-4,7-dimethyl-1-(1-methylethyl)-, (1.alpha.,4a.beta.,8a.alpha.)-(.+/-.)-	Terpenoids	C15H24	5951-61-1	0.0211891	0.0199936	0.0213675	0.105642	0.22587	2.35185	0.354631	49.1411	5.61886	up
Cyclohexanol, 2-methyl-3-(1-methylethenyl)-, (1.alpha.,2.alpha.,3.alpha.)-	Alcohol	C10H18O	54244-81-4	0.140691	0.0954152	0.111438	0.250154	0.197897	0.244833	0.0134808	2.28163	1.19006	up
Di-epi-.alpha.-cedrene	Terpenoids	C15H24	50894-66-1	0	0	0	0.668799	1.07316	11.6888	0.342657	#DIV/0!	#DIV/0!	up
Pentanoic acid, 2-hydroxy-3-methyl-, methyl ester	Ester	C7H14O3	41654-19-7	0.00569444	0.00859078	0.00612387	0.0088534	0.01844	0.0233066	0.125999	2.75063	1.45976	up
(3S,3aS,6R,8aS)-3,8,8-Trimethyl-7-methyleneoctahydro-1H-3a,6-methanoazulene	Terpenoids	C15H24	31145-21-8	0	0	0	0.070546	0.161628	1.45953	0.337801	#DIV/0!	#DIV/0!	up
1H-Cycloprop[e]azulene, decahydro-1,1,4,7-tetramethyl-, [1aR-(1a.alpha.,4.beta.,4a.beta.,7.beta.,7a.beta.,7b.alpha.)]-	Terpenoids	C15H26	28580-43-0	0.157183	0.181729	0.263279	0.0867293	0.123135	0.0309296	0.0910037	0.442511	-1.17621	down
Dodecane, 5,8-diethyl-	Hydrocarbons	C16H34	24251-86-3	0.0103178	0.0162945	0.0249288	0	0	0	0.0697544	0	#DIV/0!	down
1H-Pyrazolo[3,4-d]pyrimidin-4-amine	Heterocyclic compound	C5H5N5	2380-63-4	0	0	0	0.170256	0.422784	1.11047	0.185392	#DIV/0!	#DIV/0!	up
1,4 Benzodioxan-6-amine	Heterocyclic compound	C8H9NO2	22013-33-8	0.00883737	0.00457699	0.00790969	0.01166	0.0110783	0.0172387	0.0622152	2.16937	1.11728	up
(2S,3S,6S)-6-Isopropyl-3-methyl-2-(prop-1-en-2-yl)-3-vinylcyclohexanone	Terpenoids	C15H24O	21698-44-2	0	0	0	0.0061041	0.0161588	0.0544056	0.228726	#DIV/0!	#DIV/0!	up
Hexadecane, 7,9-dimethyl-	Hydrocarbons	C18H38	21164-95-4	0.047572	0.0548851	0.0363828	0.0129271	0.0124803	0.010796	0.0501815	0.291194	-1.77995	down
Undecane, 4,4-dimethyl-	Hydrocarbons	C13H28	17312-68-4	1.92155	0.643765	1.1927	0.357617	0.579455	0.221645	0.0824413	0.363251	-1.46096	down
Benzene, 1-methyl-4-(1,2,2-trimethylcyclopentyl)-, (R)-	Terpenoids	C15H22	16982-00-6	0.0203296	0.0793186	0.0340113	0.0952351	0.0857617	0.422396	0.291025	4.8414	2.27543	up
Tridecane, 2-methyl-	Hydrocarbons	C14H30	1560-96-9	0.053547	0.0475528	0.0626661	0.0816716	0.137807	0.125734	0.0565177	2.38169	1.25199	up
Hexadecane, 2-methyl-	Hydrocarbons	C17H36	1560-92-5	0.0517892	0.0658653	0.0363828	0.0129271	0.0124803	0.010796	0.0777431	0.261327	-1.93607	down
1,1,7,7a-Tetramethyl-1a,2,6,7,7a,7b-hexahydro-1H-cyclopropa[a]naphthalene	Terpenoids	C15H22	154098-14-3	0	0	0	0.0229256	0.00976831	0.0447187	0.132161	#DIV/0!	#DIV/0!	up
4-Heptanone, oxime	Amine	C7H15NO	1188-63-2	0.0183639	0.0120868	0.0176843	0	0	0	0.00696378	0	#DIV/0!	down
N-Acetylisoxazolidine	Heterocyclic compound	C5H9NO2	115615-36-6	0.0080107	0.00421549	0.00586824	0	0	0	0.00996081	0	#DIV/0!	down
Phenol, 3,5-dimethyl-	Phenol	C8H10O	108-68-9	0	0	0	0.224291	0.287336	0.89312	0.164925	#DIV/0!	#DIV/0!	up
Hexanoic acid, 5-hexenyl ester	Ester	C12H22O2	108058-81-7	0.70785	1.16518	1.62668	0.403742	0.45105	0.19091	0.116901	0.326317	-1.61566	down
Ethylbenzene	Aromatics	C8H10	100-41-4	0.0417564	0.04393	0.0331579	0.0551665	0.0678858	0.114444	0.139537	2.25561	1.17352	up
1-Pentanone, 1-(2-furanyl)-	Heterocyclic compound	C9H12O2	3194-17-0	0	0	0	0.0284922	0.0177501	0.0470881	0.0725795	#DIV/0!	#DIV/0!	up
1H-Cyclopropa[a]naphthalene, 1a,2,3,5,6,7,7a,7b-octahydro-1,1,7,7a-tetramethyl-, [1aR-(1a.alpha.,7.alpha.,7a.alpha.,7b.alpha.)]-	Terpenoids	C15H24	17334-55-3	0.197641	0.290885	0.17019	0.287616	0.422274	0.970885	0.230041	2.84251	1.50717	up
Carotol	Terpenoids	C15H26O	465-28-1	0.0151245	0.00924134	0.0121987	0.0107237	0.0396607	0.0807465	0.248869	4.1689	2.05967	up
Dodecane, 1-iodo-	Halogenated hydrocarbons	C12H25I	4292-19-7	0.0104438	0.0159825	0.00810548	0.0363468	0.0322093	0.0199547	0.0335031	2.81519	1.49323	up
(4aR,8aR)-5,8a-dimethyl-3-propan-2-ylidene-1,2,4,4a,7,8-hexahydronaphthalene	Terpenoids	C15H24	6813-21-4	0.00807191	0.0110178	0.0105972	0.0452898	0.055914	0.177219	0.191922	10.4803	3.38961	up
Caryophyllenyl alcohol	Terpenoids	C15H26O	913176-41-7	0.0190807	0.0115293	0.0151023	0.0410939	0.0513896	0.0149848	0.170258	2.6905	1.42787	up
3,5,11-Eudesmatriene	Terpenoids	C15H22	193615-07-5	0.00547842	0.0198089	0.00876072	0	0	0	0.153129	0	#DIV/0!	down
Phenol, 4-(1-phenylethyl)-	Phenol	C14H14O	1988-89-2	0	0	0	0.0088803	0.0169875	0.0362176	0.130585	#DIV/0!	#DIV/0!	up
1-Methylcyclohexylcarboxylic Acid	Acid	C8H14O2	1123-25-7	0.126847	0.0679099	0.101977	0.222709	0.177012	0.220473	0.00457789	2.41354	1.27115	up
(S)-3-(1-methyl-2-pyrrolidinyl)-Pyridine	Heterocyclic compound	C10H14N2	54-11-5	0.0282333	0.0250729	0.0126169	0.118011	0.0442268	0.0343084	0.211925	3.35944	1.74822	up
Bicyclo[3.1.1]hept-2-ene, 2,6-dimethyl-6-(4-methyl-3-pentenyl)-	Terpenoids	C15H24	17699-05-7	0	0	0	0.541176	0.8791	20.8156	0.385073	#DIV/0!	#DIV/0!	up
(1R,3aS,8aS)-7-Isopropyl-1,4-dimethyl-1,2,3,3a,6,8a-hexahydroazulene	Terpenoids	C15H24	36577-33-0	0.065954	0.0623251	0.0219971	0.170535	0.419184	6.20205	0.378114	52.2965	5.70864	up
Benzoic acid, 2-fluoro-4,5-dimethoxy-	Acid	C9H9FO4	79474-35-4	0.00333852	0.000954772	0.000867775	0.00924705	0.0115975	0.0534519	0.25023	17.6453	4.14121	up
Carbonochloridodithioic acid, methyl ester	Others	C2H3ClS2	16696-91-6	0.190629	0.14114	0.135196	0.244508	0.240792	0.642455	0.222182	2.7791	1.47462	up
9,12,15-Octadecatrienoic acid, methyl ester, (Z,Z,Z)-	Ester	C19H32O2	301-00-8	0	0	0	0.0103979	0.0146977	0.0294792	0.093336	#DIV/0!	#DIV/0!	up
p-Tolylacetic Acid	Acid	C9H10O2	622-47-9	0.0235944	0.0235308	0.0168014	0.0287365	0.0532146	0.0823613	0.151755	2.91622	1.5441	up
Benzene, 1-methoxy-4-methyl-2-(1-methylethyl)-	Aromatics	C11H16O	31574-44-4	0.00335358	0.00387639	0.00410756	0.00928728	0.00553178	0.0106251	0.0728518	2.50317	1.32376	up
(1S,4aR,7R)-1,4a-Dimethyl-7-(prop-1-en-2-yl)-1,2,3,4,4a,5,6,7-octahydronaphthalene	Terpenoids	C15H24	52026-55-8	0.0574259	0.00831066	0.00668479	0	0	0	0.25049	0	#DIV/0!	down
N-Cyanomethyl-2-cyanimino-pyrrolidine	Heterocyclic compound	C7H8N4	134881-46-2	0.0060108	0.0016266	0.00230278	0.0108867	0.02762	0.0717605	0.20655	13.5058	3.75551	up
2,2'-Isopropylidenebis(5-methylfuran)	Heterocyclic compound	C13H16O2	59212-75-8	0.0199187	0.0218309	0.0157091	0.0405204	0.0445985	0.134097	0.214584	4.31377	2.10895	up
1,4-Methanoazulen-9-ol, decahydro-1,5,5,8a-tetramethyl-, [1R-(1.alpha.,3a.beta.,4.alpha.,8a.beta.,9S*)]-	Terpenoids	C15H26O	465-24-7	0.00170288	0.00112797	0.00233216	0.0883786	0.227466	0.379608	0.116184	154.306	7.26965	up
Octanoic acid-tert butyl ester	Ester	C12H24O2	5457-66-9	0.081395	0.080311	0.0550838	0.227226	1.21731	0.98837	0.131181	12.7466	3.67204	up
3-Hexanone, 2,2-dimethyl-	Ketone	C8H16O	5405-79-8	0	0	0	0.0418283	0.157021	0.11317	0.0916719	#DIV/0!	#DIV/0!	up
Muurola-4,10(14)-dien-1.beta.-ol	Terpenoids	C15H24O	257293-90-6	0.0356488	0.0380336	0.0408743	0.0459234	0.0793036	0.149299	0.206852	2.70243	1.43426	up
Ethanone, 1-(3,5-dimethylpyrazinyl)-	Heterocyclic compound	C8H10N2O	54300-08-2	0.00802755	0.00348707	0.0118122	0.0586406	0.235564	0.626941	0.219492	45.8599	5.51916	up
1,4-Methano-1H-indene, octahydro-4-methyl-8-methylene-7-(1-methylethyl)-, [1S-(1.alpha.,3a.beta.,4.alpha.,7.alpha.,7a.beta.)]-	Terpenoids	C15H24	3650-28-0	0.0190042	0.0286054	0.0423334	0.15541	0.183973	0.190743	0.00172908	6.49332	2.69896	up
4a,8-Dimethyl-2-(prop-1-en-2-yl)-1,2,3,4,4a,5,6,7-octahydronaphthalene	Terpenoids	C15H24	103827-22-1	0	0	0	0.180538	0.479737	0.680052	0.0955688	#DIV/0!	#DIV/0!	up
1H-Pyrrolo[2,3-b]pyridine, 2-(1-methylethyl)-	Heterocyclic compound	C10H12N2	27257-18-7	0.00585233	0.00786503	0.00416483	0.00980157	0.00917539	0.0238384	0.20771	2.67615	1.42016	up
Hexanoic acid, octyl ester	Ester	C14H28O2	4887-30-3	0.0106643	0.0181867	0.0132834	0.00527673	0.00576367	0.0059	0.136612	0.44111	-1.18079	down
p-Mentha-1,5,8-triene	Terpenoids	C10H14	21195-59-5	0.276381	0.180179	0.152829	0.848732	2.25932	26.4388	0.365754	56.9131	5.83069	up
Benzene, 1-methoxy-4-propyl-	Aromatics	C10H14O	104-45-0	20.084	47.6966	10.5391	0	0	0	0.179742	0	#DIV/0!	down
Benzenemethanol, 4-methyl-.alpha.-(1-methyl-2-propenyl)-, (R*,R*)-	Alcohol	C12H16O	83173-76-6	0.0164932	0.028707	0.0188687	0.0901381	0.101328	0.140396	0.0240896	5.69195	2.50892	up
10,10-Dimethyl-2,6-dimethylenebicyclo[7.2.0]undecane	Terpenoids	C15H24	357414-37-0	0.020602	0.0237027	0.023707	0.0913131	0.111584	0.601863	0.280047	13.3708	3.74102	up
(-)-Aristolene	Terpenoids	C15H24	6831-16-9	0.0274115	0.0190353	0.021474	0.0521799	0.0595362	0.207196	0.234898	5.42555	2.43977	up
5,9-Dimethyl-2-(1-methylethyl)cyclodecane-1,4-dione	Ketone	C15H26O2	38230-97-6	0.0052292	0.00318305	0.00320718	0.00217724	0.001162	0.001695	0.0148574	0.499082	-1.00265	down
2,4-Quinolinediol	Heterocyclic compound	C9H7NO2	86-95-3	0.0270665	0.0483256	0.0210576	0.0591967	0.0881075	0.543722	0.331753	7.95579	2.992	up
Ethanol, 2-(2-hydroxyethoxy)-, 1-nitrate	Alcohol	C4H9NO5	20633-16-3	0	0	0	0.0418482	0.0276559	0.0659921	0.0602852	#DIV/0!	#DIV/0!	up
Phenol, 4-methyl-2-nitro-, acetate (ester)	Ester	C9H9NO4	54646-55-8	0.000991913	0.00211575	0.00127552	0.00407593	0.00727041	0.0127358	0.121482	6.01104	2.58761	up
2-Nonanol, acetate	Ester	C11H22O2	14936-66-4	0	0	0	0.125608	0.123116	0.104219	0.00222563	#DIV/0!	#DIV/0!	up
3H-Indazol-3-one, 1-ethyl-1,2-dihydro-	Heterocyclic compound	C9H10N2O	54385-62-5	0.306811	0.0318897	0.294276	0.560175	0.453227	1.10437	0.115165	4.00068	2.00025	up
Iso-3-thujyl acetate	Ester	C12H20O2	62181-90-2	0	0	0	0.0471067	0.263216	1.6008	0.322266	#DIV/0!	#DIV/0!	up
Ethanone, 1-[4-(1-piperazinyl)phenyl]-	Heterocyclic compound	C12H16N2O	51639-48-6	0.00117063	0.00316615	0.00107408	0	0	0	0.154115	0	#DIV/0!	down
1-Penten-3-one, 1-(4-methoxyphenyl)-4-methyl-	Ketone	C13H16O2	103-13-9	0.0104781	0.00514095	0.0109352	0.0258308	0.0312374	0.0224464	0.00616414	3.4468	1.78526	up
Palustrol (Ledum)	Terpenoids	C15H26O	5986-49-2	0.00431553	0.00721808	0.0125677	0	0	0	0.0915482	0	#DIV/0!	down
1-Butanone, 2-hydroxy-1-phenyl-	Ketone	C10H12O2	16183-46-3	0.0284153	0.0364307	0.0280717	0.0803309	0.0955184	0.235512	0.163738	4.95762	2.30965	up
Norbornadieone	Ketone	C7H10O	10218-02-7	0.780216	0.602013	0.871084	0.435958	0.370758	0.123497	0.0405716	0.464458	-1.10638	down
Butanoic acid, 3-methyl-, propyl ester	Ester	C8H16O2	557-00-6	0.200027	0.159251	0.203946	0	0	0	0.00429007	0	#DIV/0!	down
Propanediamide	Amine	C3H6N2O2	108-13-4	0.0220232	0.0113923	0.0149896	0	0	0	0.0111706	0	#DIV/0!	down
3-Chloro-2,4-pentanedione	Ketone	C5H7ClO2	1694-29-7	0	0	0	0.0124463	0.0118651	0.0168604	0.0154739	#DIV/0!	#DIV/0!	up
2,6,6-Trimethylbicyclo[3.2.0]hept-2-en-7-one	Ketone	C10H14O	4613-37-0	0	0	0	0.0970343	0.13985	0.35178	0.13603	#DIV/0!	#DIV/0!	up
(5-bromopentyl)-Benzene	Aromatics	C11H15Br	14469-83-1	0.943638	0.815758	1.04155	1.04468	1.55224	2.69865	0.203316	2.14787	1.1029	up
1-Pentanone, 1-(2-thienyl)-	Heterocyclic compound	C9H12OS	53119-25-8	0.00530685	0.00389219	0.00514007	0	0	0	0.00362982	0	#DIV/0!	down
Benzenemethanol, .alpha.-2-cyclohexen-1-yl-	Alcohol	C13H16O	5723-89-7	0	0	0	0.144992	0.36634	1.00371	0.193434	#DIV/0!	#DIV/0!	up
Ethanol, 2-(4-ethylphenoxy)-	Alcohol	C10H14O2	54411-10-8	0.114187	0.0428252	0.0709629	0.238043	0.32952	0.321954	0.0106263	4.59929	2.20141	up
2-Cyclohexen-1-ol, 2-methyl-5-(1-methylethenyl)-, acetate, (1R-cis)-	Ester	C12H18O2	7111-29-7	0	0	0	0.0136473	0.0174889	0.0219239	0.0210004	#DIV/0!	#DIV/0!	up
2-Cyclohexen-1-ol, 2-methyl-5-(1-methylethenyl)-, acetate, cis-	Ester	C12H18O2	1205-42-1	0.29561	0.294175	0.0740273	0.0501034	0.046912	0.0255426	0.146298	0.208499	-2.26188	down
1-Iodoundecane	Halogenated hydrocarbons	C11H23I	4282-44-4	0.0448405	0.0453566	0.0646198	0.102966	0.0680599	0.163542	0.144953	2.42596	1.27855	up
Benzyl angelate	Ester	C12H14O2	37526-87-7	0	0	0	0.222467	0.529136	7.47614	0.367885	#DIV/0!	#DIV/0!	up
4-(1,5-dimethyl-1,4-hexadienyl)-1-methyl-Cyclohexene	Terpenoids	C15H24	17627-44-0	0	0	0	0.31113	0.438611	3.24277	0.302026	#DIV/0!	#DIV/0!	up
(4R,4aS,6S)-4,4a-Dimethyl-6-(prop-1-en-2-yl)-1,2,3,4,4a,5,6,7-octahydronaphthalene	Terpenoids	C15H24	823810-22-6	0.667482	0.688389	0.734536	1.74776	2.12207	10.0828	0.281099	7.57343	2.92095	up
Eudesma-2,4,11-triene	Terpenoids	C15H22	82462-31-5	0.156912	0.18114	0.278249	0.696783	0.688606	3.77966	0.278508	9.42978	3.23722	up
(2R,8R,8aS)-8,8a-Dimethyl-2-(prop-1-en-2-yl)-1,2,3,7,8,8a-hexahydronaphthalene	Terpenoids	C15H22	5090-61-9	0.020644	0.0170141	0.0200106	0.0679322	0.0720099	0.234001	0.194231	7.41174	2.88981	up
Bornyl tiglate	Ester	C15H24O2	101223-92-1	0	0	0	0.0442012	0.0581865	0.110067	0.0768908	#DIV/0!	#DIV/0!	up
(4,4-Dimethyl-2,4,5,6-tetrahydro-1H-inden-2-yl)acetic Acid	Acid	C13H18O2	113522-67-1	0.00467726	0.00461691	0.00761946	0.0129124	0.0283639	0.0738319	0.214819	7.69509	2.94394	up
(-)-Spathulenol	Terpenoids	C15H24O	77171-55-2	0.0017144	0.00138448	0.00147312	0.0158326	0.0442236	0.0912287	0.159983	37.966	5.24664	up
2-Butenoic acid, ethyl ester, (Z)-	Ester	C6H10O2	6776-19-8	0.597796	0.325945	0.546533	0	0	0	0.014276	0	#DIV/0!	down
2-Butenoic acid, 3-hexenyl ester, (E,Z)-	Ester	C10H16O2	65405-80-3	0.0883381	0.0538709	0.0690793	0.152395	0.124578	0.159188	0.0104529	2.37425	1.24747	up
Butanoic acid, heptyl ester	Ester	C11H22O2	5870-93-9	0.0469983	0.0428979	0.0408235	0.218049	0.916111	0.713042	0.109992	16.0547	4.00493	up
Ethanone, 1-(1,3-dimethyl-3-cyclohexen-1-yl)-	Ketone	C10H16O	51733-68-7	0.101685	0.172912	0.0218052	0	0	0	0.182623	0	#DIV/0!	down
1R,4R,7R,11R-1,3,4,7-Tetramethyltricyclo[5.3.1.0(4,11)]undec-2-ene	Terpenoids	C15H24	137235-59-7	0	0	0	0.0143326	0.0124747	0.0189601	0.0180318	#DIV/0!	#DIV/0!	up
Cyclopentanecarbonitrile, 3-(1-methylethylidene)-	Nitrogen compounds	C9H13N	89683-72-7	0	0	0	0.0310896	0.0297845	0.0268496	0.000977667	#DIV/0!	#DIV/0!	up
2-bromo-4-methoxy-Phenol	Phenol	C7H7BrO2	17332-11-5	0.0043308	0.0018074	0.00585454	0.0199324	0.0185861	0.0248708	0.005635	6.08663	2.60564	up
Butanoic acid, 2-methyl-, 3,7-dimethyl-2,6-octadienyl ester, (E)-	Ester	C15H26O2	68705-63-5	0.011919	0.00804329	0.00955195	0.0238085	0.0333859	0.130418	0.259056	7.36417	2.88052	up
Acetic Acid, [(1-thioxoethyl)thio]-	Acid	C4H6O2S2	17930-82-4	0	0	0	0.000540245	0.000495206	0.00104913	0.064534	#DIV/0!	#DIV/0!	up
(1R,1aR,2aS,5R,6R,6aS,7aS)-1,6,6a-trimethyldecahydro-1,2a-methanocyclopropa[b]naphthalen-5-ol	Terpenoids	C15H24O	860769-47-7	0	0	0	0.0199726	0.0534744	1.02643	0.383293	#DIV/0!	#DIV/0!	up
Di-epi-.alpha.-cedrene-(I)	Terpenoids	C15H24	21996-77-0	0.0460864	0.228389	0.104494	0	0	0	0.172289	0	#DIV/0!	down
1,2-Hexanediol, 2-methyl-	Alcohol	C7H16O2	56255-50-6	0.0111359	0.0285375	0.0119128	0	0	0	0.129166	0	#DIV/0!	down
Propanedioic acid, amino-, diethyl ester	Ester	C7H13NO4	6829-40-9	0.0411574	0.0540749	0.0484076	0.00788564	0.0120238	0.00446915	0.0261686	0.187688	-2.41359	down
Diazene, 2-methoxy-1-propyl-, 1-oxide	Nitrogen compounds	C4H10N2O2	110655-50-0	0	0	0	0.108641	0.269703	0.379973	0.0892743	#DIV/0!	#DIV/0!	up
3-Methyl-1-(3-methyl-2-furyl)-1-butanone	Heterocyclic compound	C10H14O2	488-05-1	0	0	0	0.0893068	0.019759	0.0529469	0.110261	#DIV/0!	#DIV/0!	up
1,3-Dioxepane, 2-heptyl-	Heterocyclic compound	C12H24O2	61732-92-1	0.0207673	0.0064384	0.00775778	0.0294256	0.0276053	0.0390749	0.0121479	3.30027	1.72258	up
Hexanoic acid, pentyl ester	Ester	C11H22O2	540-07-8	0.0418809	0.0395839	0.0444323	0	0	0	0.00606584	0	#DIV/0!	down
Octanoic acid, 2-pentyl ester	Ester	C13H26O2	55193-30-1	0	0	0	0.0121439	0.0113979	0.00946748	0.00372344	#DIV/0!	#DIV/0!	up
1-Cyclohexene-1-propanol, .alpha.,2,6,6-tetramethyl-	Alcohol	C13H24O	3293-47-8	0	0	0	0.0234255	0.0228418	0.224844	0.314296	#DIV/0!	#DIV/0!	up
Acetic acid, 1-methyl-3-(2,6,6-trimethylcyclohex-1-enyl)propyl ester	Ester	C15H26O2	86756-12-9	0	0	0	0.034122	0.0669308	0.1796	0.172844	#DIV/0!	#DIV/0!	up
1,1-diethoxy-2-methyl-Propane	Ether	C8H18O2	1741-41-9	0.0105057	0.0078218	0.0102114	0.020187	0.0183509	0.0224815	0.00680911	2.43284	1.28264	up
1,3-Dioxolane, 4-methyl-2-(2-methylpropyl)-	Heterocyclic compound	C8H16O2	18433-93-7	0	0	0	0.001582	0.00381246	0.00246605	0.0574273	#DIV/0!	#DIV/0!	up
2-Propenal, 3-(2-furanyl)-	Heterocyclic compound	C7H6O2	623-30-3	0.0507389	0.0283393	0.0285907	0.146198	0.27949	2.4194	0.341309	31.1815	4.96262	up
Benzoic acid, 3,4-dimethyl-, methyl ester	Ester	C10H12O2	38404-42-1	0.00921142	0.0610557	0.0430481	0.0398017	0.124622	0.270884	0.248442	4.0909	2.03242	up
2-Tridecanone	Ketone	C13H26O	593-08-8	0	0	0	0.0276882	0.0232263	0.0324978	0.0105877	#DIV/0!	#DIV/0!	up
Dauca-4(11),8-diene	Terpenoids	C15H24	395070-76-5	0.00214799	0.00344053	0.00577147	0.0106186	0.0165154	0.140313	0.343626	16.4367	4.03885	up
1H-Cyclopropa[a]naphthalene, 1a,2,3,3a,4,5,6,7b-octahydro-1,1,3a,7-tetramethyl-, [1aR-(1a.alpha.,3a.alpha.,7b.alpha.)]-	Terpenoids	C15H24	489-29-2	0.00498028	0.0182764	0.00649901	0.0899487	0.107022	0.203622	0.0761944	14.3724	3.84523	up
Hexathiane	Sulfur compounds	S6	13798-23-7	0.0814087	0.071343	0.107397	0	0	0	0.0199773	0	#DIV/0!	down
Pentadecanoic acid, 14-methyl-, methyl ester	Ester	C17H34O2	5129-60-2	0.00206812	0.00197554	0.00193987	0.00647408	0.00799534	0.00971557	0.0245974	4.56431	2.1904	up
2,6-Heptanedione, 3-acetyl-	Ketone	C9H14O3	29214-57-1	0.0218374	0.012724	0.00633901	0.0376243	0.0215011	0.0151982	0.166375	2.10964	1.077	up
(6,6-dimethyl-2-bicyclo[3.1.1]hept-2-enyl)methyl 2-methylpropanoate	Ester	C14H22O2	29021-37-2	0.0303135	0.0369079	0.0326121	0.0830221	0.0917879	0.40254	0.267062	6.51117	2.70292	up
Isomaltol	Heterocyclic compound	C6H6O3	3420-59-5	0.0277249	0.0212673	0.027838	0.0331248	0.0410905	0.085525	0.209166	2.37653	1.24886	up
1H-Pyrazole, 1,3,5-trimethyl-	Heterocyclic compound	C6H10N2	1072-91-9	0.328924	0.261251	0.376224	0	0	0	0.0110759	0	#DIV/0!	down
3-MethoxycinnamAldehyde	Aldehyde	C10H10O2	56578-36-0	0.0154969	0.00903702	0.0124241	0.0256055	0.0331247	0.131612	0.267587	5.99931	2.5848	up
