# Supplementary material for: Metabolome and Transcriptome Combined Reveal the Main Floral Volatile Compounds and Key Regulatory Genes of Castanea mollissima
Source: Plants (Basel). 2024 Oct 14;13(20):2865. doi: 10.3390/plants13202865 (PMC11511371; doi:10.3390/plants13202865)
Supplement: Supplementary file 1 [file plants-13-02865-s001.zip › Supplementary Tables/Table S3 KEGG enrichment of differential VOCs between IFS and FFS.xlsx]

## Sheet: Sheet2
Table S3 KEGG enrichment of differential VOCs between IFS and FFS
KEGG_map	Description	NO. of Differential VOCs	Background	P-value	CID_list
ko00909	Sesquiterpenoid and triterpenoid biosynthesis	10	16	0.0226427	C16775+C01126+C09684+C09666+C09723+C19748+C09666+C06394+C19749+C09665
ko00642	Ethylbenzene degradation	3	3	0.0466359	C07111+C07083+C07113
ko01060	Biosynthesis of plant secondary metabolites	4	6	0.128867	C02394+C00903+C06423+C00423
ko01240	Biosynthesis of cofactors	2	2	0.131429	C04294+C06423
ko00980	Metabolism of xenobiotics by cytochrome P450	3	4	0.137633	C11713+C14040+C00745
ko00960	Tropane, piperidine and pyridine alkaloid biosynthesis	3	4	0.137633	C00783+C00745+C01746
ko01220	Degradation of aromatic compounds	14	32	0.21888	C00854+C01880+C07214+C07208+C02519+C07111+C00261+C07083+C06577+C06757+C01542+C14090+C07113+C00423
ko00999	Biosynthesis of various plant secondary metabolites	3	5	0.255481	C12312+C05851+C00423
ko01064	Biosynthesis of alkaloids derived from ornithine, lysine and nicotinic acid	2	3	0.301014	C00783+C00745
ko00996	Biosynthesis of various alkaloids	2	3	0.301014	C16716+C00423
ko04750	Inflammatory mediator regulation of TRP channels	2	3	0.301014	C09844+C00903
ko01110	Biosynthesis of secondary metabolites	18	45	0.338143	C01126+C00783+C04433+C09666+C02344+C09723+C16930+C09844+C09666+C06394+C19749+C02394+C00745+C09665+C00903+C12312+C05851+C00423
ko01100	Metabolic pathways	19	48	0.353762	C00783+C07214+C10700+C07208+C07111+C00261+C07083+C06577+C01744+C02814+C06394+C04294+C00745+C00903+C06757+C01542+C12312+C06423+C00423
ko00402	Benzoxazinoid biosynthesis	1	1	0.365079	C12312
ko01070	Biosynthesis of plant hormones	1	1	0.365079	C00423
ko05207	Chemical carcinogenesis - receptor activation	1	1	0.365079	C00745
ko00946	Degradation of flavonoids	1	1	0.365079	C01744
ko00061	Fatty acid biosynthesis	1	1	0.365079	C06423
ko07230	GABA-A receptor agonists/antagonists	1	1	0.365079	D07409
ko00785	Lipoic acid metabolism	1	1	0.365079	C06423
ko00760	Nicotinate and nicotinamide metabolism	1	1	0.365079	C00745
ko05033	Nicotine addiction	1	1	0.365079	C00745
ko04714	Thermogenesis	1	1	0.365079	C00745
ko00730	Thiamine metabolism	1	1	0.365079	C04294
ko00130	Ubiquinone and other terpenoid-quinone biosynthesis	1	1	0.365079	C00423
ko00940	Phenylpropanoid biosynthesis	3	6	0.382096	C16930+C00903+C00423
ko00362	Benzoate degradation	2	4	0.464395	C02519+C02814
ko00930	Caprolactam degradation	2	4	0.464395	C00854+C01880
ko00622	Xylene degradation	4	10	0.530054	C07214+C07208+C06577+C06757
ko01063	Biosynthesis of alkaloids derived from shikimate pathway	1	2	0.59873	C16716
ko05208	Chemical carcinogenesis - reactive oxygen species	1	2	0.59873	C02814
ko00981	Insect hormone biosynthesis	1	2	0.59873	C01126
ko01066	Biosynthesis of alkaloids derived from terpenoid and polyketide	1	3	0.747588	C06423
ko00363	Bisphenol degradation	1	3	0.747588	C10700
ko00361	Chlorocyclohexane and chlorobenzene degradation	1	3	0.747588	C02814
ko00643	Styrene degradation	1	3	0.747588	C07083
ko00900	Terpenoid backbone biosynthesis	1	3	0.747588	C01126
ko00627	Aminobenzoate degradation	3	11	0.839425	C00261+C02814+C06672
ko00902	Monoterpenoid biosynthesis	3	11	0.839425	C04433+C02344+C09844
ko07114	Naphthalene family	1	4	0.841986	C11713
ko00360	Phenylalanine metabolism	1	4	0.841986	C00423
ko04974	Protein digestion and absorption	1	4	0.841986	C01746
ko00623	Toluene degradation	2	8	0.860567	C00261+C01542
ko01120	Microbial metabolism in diverse environments	19	59	0.870273	C00854+C01880+C07214+C10700+C07208+C02519+C07111+C00261+C07083+C06577+C02814+C16461+C00745+C06757+C01542+C06672+C14090+C07113+C00423
ko01062	Biosynthesis of terpenoids and steroids	3	14	0.943139	C09684+C02344+C06394
ko00626	Naphthalene degradation	1	8	0.976919	C14090
ko00907	Pinene, camphor and geraniol degradation	1	9	0.985917	C16461
