# Supplementary material for: Metabolome and Transcriptome Combined Reveal the Main Floral Volatile Compounds and Key Regulatory Genes of Castanea mollissima
Source: Plants (Basel). 2024 Oct 14;13(20):2865. doi: 10.3390/plants13202865 (PMC11511371; doi:10.3390/plants13202865)
Supplement: Supplementary file 1 [file plants-13-02865-s001.zip › Supplementary Tables/Table S4 The main VOCs that content more than 1%.xlsx]

## Sheet: Sheet1
Tabale S4 The main VOCs that content more than 1%
Compounds	Class I	Formula	CAS	IFS1	IFS2	IFS3	FFS1	FFS2	FFS3	IFS-Mean	FFS-Mean
Benzyl Alcohol	Alcohol	C7H8O	100-51-6	0.00796311	0.00822393	0.018567	0.010938	0.0112903	0.0190602	0.0115847	0.0137628
4-Hexen-1-ol, acetate	Alcohol	C8H14O2	72237-36-6	0.0123705	0.0092567	0.0110901	0.0100355	0.00918462	0.00675244	0.0109058	0.00865753
Styrene	Aromatics	C8H8	100-42-5	6.96057e-05	3.54456e-05	3.07797e-05	0.0249649	0.0617965	0.0673296	4.5277e-05	0.0513637
p-Cymene	Aromatics	C10H14	99-87-6	0.0245983	0.0171161	0.0222239	0.0189474	0.0154873	0.00961494	0.0213128	0.0146832
Benzene, 1-methoxy-4-propyl-	Aromatics	C10H14O	104-45-0	0.0171959	0.0396385	0.0103416	0	0	0	0.022392	0
BenzeneacetAldehyde	Aldehyde	C8H8O	122-78-1	0.0214288	0.0163109	0.018786	0.0197673	0.0170834	0.0162521	0.0188419	0.0177009
2-Hexenal, (E)-	Aldehyde	C6H10O	6728-26-3	0.0126203	0.0113685	0.0155564	0.0100479	0.0108856	0.00579982	0.0131817	0.00891111
2-Pentenoic Acid, 2-methyl-	Acid	C6H10O2	3142-72-1	0.0148638	0.0082904	0.0137601	0.0115594	0.00849032	0.00656772	0.0123048	0.00887249
.beta.-Pinene	Terpenoids	C10H16	127-91-3	0.0736842	0.0542597	0.0703426	0.0588305	0.0541574	0.0429822	0.0660955	0.05199
1,3,6-Octatriene, 3,7-dimethyl-, (Z)-	Terpenoids	C10H16	3338-55-4	0.0466653	0.0350145	0.040914	0.0421326	0.0337755	0.0280135	0.0408646	0.0346405
Geraniol	Terpenoids	C10H18O	106-24-1	0.0326303	0.0279776	0.0209772	0.0258132	0.0244926	0.0220338	0.027195	0.0241132
.beta.-Phellandrene	Terpenoids	C10H16	555-10-2	0.0419473	0.0278268	0.0342467	0.028905	0.0262322	0.0158445	0.0346736	0.0236606
D-Limonene	Terpenoids	C10H16	5989-27-5	0.0164085	0.0123413	0.0147906	0.0134324	0.0122779	0.00899664	0.0145135	0.011569
Cyclohexene, 1-methyl-4-(1-methylethylidene)-	Terpenoids	C10H16	586-62-9	0.0138327	0.0101667	0.0113858	0.0106039	0.00964622	0.00555124	0.0117951	0.00860045
Bicyclo[3.1.0]hexan-2-ol, 2-methyl-5-(1-methylethyl)-, (1.alpha.,2.alpha.,5.alpha.)-	Terpenoids	C10H18O	17699-16-0	0.0133243	0.0100945	0.0112402	0.00913601	0.00830753	0.00555124	0.011553	0.00766492
cis-2,6-Dimethyl-2,6-octadiene	Hydrocarbons	C10H18	2492-22-0	0.0226581	0.0169887	0.0222617	0.0186588	0.0173045	0.0140058	0.0206362	0.0166564
1,3-Cyclohexadiene, 5-butyl-	Hydrocarbons	C10H16	30168-57-1	0.0180549	0.0109916	0.0157739	0.0139782	0.0129832	0.00868023	0.0149401	0.0118806
Acetophenone	Ketone	C8H8O	98-86-2	0	0	0	0.118613	0.0799228	0.108948	0	0.102495
4-Hexen-3-one	Ketone	C6H10O	2497-21-4	0.0204729	0.0222449	0.0280184	0.018342	0.0186212	0.0085946	0.0235787	0.0151859
Ethanone, 1-(2-pyridinyl)-	Heterocyclic compound	C7H7NO	1122-62-9	0.00796311	0.00822393	0.0068585	0.010938	0.0112903	0.0190602	0.00768184	0.0137628
2-PyridinemethanAmine	Heterocyclic compound	C6H8N2	3731-51-9	0.0173428	0.0106345	0.0153044	0.0136123	0.0126377	0.00858562	0.0144272	0.0116119
2-Acetyl-3-methylpyrazine	Heterocyclic compound	C7H8N2O	23787-80-6	0.0165789	0.0101102	0.0134356	0.0113008	0.0102091	0.00872861	0.0133749	0.0100795
Pyrazine, 2-methoxy-3-(2-methylpropyl)-	Heterocyclic compound	C9H14N2O	24683-00-9	0.0139058	0.00971165	0.0137657	0.0106989	0.00974888	0.0078747	0.0124611	0.00944084
1H-Pyrrole-3-carbonitrile	Heterocyclic compound	C5H4N2	7126-38-7	0.012996	0.00980455	0.0113495	0.0119187	0.00919618	0.00716452	0.0113833	0.00942647
Pyrazine, 2-ethyl-5-methyl-	Heterocyclic compound	C7H10N2	13360-64-0	0.015974	0.0100319	0.0112749	0.01094	0.00976308	0.00686229	0.012427	0.00918847
2-Picoline, 6-nitro-	Heterocyclic compound	C6H6N2O2	18368-61-1	0.0023279	0.0393779	0.0138806	0.0023003	0.00575127	0.00884053	0.0185288	0.0056307
Methyl salicylate	Ester	C8H8O3	119-36-8	0.00953824	0.121982	0.0456959	0.00913648	0.022039	0.0256638	0.059072	0.0189464
2-Butenoic acid, 3-methyl-, methyl ester	Ester	C6H10O2	924-50-5	0.0227155	0.0232353	0.023829	0.0185061	0.0186398	0.00823857	0.0232599	0.0151282
2-Propenoic acid, 2-methoxyethyl ester	Ester	C6H10O3	3121-61-7	0.0112863	0.0131424	0.0133721	0.0113293	0.011653	0.00214954	0.0126003	0.0083773
