# Supplementary material for: Metabolome and Transcriptome Combined Reveal the Main Floral Volatile Compounds and Key Regulatory Genes of Castanea mollissima
Source: Plants (Basel). 2024 Oct 14;13(20):2865. doi: 10.3390/plants13202865 (PMC11511371; doi:10.3390/plants13202865)
Supplement: Supplementary file 1 [file plants-13-02865-s001.zip › Supplementary Tables/Table S5 Differential expression genes between IFS and FFS.xlsx]

## Sheet: Table S5
Table S5 Differential expression genes between IFS and FFS
geneID	IFS1	IFS2	IFS3	FFS1	FFS2	FFS3	Foldchange	log2FC	pvalue	Regulation	Description	Pathway
EVM0010790	3.23	3.81	3.83	272	228	182.15	75.4432	6.23732	0	Ups	ATPase 8, plasma membrane-type	;ko00190 Oxidative phosphorylation;ko01100 Metabolic pathways;
EVM0002043	1.09	0.69	0.59	42.54	44.88	36.36	63.47	5.988	4.37226e-169	Ups	Probable receptor-like protein kinase At4g39110	-
EVM0023753	3.13	3.16	3.28	39.8	37.79	28	13.252	3.72814	1.58305e-166	Ups	Zinc finger CCCH domain-containing protein 18	-
EVM0003857	0.39	0.52	0.76	42.27	39.16	30.36	80.0987	6.32371	1.87625e-155	Ups	Rop guanine nucleotide exchange factor 12	-
EVM0019102	0.29	0.43	0.37	19.27	22.76	17.85	66.0292	6.04503	8.82213e-155	Ups	Kinesin-like protein KIN-7F	-
EVM0010048	1.32	1.34	1.4	19.46	20.06	15.86	16.4394	4.03909	2.14746e-151	Ups	Unknown	-
EVM0005190	0.45	0.16	0.08	246.79	275.1	171.97	1218.98	10.2515	4.81685e-138	Ups	Unknown	-
EVM0009465	1.81	2.56	2.06	97.23	79.82	97.27	52.2538	5.70746	2.12836e-122	Ups	Triacylglycerol lipase OBL1	-
EVM0011805	33.48	34.05	36.78	0.74	0.87	0.38	0.0227502	-5.45798	6.22695e-120	Down	(R)-mandelonitrile lyase-like	;ko00460 Cyanoamino acid metabolism;ko01100 Metabolic pathways;ko01110 Biosynthesis of secondary metabolites;
EVM0026966	0.05	0.18	0.07	47.98	50.8	41.77	558.186	9.1246	3.57901e-107	Ups	Glycerophosphodiester phosphodiesterase GDPDL6	-
EVM0030454	273.97	278.76	299.08	0.09	0.37	0	0.000626325	-10.6408	1.66404e-102	Down	Unknown	-
EVM0018785	0.38	0.46	0.27	45.61	36.37	35.51	127.582	6.99528	5.71098e-100	Ups	Peroxidase 65	-
EVM0009380	3.3	2.96	4.02	25.03	26.72	19.62	8.35847	3.06324	8.20693e-100	Ups	Protein IMPAIRED IN BABA-INDUCED STERILITY 1	-
EVM0009568	0.26	0.21	0.19	36.55	40.02	21.6	177.385	7.47074	2.24332e-99	Ups	Proline-rich receptor-like protein kinase PERK4	-
EVM0030429	0.26	0.47	0.24	87.63	71.57	99.27	324.68	8.34287	8.7744e-99	Ups	Unknown	-
EVM0000346	0.29	0.27	0.12	66.39	64.46	74.2	373.022	8.54312	1.58922e-92	Ups	GDSL esterase/lipase At5g45670	-
EVM0005179	0.52	0.47	0.48	28.52	41.73	22.26	75.0011	6.22884	2.3201e-89	Ups	Lysine histidine transporter 1	-
EVM0012544	0.19	0.15	0.12	15.3	15.15	10.66	107.553	6.7489	1.88486e-88	Ups	U-box domain-containing protein 52	-
EVM0026574	0.2	0.4	0.27	33.61	34.32	27.67	131.405	7.03787	9.7234e-88	Ups	Unknown	-
EVM0000022	0	0.32	0.16	121.26	136.21	102.54	884.136	9.78812	2.71198e-87	Ups	Pollen-specific leucine-rich repeat extensin-like protein 1	-
EVM0020183	0.68	0.38	0.92	638.53	512.36	1148.72	1478.47	10.5299	1.28705e-86	Ups	MYB-like transcription factor EOBII	-
EVM0011401	3.73	2.64	2.89	28.75	27.05	23.69	10.3942	3.37771	1.99988e-84	Ups	Unknown	-
EVM0010889	0.15	0.2	0.1	39.82	48.91	43.06	352.144	8.46002	1.65251e-82	Ups	Lysine histidine transporter 1	-
EVM0019566	7.42	6.48	8	34.72	38.51	29.98	5.68784	2.50788	2.80507e-82	Ups	Unknown	-
EVM0019670	0.14	0.25	0.13	203.09	279.16	430.94	2248.66	11.1348	1.32568e-77	Ups	Jasmonate-induced oxygenase 2	-
EVM0011629	1.79	1.69	1.4	23.75	20.14	15.87	14.7262	3.88031	2.93659e-77	Ups	Probable pectate lyase 8	;ko00040 Pentose and glucuronate interconversions;ko01100 Metabolic pathways;ko02024 Quorum sensing;
EVM0004091	2.6	1.72	2.45	28.05	24.4	21.62	13.2506	3.72799	1.07417e-76	Ups	Unknown	-
EVM0027139	112.85	148.88	161.32	0.44	0.28	0	0.00204662	-8.93254	8.29607e-75	Down	Peroxidase 40	;ko00940 Phenylpropanoid biosynthesis;ko01100 Metabolic pathways;ko01110 Biosynthesis of secondary metabolites;
EVM0024632	31.01	31.02	38.38	0.17	0.16	0.08	0.00498635	-7.6478	4.00099e-74	Down	Protein STRUBBELIG-RECEPTOR FAMILY 2	-
EVM0006451	0.43	1.12	0.74	470.72	177.69	229.43	459.788	8.84483	2.55321e-71	Ups	Ethylene-responsive transcription factor ERF016	-
EVM0021624	1.08	0.51	0.96	27.65	25.62	27.27	38.6815	5.27357	1.23592e-70	Ups	Unknown	-
EVM0030303	0.36	0.56	0.65	62.56	66.91	114.97	195.414	7.61039	2.92894e-70	Ups	Probable metal-nicotianamine transporter YSL7	-
EVM0014110	0.62	0.49	0.42	147.43	244.68	451.28	704.766	9.461	1.39142e-68	Ups	WAT1-related protein At4g30420	-
EVM0024917	11.36	13.89	14.78	118.54	172.78	147.5	13.3411	3.73781	1.69808e-67	Ups	Vignain	-
EVM0004624	1.57	2.16	1.35	16.75	17.71	13.47	11.331	3.5022	1.77836e-67	Ups	Unknown	-
EVM0017230	0.16	0.71	0.29	44.48	43.37	32.09	121.863	6.92912	5.68545e-67	Ups	Syntaxin-124	;ko04130 SNARE interactions in vesicular transport;
EVM0027612	961.74	1185.56	1390.14	0.09	0.2	0.09	0.000123751	-12.9803	2.01487e-66	Down	Unknown	-
EVM0022281	0.43	0.65	0.4	142.16	147.49	87.76	301.009	8.23366	5.76256e-66	Ups	Unknown	-
EVM0012025	37.86	33.75	41.31	0.44	0.31	0.27	0.0110677	-6.4975	8.69011e-66	Down	Unknown	;ko00940 Phenylpropanoid biosynthesis;ko01100 Metabolic pathways;ko01110 Biosynthesis of secondary metabolites;
EVM0011117	0.1	0.13	0.18	46.14	46.84	47.81	416.422	8.7019	1.49946e-63	Ups	Glucan endo-1,3-beta-glucosidase 8	-
EVM0006312	12.28	8.37	21.54	1167.59	1307.4	667.96	88.5613	6.4686	2.22835e-63	Ups	17.9 kDa class II heat shock protein	;ko04141 Protein processing in endoplasmic reticulum;
EVM0002820	0.04	0.33	0.3	27.15	24.07	16.91	118.757	6.89187	2.50501e-63	Ups	Probable serine/threonine-protein kinase PBL23	-
EVM0000121	77.57	70.82	84.92	0.54	0.86	0.07	0.0072847	-7.10091	3.53605e-63	Down	Polyadenylate-binding protein 6	-
EVM0025179	0.07	0.03	0.03	18.46	18.38	14.06	436.773	8.77074	9.51669e-63	Ups	Unknown	-
EVM0025987	0.27	0.18	0.06	81.62	74.56	81.44	571.519	9.15866	2.32053e-62	Ups	Unknown	-
EVM0012390	0.12	0	0	177.83	170.36	174.33	5549.17	12.4381	2.44213e-62	Ups	Unknown	;ko00040 Pentose and glucuronate interconversions;ko01100 Metabolic pathways;ko02020 Two-component system;
EVM0005097	0.69	0.61	0.58	13.46	25.32	17.54	36.3647	5.18447	4.21859e-62	Ups	Unknown	-
EVM0021475	60.33	48.96	69.18	0.4	0.62	0	0.00664639	-7.23321	2.50579e-61	Down	Unknown	-
EVM0007833	0.06	0.11	0.09	29.72	26.14	19.21	346.753	8.43776	1.01411e-60	Ups	Uncharacterized protein At4g04980	-
EVM0010996	0.1	0.06	0.06	36.06	44.6	35.92	630.806	9.30105	2.95246e-60	Ups	Protein JINGUBANG	-
EVM0013810	1.68	1.78	2.55	37.12	27.28	30.97	19.3809	4.27656	2.45487e-59	Ups	Unknown	-
EVM0024542	14.95	17.59	19.52	72.46	77.12	54.69	4.7108	2.23597	5.70053e-59	Ups	10 kDa chaperonin, mitochondrial	-
EVM0013440	0.06	0.08	0	124.42	103.53	62.49	2432.24	11.2481	1.19641e-58	Ups	Unknown	-
EVM0010354	0.44	0.45	0.5	496.31	110.23	262.68	763.863	9.57717	1.29508e-58	Ups	Mitochondrial uncoupling protein 5	-
EVM0025238	39.11	35.53	47.8	0.3	0.61	0.83	0.0174378	-5.84164	7.80086e-58	Down	Unknown	-
EVM0019754	282.26	287.8	301.9	564.64	569.29	458.05	2.20277	1.13932	1.15563e-56	Ups	Endoplasmin homolog	;ko04141 Protein processing in endoplasmic reticulum;ko04626 Plant-pathogen interaction;
EVM0015894	49.02	41.23	59.2	0.31	0.04	0	0.0028916	-8.43392	6.2838e-56	Down	Unknown	-
EVM0018481	22.74	19.14	27.39	184.65	164.61	182.42	9.38977	3.23109	1.60763e-55	Ups	Multiprotein-bridging factor 1c	-
EVM0029539	21.9	19.3	22.02	55.27	56.13	47.32	3.0362	1.60227	3.62749e-54	Ups	Integrin-linked protein kinase 1	-
EVM0002313	44.13	47.78	49.98	113.49	135.39	99.86	2.96094	1.56605	9.65996e-54	Ups	Tryptophan synthase beta chain 2, chloroplastic	;ko00260 Glycine, serine and threonine metabolism;ko00400 Phenylalanine, tyrosine and tryptophan biosynthesis;ko01100 Metabolic pathways;ko01110 Biosynthesis of secondary metabolites;ko01230 Biosynthesis of amino acids;
EVM0022151	0.36	0.41	0.42	5.26	6.73	5.04	17.3357	4.11567	4.49207e-53	Ups	CSC1-like protein At4g02900	-
EVM0011167	8.97	7.33	7.68	38.83	36.36	34.19	5.53858	2.46952	3.46496e-52	Ups	Unknown	-
EVM0031792	0.3	0.3	0.13	9.02	8.77	9.09	44.8443	5.48685	3.93966e-52	Ups	Pollen receptor-like kinase 4	-
EVM0012871	119.36	79.47	91.16	4.12	4.88	5.54	0.0614446	-4.02457	7.55505e-52	Down	Aspartyl protease AED3	-
EVM0020484	2.07	2.07	2.94	30.8	21.06	23.79	13.0082	3.70135	7.65752e-52	Ups	Rust resistance kinase Lr10	-
EVM0028354	0.06	0.12	0.15	17.42	13.68	13.6	161.521	7.33558	8.26749e-52	Ups	Phosphatidylinositol/phosphatidylcholine transfer protein SFH10	-
EVM0001928	1.69	1.64	1.86	21.4	16.39	10.97	11.1918	3.48437	8.67706e-52	Ups	Calmodulin calcium-dependent NAD kinase	-
EVM0011248	60.69	66.5	76.17	206	240.36	180.21	3.71615	1.89381	4.23095e-51	Ups	Luminal-binding protein 5	;ko03060 Protein export;ko04141 Protein processing in endoplasmic reticulum;
EVM0003431	312.43	182.72	718.71	0.13	0.58	0.17	0.000844744	-10.2092	5.70897e-51	Down	Type III polyketide synthase A	-
EVM0009759	2.53	1.68	2.35	15.6	19.21	15.84	9.35819	3.22623	1.88509e-50	Ups	E3 ubiquitin-protein ligase NLA	-
EVM0010577	3.12	4.88	3	32.14	37.67	28.27	10.7211	3.42239	3.91832e-50	Ups	Actin-depolymerizing factor 7	-
EVM0026319	1.15	1.67	1.99	14.17	13.8	11.71	9.96082	3.31626	4.33932e-50	Ups	Serine/threonine-protein kinase OXI1	-
EVM0027758	0.24	0.34	0.26	18.44	15.91	8.93	60.9088	5.92858	8.41507e-50	Ups	Sugar transport protein 5	-
EVM0018529	0.17	0.42	0.11	28.53	25.65	17.21	120.186	6.90912	1.27404e-49	Ups	Ras-related protein Rab11C	;ko04144 Endocytosis;
EVM0015887	0	0.09	0.09	12.04	12.75	10.22	230.84	7.85075	1.57559e-49	Ups	Pollen receptor-like kinase 3	-
EVM0028236	0.04	0.08	0.16	312.46	289.82	65.98	2737.56	11.4187	2.10141e-49	Ups	3-hydroxyisobutyryl-CoA hydrolase 1	;ko00280 Valine, leucine and isoleucine degradation;ko00410 beta-Alanine metabolism;ko00640 Propanoate metabolism;ko01100 Metabolic pathways;ko01200 Carbon metabolism;
EVM0026980	12.5	9.36	10.41	176.32	107.89	148.48	16.4219	4.03755	3.01702e-49	Ups	Heavy metal-associated isoprenylated plant protein 39	-
EVM0011919	20.62	21.51	23.53	64.28	82.48	63.65	3.87239	1.95322	9.01481e-49	Ups	Unknown	-
EVM0021615	0.1	0.05	0.02	17.17	19.37	11.97	352.267	8.46052	9.80009e-49	Ups	COBRA-like protein 10	-
EVM0028750	0.13	0.16	0.4	23.66	25.21	12.82	105.899	6.72655	3.50317e-48	Ups	Probable protein phosphatase 2C 65	-
EVM0016958	250.52	133.24	616.38	0.66	0.97	0.45	0.00247258	-8.65977	4.71237e-48	Down	Unknown	-
EVM0022235	86.49	73.59	85.4	233.32	282.5	217.41	3.60554	1.85021	2.68854e-47	Ups	Glutathione S-transferase L3	;ko00480 Glutathione metabolism;ko01100 Metabolic pathways;
EVM0005400	2.71	2.35	3.75	190.02	80.64	88.03	48.9695	5.61381	2.74957e-47	Ups	Unknown	;ko04141 Protein processing in endoplasmic reticulum;
EVM0018202	0.02	0.06	0.07	6.39	6.22	4.53	136.192	7.0895	2.83761e-47	Ups	ABC transporter B family member 5	;ko02010 ABC transporters;
EVM0010542	0.16	0.17	0.13	7.57	5.82	5.28	48.3757	5.59621	3.83796e-47	Ups	Cation/H(+) antiporter 19	-
EVM0005083	2.62	1.47	3.56	85.64	81.26	49.21	33.7633	5.07738	4.86489e-47	Ups	Heat shock 70 kDa protein	;ko03040 Spliceosome;ko04141 Protein processing in endoplasmic reticulum;ko04144 Endocytosis;
EVM0019324	0.47	1	0.71	9.16	10.87	8.55	15.79	3.98094	9.68183e-47	Ups	Unknown	-
EVM0015450	0.05	0.06	0.02	10.45	9.49	6.52	236.772	7.88735	1.20836e-46	Ups	Kinesin-like protein KIN-14J	-
EVM0025303	9.34	9.52	10.33	42.2	35.48	27.63	4.33452	2.11587	1.44167e-46	Ups	B3 domain-containing protein Os03g0184500	-
EVM0017459	9.76	12.2	6.88	122.12	99.88	76.02	12.3718	3.62898	1.55686e-45	Ups	Endonuclease 1	-
EVM0022547	1.54	2.79	1.32	124.99	62.7	92.94	60.5491	5.92003	2.48064e-45	Ups	Unknown	-
EVM0012133	33.93	37.75	40.78	87.35	94.61	69.46	2.68995	1.42758	3.15556e-45	Ups	Heat shock protein 90-6, mitochondrial	;ko04141 Protein processing in endoplasmic reticulum;ko04626 Plant-pathogen interaction;
EVM0010939	28.76	22.83	23.26	108.29	107.4	106.59	5.24019	2.38962	8.83351e-45	Ups	Protein STAY-GREEN, chloroplastic	-
EVM0031299	1.19	1.83	2.02	92.6	130.54	35.74	59.8378	5.90299	1.20676e-44	Ups	Beta-galactosidase 13	-
EVM0026687	0.13	0.4	0.33	111.16	138.87	28.97	371.363	8.53669	1.29805e-44	Ups	Probable mannitol dehydrogenase	;ko00940 Phenylpropanoid biosynthesis;ko01100 Metabolic pathways;ko01110 Biosynthesis of secondary metabolites;
EVM0001129	1.45	0.89	0.61	19.13	19.65	20.08	24.3984	4.60871	1.88185e-44	Ups	ACT domain-containing protein ACR2	-
EVM0025806	0.74	0.58	0.69	14.04	20.88	9.28	25.9762	4.69912	2.50368e-44	Ups	Glycosyltransferase family 92 protein RCOM_0530710	-
EVM0015100	0.21	0.07	0.17	16.78	23.3	10.41	135.158	7.0785	4.2391e-44	Ups	Unknown	-
EVM0022978	0.19	0.34	0.12	42.42	42.5	19.68	188.469	7.55818	4.62701e-44	Ups	Unknown	-
EVM0005637	5.17	6.2	6.99	100.69	137.39	192.33	29.2871	4.87219	4.6741e-44	Ups	Glyoxylase I 4	-
EVM0023247	0.14	0.09	0.4	422.6	175.01	990.24	3276.4	11.6779	4.72099e-44	Ups	Unknown	-
EVM0020662	23.31	24.17	33.73	173.91	222.55	214.73	9.2091	3.20306	6.5657e-44	Ups	Unknown	-
EVM0013310	0.23	0.08	1.2	419.33	607.31	321.35	1064.47	10.0559	7.43401e-44	Ups	Trans-resveratrol di-O-methyltransferase	;ko00943 Isoflavonoid biosynthesis;ko01110 Biosynthesis of secondary metabolites;
EVM0005930	0.09	0.13	0.04	424.98	95.6	138.63	2998.42	11.55	8.5118e-44	Ups	Ethylene-responsive transcription factor ERF114	-
EVM0024912	1.87	1.48	1.73	21.51	16.58	11.4	11.628	3.53953	7.76421e-43	Ups	Cationic amino acid transporter 1	-
EVM0029133	21.57	22.1	20.21	57.46	61.96	41.35	3.01302	1.59121	1.53595e-42	Ups	Delta-1-pyrroline-5-carboxylate synthase	;ko00330 Arginine and proline metabolism;ko01100 Metabolic pathways;ko01110 Biosynthesis of secondary metabolites;ko01230 Biosynthesis of amino acids;
EVM0015138	47.31	24.6	29.62	0.31	0.66	0.31	0.0149145	-6.06714	1.78094e-42	Down	Probable carboxylesterase 15	-
EVM0003293	0.09	0	0.03	39.08	38.84	42.88	1240.73	10.277	2.76344e-42	Ups	Unknown	;ko00460 Cyanoamino acid metabolism;ko00500 Starch and sucrose metabolism;ko00999 Biosynthesis of various plant secondary metabolites;ko01100 Metabolic pathways;ko01110 Biosynthesis of secondary metabolites;
EVM0004369	0.12	0	0.08	17.02	16.65	21.23	351.815	8.45867	6.4016e-42	Ups	Unknown	-
EVM0019492	0	0	0	826.7	1105.37	2085.26	200319	17.6119	2.20071e-41	Ups	Carbonic anhydrase Nec1	;ko00910 Nitrogen metabolism;ko01100 Metabolic pathways;
EVM0017913	0.19	0.08	0.37	11.08	10.04	6.76	51.8479	5.69621	2.42419e-41	Ups	Rho guanine nucleotide exchange factor 8	-
EVM0003297	24.41	28.32	23.41	1.7	0.74	0.82	0.0518964	-4.26822	3.80213e-41	Down	14-3-3 protein 9	-
EVM0026439	70.51	50.44	170.73	0.08	0.32	0.12	0.00209138	-8.90133	4.93044e-41	Down	Cytochrome P450 703A2	-
EVM0013173	1.1	1.75	1.2	20.92	23.33	29.42	22.4163	4.48648	1.20629e-40	Ups	Zinc finger protein ZAT5	-
EVM0010137	0	0	0.07	51.04	58.68	64.35	3043.34	11.5714	2.89447e-40	Ups	Subtilisin-like protease SBT4.15	-
EVM0014534	43.89	42.4	49.83	0.14	1.02	0.14	0.0109428	-6.51387	3.61946e-40	Down	Unknown	-
EVM0014468	0	0	0	242.94	282.97	278.3	60422.1	15.8828	4.57234e-40	Ups	Probable pectinesterase/pectinesterase inhibitor 21	;ko00040 Pentose and glucuronate interconversions;ko01100 Metabolic pathways;ko02020 Two-component system;
EVM0022808	2337.76	2861.3	3891.33	0	0	0	1.48755e-05	-16.0367	5.23098e-40	Down	Unknown	-
EVM0030606	0.06	0	0.23	38.57	41.22	41.79	515.692	9.01037	5.58369e-40	Ups	Unknown	-
EVM0006548	0.99	0.71	1.12	44.12	73.26	23.19	58.3751	5.86728	5.68422e-40	Ups	18.1 kDa class I heat shock protein	;ko04141 Protein processing in endoplasmic reticulum;
EVM0005493	0.03	0.03	0.06	31	32.55	30.34	866.918	9.75975	8.61309e-40	Ups	Endoglucanase 16	;ko00500 Starch and sucrose metabolism;ko01100 Metabolic pathways;ko02020 Two-component system;
EVM0027310	0.19	0.24	0.07	140.95	39.5	37.93	522.433	9.0291	9.74194e-40	Ups	Probable galacturonosyltransferase-like 10	-
EVM0001874	1.14	0.95	1.41	30.74	23.07	13.23	22.8095	4.51156	9.0739e-39	Ups	Xyloglucan endotransglucosylase protein 1	-
EVM0023911	1.65	1.64	1.6	52.95	127.06	170.08	89.8782	6.4899	1.98894e-38	Ups	Snakin-2	-
EVM0023971	25.12	25.79	30.01	5.86	6.15	3.99	0.237068	-2.07663	3.25697e-38	Down	GDSL esterase/lipase At3g26430	-
EVM0023720	0.23	0.37	0.32	30.96	40.15	79.13	207.13	7.6944	3.36727e-38	Ups	Unknown	-
EVM0025316	0.57	0.46	1	22.75	28.56	13.6	37.9193	5.24486	3.50367e-38	Ups	Unknown	-
EVM0013234	0	0	0	159.06	245.45	145.46	46734	15.5122	4.83381e-38	Ups	Very-long-chain aldehyde decarbonylase CER1	;ko00073 Cutin, suberine and wax biosynthesis;ko01110 Biosynthesis of secondary metabolites;
EVM0023041	0.19	0.11	0.23	15.66	21.33	18.3	125.957	6.97679	7.90538e-38	Ups	Phosphoglycerate mutase-like protein AT74	-
EVM0022920	3.72	2.8	4.25	21.88	22.86	22.82	7.65782	2.93693	9.19721e-38	Ups	Probable lysophospholipase BODYGUARD 4	-
EVM0014710	0	0.11	0.23	168.74	209.83	169.93	1910.42	10.8997	9.55556e-38	Ups	Unknown	-
EVM0030423	0.03	0	0.06	49.6	43.71	42.44	1881.22	10.8775	1.27172e-37	Ups	Aldehyde oxidase GLOX1	-
EVM0007108	29.94	30.3	24.38	5.1	5.94	3.59	0.206331	-2.27697	1.31432e-37	Down	Glucomannan 4-beta-mannosyltransferase 9	-
EVM0013533	0.37	0.41	0.28	163.38	36.8	119.88	375.668	8.55331	1.49756e-37	Ups	Unknown	-
EVM0014033	13.22	9.45	14.76	0.37	0.49	0.2	0.0336272	-4.89423	1.67322e-37	Down	Cullin-1	;ko04120 Ubiquitin mediated proteolysis;ko04141 Protein processing in endoplasmic reticulum;
EVM0011792	21.71	22.06	15.98	809.61	314.08	492.32	32.8918	5.03966	1.79315e-37	Ups	Unknown	-
EVM0002415	14.62	17.54	18.16	467.22	258.4	588.94	32.7822	5.03484	1.83068e-37	Ups	Indole-3-acetic acid-induced protein ARG2	-
EVM0020271	0.26	0.23	0.72	15.66	18.72	19.09	53.9503	5.75356	1.84308e-37	Ups	Calcium-binding allergen Bet v 3	-
EVM0002219	0	0.12	0	77.31	88.74	111.12	2662.35	11.3785	2.00489e-37	Ups	Exopolygalacturonase (Fragment)	;ko00040 Pentose and glucuronate interconversions;ko01100 Metabolic pathways;
EVM0007214	0.23	0.43	0.87	29.43	25.91	29.2	67.0325	6.06679	2.38944e-37	Ups	Unknown	-
EVM0019592	5.28	4.12	3.04	49.49	34.95	34.92	11.6178	3.53826	2.45836e-37	Ups	RING-H2 finger protein ATL17	-
EVM0018328	193.1	110.86	486.68	0.08	0.37	0.16	0.000924695	-10.0787	2.77811e-37	Down	Unknown	-
EVM0015681	2.87	0.47	2.3	94.6	140.84	82.76	67.6674	6.08039	3.17512e-37	Ups	18.5 kDa class I heat shock protein	;ko04141 Protein processing in endoplasmic reticulum;
EVM0029201	109.36	110.69	138.67	31.34	29.81	22.22	0.279578	-1.83868	3.38551e-37	Down	Uncharacterized protein At2g34160	-
EVM0017457	5.08	5.38	4.62	0.01	0.11	0.01	0.0104902	-6.57481	4.47667e-37	Down	Unknown	-
EVM0003261	1.69	1.3	2.03	11.35	13.86	12.67	9.19319	3.20056	4.67465e-37	Ups	NAC domain-containing protein 100	-
EVM0008575	19.12	17.18	23.77	1.13	0.88	0.34	0.0464873	-4.42702	6.46783e-37	Down	Unknown	-
EVM0001492	0.32	0	0.59	597.88	443.64	387.26	1909.41	10.8989	7.18283e-37	Ups	Mini zinc finger protein 2	-
EVM0006171	0	0	0	405.07	884.49	3143.9	750545	19.5176	9.47994e-37	Ups	Bidirectional sugar transporter NEC1	-
EVM0012455	17.9	17.13	18.23	4.61	5.56	3.39	0.304446	-1.71574	5.20153e-36	Down	Cellulose synthase-like protein E6	-
EVM0004244	10.07	10.54	10.85	45.22	65.61	34.98	5.51691	2.46386	1.04231e-35	Ups	Auxin-induced protein 15A	;ko04075 Plant hormone signal transduction;
EVM0020097	18.58	16.97	21.66	61.6	80.63	67.25	4.44581	2.15245	1.21691e-35	Ups	Unknown	-
EVM0008666	0	0.09	0	1302.98	1382	609.15	37691	15.2019	2.03887e-35	Ups	Unknown	-
EVM0027093	3.43	2.97	3.67	455.33	101.23	186.1	89.0847	6.47711	5.89267e-35	Ups	Unknown	-
EVM0015456	0.87	1.1	1.02	9.59	11.29	5.77	10.5763	3.40277	5.94798e-35	Ups	Jasmonate-induced oxygenase 2	-
EVM0009391	72.07	45.06	212.64	0.28	0.59	0.24	0.00403351	-7.95375	7.39833e-35	Down	Cytochrome P450 704B1	-
EVM0021902	74.31	68.7	88.03	0.04	0.05	0.04	0.000709859	-10.4602	7.53186e-35	Down	Unknown	-
EVM0009436	87.66	113.32	87.86	5.97	7.62	2.55	0.0653922	-3.93474	8.09171e-35	Down	Zinc-finger homeodomain protein 2	-
EVM0003547	35.69	38.68	42.52	97.4	128.62	94.42	3.30744	1.72571	1.02804e-34	Ups	UDP-galactose/UDP-glucose transporter 3	-
EVM0007810	1.83	1.7	1.05	332.73	65.15	139.11	141.724	7.14694	1.9308e-34	Ups	Unknown	-
EVM0003105	0	0	0	154.17	144.68	141.51	23493.3	14.52	2.67033e-34	Ups	Unknown	-
EVM0016608	0.93	1.38	1.18	19.23	21.23	34.03	26.7055	4.73906	3.25447e-34	Ups	Pectin acetylesterase 10	-
EVM0016446	14.59	26.8	20.21	0.06	0.17	0	0.00432619	-7.85269	3.2853e-34	Down	Rhamnogalacturonan I rhamnosyltransferase 1	-
EVM0019623	57.31	102.69	50.04	0	0.28	0	0.0014589	-9.4209	3.7113e-34	Down	Peroxidase 9	;ko00940 Phenylpropanoid biosynthesis;ko01100 Metabolic pathways;ko01110 Biosynthesis of secondary metabolites;
EVM0009176	0	0	0	140.34	131.93	124.09	22494.5	14.4573	3.9889e-34	Ups	Unknown	-
EVM0010027	0	0.1	0.11	11.72	11.26	10.61	190.149	7.57099	4.96336e-34	Ups	Probable galacturonosyltransferase-like 4	-
EVM0029917	0.91	0.67	0.84	26.73	27.26	10.05	30.9844	4.95347	5.29991e-34	Ups	Tubulin beta-1 chain	;ko04145 Phagosome;
EVM0029720	41.03	39.79	45.5	108.68	94.71	81.9	2.72779	1.44773	6.5605e-34	Ups	Calreticulin-3	;ko04141 Protein processing in endoplasmic reticulum;ko04145 Phagosome;
EVM0028733	6.6	6.29	9.02	38.34	30.57	26.82	5.27583	2.3994	6.56754e-34	Ups	Phosphatidylinositol/phosphatidylcholine transfer protein SFH3	-
EVM0029388	20.1	18.25	18.99	7.44	7.66	6.24	0.449335	-1.15414	7.60207e-34	Down	Unknown	-
EVM0010666	0	0.04	0.04	122.08	115.65	120.62	5739.55	12.4867	2.21367e-33	Ups	Pectate lyase	;ko00040 Pentose and glucuronate interconversions;ko01100 Metabolic pathways;ko02024 Quorum sensing;
EVM0016598	0	0.54	0.11	31.28	32.44	41.68	196.69	7.61978	6.29554e-33	Ups	Unknown	-
EVM0023193	140.35	93.06	340.31	0.63	0.07	0.06	0.00161398	-9.27516	8.06881e-33	Down	Tetraketide alpha-pyrone reductase 2	-
EVM0030333	0.07	0.15	0.19	5.8	6.68	3.19	45.3534	5.50314	1.05797e-32	Ups	Phosphatidylinositol 4-phosphate 5-kinase 4	;ko00562 Inositol phosphate metabolism;ko01100 Metabolic pathways;ko04070 Phosphatidylinositol signaling system;ko04144 Endocytosis;
EVM0007807	0.08	0	0	113.28	122.39	147.85	6093.86	12.5731	1.08625e-32	Ups	Flavonol synthase/flavanone 3-hydroxylase	-
EVM0014613	2.64	3.16	2.03	522.18	115.74	138.46	117.756	6.87966	1.37158e-32	Ups	Unknown	-
EVM0011733	13.02	16.8	14.59	0.08	0.22	0	0.00759912	-7.03995	1.51088e-32	Down	Unknown	;ko00601 Glycosphingolipid biosynthesis - lacto and neolacto series;ko00603 Glycosphingolipid biosynthesis - globo and isoglobo series;ko01100 Metabolic pathways;
EVM0025993	4.11	4.07	4.16	18.57	29.31	26.29	7.33026	2.87386	1.81046e-32	Ups	Long chain acyl-CoA synthetase 6, peroxisomal	;ko00061 Fatty acid biosynthesis;ko00071 Fatty acid degradation;ko01100 Metabolic pathways;ko01212 Fatty acid metabolism;ko02024 Quorum sensing;ko04146 Peroxisome;
EVM0011452	23.87	40.1	31.45	0.1	0.49	0	0.00696772	-7.1651	2.03217e-32	Down	Protein trichome birefringence-like 43	-
EVM0026655	0.05	0.06	0.06	8.5	10.95	3.18	154.476	7.27124	2.04692e-32	Ups	Cellulose synthase-like protein D4	;ko00520 Amino sugar and nucleotide sugar metabolism;ko01100 Metabolic pathways;
EVM0006465	0	0	0	237.98	242.02	280.22	19493.4	14.2507	2.23973e-32	Ups	Unknown	-
EVM0011325	33.86	26.5	34.18	0.14	0.32	0	0.00557848	-7.48591	2.50935e-32	Down	Unknown	-
EVM0017112	2.26	1.12	1.44	161.86	128.53	529.23	222.022	7.79456	2.72581e-32	Ups	Unknown	-
EVM0003401	3.07	1.91	3.52	42.09	30.02	46.24	17.2517	4.10867	2.85625e-32	Ups	Protein STRICTOSIDINE SYNTHASE-LIKE 5	-
EVM0015253	1.31	1.08	1.33	187.46	41.8	67.13	95.7913	6.58182	2.92184e-32	Ups	Unknown	-
EVM0026279	12.62	9.64	12.52	54.18	43.45	48.11	5.11174	2.35382	3.11878e-32	Ups	Alkaline/neutral invertase A, mitochondrial	-
EVM0007404	22.43	15.38	23.39	2.04	1.73	2.08	0.116796	-3.09794	3.37216e-32	Down	Unknown	-
EVM0002734	3.99	2.84	4.31	52.3	153.24	71.21	29.5759	4.88635	3.48788e-32	Ups	Auxin-induced protein AUX22	;ko04075 Plant hormone signal transduction;
EVM0020181	0	0	0	538.34	1100.61	6896.55	940549	19.8431	3.70352e-32	Ups	Unknown	-
EVM0023049	64.94	70.94	80.26	226.97	213.1	220.92	3.73254	1.90016	4.14381e-32	Ups	Floral homeotic protein AGAMOUS	-
EVM0015731	5.71	4.63	6.65	38.16	26.15	26.43	6.47244	2.69431	6.83173e-32	Ups	Protein NRT1/ PTR FAMILY 5.6	-
EVM0020588	18.12	15.05	21.81	3.1	3.04	2.05	0.178842	-2.48324	6.968e-32	Down	Protein trichome berefringence-like 7	-
EVM0002301	101.43	100.5	87.19	19.5	13.17	13.54	0.193408	-2.37028	7.45185e-32	Down	Unknown	-
EVM0030506	0.1	0.18	0.1	14.2	14.03	3.09	92.9083	6.53774	8.39751e-32	Ups	Unknown	-
EVM0022355	7.29	7.98	6.43	0.77	0.98	0.47	0.121571	-3.04013	1.68377e-31	Down	Dynamin-related protein 5A	-
EVM0031526	22.13	26.91	33.01	0.16	0.61	0	0.0106694	-6.55038	2.36003e-31	Down	Alcohol dehydrogenase-like 7	;ko00010 Glycolysis / Gluconeogenesis;ko00071 Fatty acid degradation;ko00350 Tyrosine metabolism;ko00620 Pyruvate metabolism;ko00625 Chloroalkane and chloroalkene degradation;ko00626 Naphthalene degradation;ko00680 Methane metabolism;ko01100 Metabolic pathways;ko01110 Biosynthesis of secondary metabolites;ko01120 Microbial metabolism in diverse environments;ko01200 Carbon metabolism;ko01220 Degra…
EVM0022873	5.42	5.2	5.85	25.75	45.83	34.01	7.76597	2.95717	3.20945e-31	Ups	Unknown	-
EVM0022821	0	0	0.04	207.64	186.77	202.72	14955.3	13.8684	3.97415e-31	Ups	Unknown	-
EVM0023304	63.78	67.28	67.53	17.98	18.4	10.74	0.282772	-1.82229	4.04851e-31	Down	Zinc-finger homeodomain protein 2	-
EVM0030507	3.01	3.72	4.72	86.26	37.42	49.17	18.3172	4.19513	5.24357e-31	Ups	Unknown	-
EVM0016263	1.69	2.23	2.17	9.47	10.86	10.79	6.23605	2.64063	5.94661e-31	Ups	Probable serine/threonine-protein kinase PBL26	-
EVM0001047	50.49	44.11	64.58	0.04	0.05	0.04	0.00101203	-9.94853	7.76683e-31	Down	Unknown	-
EVM0024312	123.32	170.45	127.89	18.86	14.18	8.58	0.117204	-3.09291	8.48025e-31	Down	Peroxidase 4	;ko00940 Phenylpropanoid biosynthesis;ko01100 Metabolic pathways;ko01110 Biosynthesis of secondary metabolites;
EVM0004617	21.44	21.39	21.95	62.24	59.14	39.76	2.97558	1.57317	8.65874e-31	Ups	Unknown	-
EVM0022136	0	0	0	60.39	61.9	61.26	13546.9	13.7257	9.81386e-31	Ups	Unknown	-
EVM0006774	1.16	1.81	2.11	16.79	35.45	21.88	17.5418	4.13273	1.00513e-30	Ups	Endonuclease 2	-
EVM0023983	11.84	14.58	12.28	32.43	37.95	31.04	3.16788	1.66352	1.07294e-30	Ups	Unknown	-
EVM0007709	29.78	23.35	35.72	0.41	0.74	0	0.0149959	-6.05929	1.07361e-30	Down	Unknown	-
EVM0018933	0.19	0.04	0.07	8.36	8.77	3.91	83.9546	6.39154	2.31926e-30	Ups	Unknown	-
EVM0011240	80.26	51.15	114.64	1294.1	1593.16	814.8	17.8844	4.16063	2.3579e-30	Ups	Heat shock cognate 70 kDa protein 2	;ko03040 Spliceosome;ko04141 Protein processing in endoplasmic reticulum;ko04144 Endocytosis;
EVM0029604	271.05	344.8	371.68	0	0	0	7.73337e-05	-13.6585	2.43561e-30	Down	Unknown	-
EVM0006292	0.87	0.79	0.4	1327.79	2562.9	81.25	2170.29	11.0837	2.85992e-30	Ups	Unknown	-
EVM0026770	0.05	0	0	179.49	168.95	190.04	13034.4	13.67	3.78533e-30	Ups	Fasciclin-like arabinogalactan protein 14	-
EVM0024663	0	0	0	81.51	44.83	80.54	17790.7	14.1188	4.13018e-30	Ups	Unknown	-
EVM0031223	0.08	0.05	0.03	11.56	16.73	3.66	229.64	7.84323	4.54417e-30	Ups	Type I inositol polyphosphate 5-phosphatase 12	-
EVM0003119	1.24	1.53	3.61	115	76.48	40.37	43.0059	5.42646	4.8144e-30	Ups	Xyloglucan endotransglucosylase protein 1	-
EVM0027585	119.78	118.7	143.47	464.02	372.91	322.16	3.66126	1.87234	7.49512e-30	Ups	RuBisCO large subunit-binding protein subunit beta, chloroplastic	;ko03018 RNA degradation;
EVM0021545	0	0	0	91.37	84.32	37.83	14950.1	13.8679	1.08311e-29	Ups	L-ascorbate oxidase homolog	;ko00053 Ascorbate and aldarate metabolism;ko01100 Metabolic pathways;
EVM0023817	2.98	3.21	3.46	30.1	37.25	58.67	16.3783	4.03372	1.11723e-29	Ups	Protein NUCLEAR FUSION DEFECTIVE 4	-
EVM0009572	1.22	1.22	0.38	239.58	75.5	51	152.287	7.25064	1.24871e-29	Ups	Protein PHOSPHATE-INDUCED 1	-
EVM0016135	12.83	12.57	15.1	37.66	47.15	28.87	3.35621	1.74683	1.26207e-29	Ups	OVARIAN TUMOR DOMAIN-containing deubiquitinating enzyme 4	-
EVM0030043	24.17	25.56	23.73	7.93	9.67	6.89	0.400838	-1.31891	1.34477e-29	Down	Transcription factor MTB3	-
EVM0007669	11.42	12.97	13.13	1.41	1.84	0.72	0.124862	-3.0016	1.42097e-29	Down	Kinesin-like protein KIN-4C	-
EVM0014621	0.24	0.73	0.53	135.93	30.55	148.65	263.987	8.04432	1.57595e-29	Ups	Unknown	-
EVM0014632	6.71	4.89	6.79	0.2	0.28	0.07	0.035835	-4.80249	1.65243e-29	Down	Unknown	-
EVM0024915	4.09	0.98	2.51	75.54	125.85	144.71	56.5456	5.82134	2.22223e-29	Ups	Unknown	-
EVM0014940	22.4	19.45	26.82	4.05	3.23	3.44	0.190062	-2.39546	2.82341e-29	Down	Unknown	-
EVM0025090	16.09	21.62	25.35	0	0.32	0.39	0.0136007	-6.20017	4.21786e-29	Down	Transcription factor MYB80	-
EVM0015524	60.52	39.41	55.72	209.87	227.48	161.47	4.62292	2.2088	4.7237e-29	Ups	Unknown	-
EVM0024723	0.12	0.07	0.15	141.4	16.97	378.39	2095.23	11.0329	5.17904e-29	Ups	Linoleate 13S-lipoxygenase 2-1, chloroplastic	;ko00591 Linoleic acid metabolism;ko00592 alpha-Linolenic acid metabolism;ko01100 Metabolic pathways;ko01110 Biosynthesis of secondary metabolites;
EVM0007520	9.46	11.41	10.29	46.06	33.1	31.15	4.27577	2.09618	5.20799e-29	Ups	Unknown	-
EVM0031349	2.76	1.29	0.78	256.31	64.27	138.79	116.045	6.85854	5.44739e-29	Ups	Unknown	-
EVM0027198	30.92	28.52	32.68	55.8	57.68	48.3	2.12363	1.08653	6.81641e-29	Ups	Ubiquitin-conjugating enzyme E2 4	;ko04120 Ubiquitin mediated proteolysis;
EVM0015821	17.25	15.99	14.3	1.16	1.56	0.49	0.0794855	-3.65316	9.69872e-29	Down	FCS-Like Zinc finger 15	-
EVM0020565	31.46	34.95	30.14	8.5	10.61	8.14	0.340216	-1.55548	9.85405e-29	Down	Unknown	-
EVM0002467	23.24	14.58	48.88	665.8	1025.72	852.72	35.8536	5.16405	1.25834e-28	Ups	Unknown	;ko04141 Protein processing in endoplasmic reticulum;
EVM0004593	0	0	0	42.47	48.08	34.55	9039.99	13.1421	1.30928e-28	Ups	Sugar transport protein 13	-
EVM0029241	4.16	6.24	2.51	343.76	474.51	1704.91	255.547	7.99744	1.35418e-28	Ups	Blue copper protein	-
EVM0029492	0.04	0	0.37	23.19	18.06	21.37	185.834	7.53787	1.50135e-28	Ups	Unknown	-
EVM0016120	0.03	0	0	71.61	77.6	75.74	9458.61	13.2074	1.54957e-28	Ups	Phosphatidylinositol 4-kinase gamma 8	-
EVM0007954	92.73	90.41	140.8	17.51	14.82	14.64	0.176412	-2.50298	1.55157e-28	Down	Unknown	-
EVM0000570	27.2	32.71	25.92	295	228.69	123.83	8.91455	3.15616	1.56917e-28	Ups	Unknown	;ko04075 Plant hormone signal transduction;
EVM0017025	0.1	0.11	0.05	24.11	28.48	4.97	258.031	8.0114	1.64791e-28	Ups	Pyruvate, phosphate dikinase, chloroplastic	;ko00010 Glycolysis / Gluconeogenesis;ko00620 Pyruvate metabolism;ko00710 Carbon fixation in photosynthetic organisms;ko01100 Metabolic pathways;ko01110 Biosynthesis of secondary metabolites;ko01120 Microbial metabolism in diverse environments;ko01200 Carbon metabolism;
EVM0020997	12.16	9.01	9.95	0.09	0.2	0.17	0.0175573	-5.83179	1.66028e-28	Down	Cell division cycle 20.1, cofactor of APC complex	;ko04120 Ubiquitin mediated proteolysis;
EVM0017512	0	0	0.03	99.54	80.5	90.57	9763.82	13.2532	1.75337e-28	Ups	L-ascorbate oxidase homolog	;ko00053 Ascorbate and aldarate metabolism;ko01100 Metabolic pathways;
EVM0027001	0.04	0	0	169.82	1191.8	2546.28	132738	17.0182	1.78878e-28	Ups	Tyrosine decarboxylase	;ko00350 Tyrosine metabolism;ko00950 Isoquinoline alkaloid biosynthesis;ko01100 Metabolic pathways;ko01110 Biosynthesis of secondary metabolites;
EVM0023033	0.81	1.3	1.59	16.15	14.85	21.29	17.484	4.12796	1.91925e-28	Ups	Unknown	-
EVM0010958	0	0	0	39.45	44.17	28.79	8883.12	13.1169	2.40461e-28	Ups	Unknown	-
EVM0007636	0	0	0	71.49	74.59	79.09	9209.16	13.1689	3.74501e-28	Ups	Unknown	-
EVM0026221	24.2	32.74	29.49	629.1	333.03	215.99	16.1438	4.01291	4.7887e-28	Ups	Unknown	-
EVM0013382	32.03	31.46	27.65	80.14	105.85	66.46	3.31352	1.72836	4.87967e-28	Ups	Probable nucleoredoxin 1	-
EVM0029881	0	0	0	73.99	108.94	59.65	9296.34	13.1824	5.35988e-28	Ups	Unknown	-
EVM0017384	64.63	61.52	59.2	23.34	26.66	21.03	0.462353	-1.11293	5.49408e-28	Down	DELLA protein GAI	;ko04075 Plant hormone signal transduction;
EVM0019622	0	0.15	0	125.24	102.71	100.91	2617.15	11.3538	6.09186e-28	Ups	Olee1-like protein	-
EVM0018305	21.36	25.36	23.78	5.65	6.37	5.12	0.293232	-1.76989	6.78764e-28	Down	Unknown	-
EVM0014178	77.95	49.34	60.01	471.81	424.72	568.96	9.64663	3.27002	6.98895e-28	Ups	Unknown	-
EVM0007507	0.08	0	0.04	22.05	21.93	14.72	642.543	9.32765	7.93379e-28	Ups	Unknown	-
EVM0028467	0.62	0.41	0.39	4.79	5.94	3.56	12.0973	3.59662	1.0958e-27	Ups	O-fucosyltransferase 19	-
EVM0031116	29.81	38.34	39.44	5.65	7.05	3.63	0.180625	-2.46893	1.10249e-27	Down	Aquaporin TIP1-2	-
EVM0025985	36.93	30.69	42.34	0.15	0.08	0.07	0.00333724	-8.22713	1.3325e-27	Down	Unknown	-
EVM0029384	0	0	0	170.53	172.54	167.14	7903.31	12.9482	1.41344e-27	Ups	Unknown	-
EVM0015683	0	0	0	80.66	67.57	79.73	8575.04	13.0659	1.42472e-27	Ups	Probable aquaporin NIP-type	-
EVM0010957	0.05	0	0	102.92	111.8	132.03	9001.98	13.136	1.43673e-27	Ups	Endoglucanase 14	-
EVM0015581	0	0	0	51.35	41.43	34.13	8000.03	12.9658	1.59843e-27	Ups	Sugar transport protein 10	-
EVM0029481	9.98	11.94	9.86	0.47	0.8	0.58	0.0696546	-3.84364	1.64369e-27	Down	Unknown	-
EVM0023427	5.98	6.17	6.23	12.08	12.93	10.76	2.35213	1.23397	1.77912e-27	Ups	Unknown	-
EVM0025031	77.21	85.75	88.04	147.53	163.96	137.94	2.16847	1.11668	1.83525e-27	Ups	Protein disulfide isomerase-like 2-3	;ko04141 Protein processing in endoplasmic reticulum;
EVM0016966	26.06	26.4	25.68	8.1	9.88	6.05	0.367729	-1.44328	2.04485e-27	Down	Probable serine/threonine-protein kinase PBL8	;ko04626 Plant-pathogen interaction;
EVM0015320	6.37	8.52	13.08	124.88	211.87	78.01	17.4674	4.12659	2.14291e-27	Ups	Beta-fructofuranosidase, insoluble isoenzyme CWINV1	;ko00052 Galactose metabolism;ko00500 Starch and sucrose metabolism;ko01100 Metabolic pathways;ko01110 Biosynthesis of secondary metabolites;
EVM0022439	11.85	12.88	11.71	3.51	4.21	3.44	0.370176	-1.43372	2.2425e-27	Down	Unknown	-
EVM0027527	19.85	21.71	21.17	57.12	78.01	69.25	3.96688	1.988	2.25252e-27	Ups	Gamma-glutamylcyclotransferase 2-2	-
EVM0023408	3.07	3.27	2.78	51.06	22.06	32.97	14.1662	3.82438	2.95623e-27	Ups	Amino acid transporter AVT1I	-
EVM0006844	0	0	0.08	45.28	54.58	54.32	2442.25	11.254	4.97662e-27	Ups	Unknown	-
EVM0009792	0.72	1.22	1.01	6.36	6.89	4.61	7.22232	2.85246	5.27653e-27	Ups	Unknown	-
EVM0011523	28.01	33.25	20.32	2.74	2.8	1.31	0.0992314	-3.33306	5.88544e-27	Down	Geraniol 8-hydroxylase	-
EVM0025857	0.7	0.89	1.23	15.08	13.03	19.2	20.7777	4.37696	5.98581e-27	Ups	GEM-like protein 4	-
EVM0008132	10.24	10.91	9.23	48.69	98.66	78.05	9.02563	3.17403	6.16005e-27	Ups	Low affinity inorganic phosphate transporter 1	-
EVM0017667	3.38	4.4	3.33	14.39	12.43	12.51	4.30239	2.10514	6.8151e-27	Ups	Unknown	-
EVM0028175	10.34	10.61	11.99	1.51	1.64	0.87	0.145776	-2.77818	8.70953e-27	Down	Unknown	-
EVM0025005	1.69	0.93	0.73	88.13	110.53	19.22	74.6681	6.22242	8.78095e-27	Ups	Unknown	-
EVM0017733	23.53	24.01	21.44	3.33	3.53	1.48	0.142698	-2.80896	1.05564e-26	Down	Transcription factor TCP14	-
EVM0003188	0.35	0.57	0.26	7.97	8.76	8.37	25.6361	4.6801	1.10257e-26	Ups	Glyoxylate/hydroxypyruvate reductase HPR3	;ko00260 Glycine, serine and threonine metabolism;ko00630 Glyoxylate and dicarboxylate metabolism;ko01100 Metabolic pathways;ko01110 Biosynthesis of secondary metabolites;ko01120 Microbial metabolism in diverse environments;ko01200 Carbon metabolism;
EVM0021086	40.76	36.28	47.24	95.76	96.43	79.38	2.64067	1.4009	1.14473e-26	Ups	MOB kinase activator-like 1A	-
EVM0002417	0.21	0	0	131.73	117.32	149.09	2444.93	11.2556	1.17351e-26	Ups	Unknown	-
EVM0023497	0.48	0.93	0.51	5.81	7.16	6.23	12.1149	3.59871	1.19258e-26	Ups	Calcium-dependent protein kinase 24	;ko04626 Plant-pathogen interaction;
EVM0003706	8.41	6.93	8.6	49.52	31.69	29.89	5.59377	2.48382	1.21836e-26	Ups	Probable zinc metallopeptidase EGY3, chloroplastic	-
EVM0026301	0	0	0	210.7	166.1	174.25	6937.42	12.7602	1.40762e-26	Ups	Unknown	-
EVM0017296	0	0	0	84.04	76.93	76.16	6664.08	12.7022	1.41602e-26	Ups	Unknown	-
EVM0008423	0.05	0	0	53.33	45.32	19.67	3020.98	11.5608	1.55415e-26	Ups	Probable beta-D-xylosidase 2	;ko00520 Amino sugar and nucleotide sugar metabolism;ko01100 Metabolic pathways;
EVM0005545	35.75	63.32	21.58	0.1	0.17	0	0.00253612	-8.62316	1.60703e-26	Down	Unknown	-
EVM0025360	67.31	39.99	50.34	5.16	7.05	3.69	0.119812	-3.06116	2.08787e-26	Down	Unknown	-
EVM0019537	0	0	0	23.87	28.97	26.88	6586.68	12.6853	2.72627e-26	Ups	Unknown	-
EVM0011366	0	0	0	189.84	159.69	167.97	6523.89	12.6715	2.7416e-26	Ups	Unknown	-
EVM0013386	1.47	1.04	1.37	20.88	40.19	32.88	29.5387	4.88453	2.76669e-26	Ups	14 kDa proline-rich protein DC2.15	-
EVM0002846	5.6	8.94	8.85	384.94	651.93	2152.58	178.924	7.4832	2.9886e-26	Ups	Nicotianamine aminotransferase 1	;ko00130 Ubiquinone and other terpenoid-quinone biosynthesis;ko00270 Cysteine and methionine metabolism;ko00350 Tyrosine metabolism;ko00360 Phenylalanine metabolism;ko00400 Phenylalanine, tyrosine and tryptophan biosynthesis;ko00401 Novobiocin biosynthesis;ko00950 Isoquinoline alkaloid biosynthesis;ko00960 Tropane, piperidine and pyridine alkaloid biosynthesis;ko01100 Metabolic pathways;ko01110 B…
EVM0027630	0	0	0	41.76	42.54	51.27	7060.86	12.7856	3.5569e-26	Ups	Unknown	-
EVM0006692	0.79	1	0.82	29.22	11.84	30.11	34.1203	5.09256	3.9494e-26	Ups	Serine acetyltransferase 1, chloroplastic	-
EVM0026745	0	0	0	50.74	45.98	38.34	5858.13	12.5162	5.32557e-26	Ups	LIM domain-containing protein PLIM2b	-
EVM0004023	19.19	19.66	15.49	2.33	2.4	2.69	0.166629	-2.58528	5.86137e-26	Down	Dehydration-responsive element-binding protein 3	-
EVM0002875	22.26	23.48	16.64	2.11	2.03	0.81	0.0932933	-3.42208	6.66911e-26	Down	Rho GTPase-activating protein 2	-
EVM0004721	15.06	17.16	18.55	0.3	0.57	0.4	0.0301192	-5.05317	6.83193e-26	Down	Unknown	-
EVM0028273	0.31	0.98	1.07	12.65	13.45	8.75	17.5527	4.13362	7.46766e-26	Ups	Probable protein kinase At2g41970	;ko04626 Plant-pathogen interaction;
EVM0011597	152.32	132.28	159.42	32.67	36.88	19.1	0.236933	-2.07745	7.66679e-26	Down	Unknown	-
EVM0001446	178.13	135.03	349.11	0.05	0	0	0.000109464	-13.1573	8.34622e-26	Down	Type III polyketide synthase B	-
EVM0023689	0.54	1.56	0.5	22.5	32.85	43.82	47.348	5.56523	8.90415e-26	Ups	S-adenosyl-L-methionine:benzoic acid/salicylic acid carboxyl methyltransferase 3	;ko00592 alpha-Linolenic acid metabolism;ko01110 Biosynthesis of secondary metabolites;
EVM0005315	0	0.09	0.07	24.97	9.1	6.98	305.893	8.25689	9.75055e-26	Ups	Beta-galactosidase 7	-
EVM0009327	53.11	45.3	55	123.75	112.31	105.4	2.69995	1.43293	1.10644e-25	Ups	Probable bifunctional methylthioribulose-1-phosphate dehydratase/enolase-phosphatase E1	;ko00270 Cysteine and methionine metabolism;ko01100 Metabolic pathways;
EVM0013444	1.34	1.98	1.65	6.65	7.75	6.85	5.18698	2.3749	1.12923e-25	Ups	Unknown	-
EVM0016220	75.68	91.14	70.92	20.02	20.44	19.6	0.307114	-1.70315	1.39181e-25	Down	DEK domain-containing chromatin-associated protein 2	-
EVM0018656	0.43	0.31	0.6	5.07	4.58	5.33	13.6586	3.77174	1.71294e-25	Ups	Protein JINGUBANG	-
EVM0016600	21.08	11.55	15.4	224.38	156.96	93.58	11.701	3.54856	1.96734e-25	Ups	Sulfite exporter TauE/SafE family protein 2	-
EVM0026035	30.96	34.29	26.55	7.61	8.8	5.34	0.282624	-1.82305	2.43711e-25	Down	Probable LRR receptor-like serine/threonine-protein kinase IRK	-
EVM0012938	0	0	0	16.32	16.42	15.07	5179.15	12.3385	2.89944e-25	Ups	Receptor-like protein kinase ANXUR2	-
EVM0019842	32.11	30.28	33.04	59.32	55.92	43.49	2.00198	1.00143	3.51901e-25	Ups	Phosphatidylinositol:ceramide inositolphosphotransferase 1	-
EVM0005497	0.66	1.38	0.71	19.83	26.79	9.11	23.6063	4.5611	3.69755e-25	Ups	Unknown	-
EVM0030011	14.44	10.57	13.22	65.34	68.43	36.14	5.26904	2.39754	3.74698e-25	Ups	Protein HEAT-STRESS-ASSOCIATED 32	-
EVM0008689	82.89	101.99	124.06	0	0	0.04	0.000184023	-12.4078	3.81204e-25	Down	Unknown	-
EVM0031748	0.91	0.94	1.92	137	27.3	77.48	78.6053	6.29655	4.49772e-25	Ups	Zinc finger AN1 domain-containing stress-associated protein 12	-
EVM0025218	2.98	3.5	5.07	135.23	45.45	100.3	30.0318	4.90842	4.50422e-25	Ups	Unknown	-
EVM0004163	36.77	37.7	43	0	0	0.06	0.000626952	-10.6394	4.75867e-25	Down	Alkaline/neutral invertase CINV2	-
EVM0003380	95.21	79.53	87.15	212.44	199.86	196.68	2.8274	1.49948	5.03057e-25	Ups	Purple acid phosphatase 3	-
EVM0027051	0	0	0.04	20.2	18.8	15.15	1595.03	10.6394	5.04042e-25	Ups	U-box domain-containing protein 34	-
EVM0012079	2.22	1.25	1.94	149.61	29.58	83.63	59.6345	5.89808	5.58038e-25	Ups	Unknown	-
EVM0031290	6.01	4.06	5.65	48.13	55.66	94.38	15.8459	3.98604	5.65564e-25	Ups	Probable pectinesterase/pectinesterase inhibitor 41	;ko00040 Pentose and glucuronate interconversions;ko01100 Metabolic pathways;ko02020 Two-component system;
EVM0003820	45.19	47.35	115.76	0.34	0.38	0	0.00405444	-7.94628	5.99686e-25	Down	Unknown	-
EVM0021848	28.87	26.16	53.98	1.21	0.68	0.2	0.0224786	-5.4753	6.46646e-25	Down	AT-hook motif nuclear-localized protein 16	-
EVM0017626	10.86	10.18	23.93	1163.95	1364.11	5843.93	246.536	7.94565	6.95268e-25	Ups	Unknown	-
EVM0005598	54.4	72.56	86.94	0.11	0.25	0	0.00195481	-8.99876	8.26216e-25	Down	Cytochrome b561 and DOMON domain-containing protein At5g47530	-
EVM0012556	32.03	35.81	32.85	93.14	137.56	117.26	4.20359	2.07162	8.84243e-25	Ups	STS14 protein	-
EVM0009434	33.47	19.47	62.98	1.16	1.7	0.65	0.0356604	-4.80953	9.93383e-25	Down	ABC transporter G family member 36	-
EVM0003755	20.43	24.04	25.15	159.5	166.56	266.95	10.6546	3.4134	1.0305e-24	Ups	Unknown	-
EVM0004963	1.52	2.29	1.32	45.56	19.07	21.46	20.1673	4.33394	1.03997e-24	Ups	Protein JINGUBANG	-
EVM0007987	0.73	0.23	1.54	40.07	85.41	123.79	126.139	6.97887	1.06856e-24	Ups	Protein NRT1/ PTR FAMILY 7.3	-
EVM0010324	28.85	64.14	28.77	0.52	0.35	0.21	0.0106582	-6.55189	1.17534e-24	Down	Unknown	-
EVM0011913	31.71	28.74	23.74	76	83.49	75.32	3.38236	1.75803	1.19304e-24	Ups	F-box protein At2g26850	-
EVM0013159	0.43	0.13	0.47	62.3	16.22	71.24	184.01	7.52364	1.4533e-24	Ups	Unknown	-
EVM0024425	0	0.05	0	72.92	67.72	81.79	5000.95	12.288	1.79157e-24	Ups	Expansin-A32	-
EVM0020749	0.77	0.7	0.29	17.18	20.49	8.5	30.914	4.95019	1.88859e-24	Ups	17.8 kDa class I heat shock protein	-
EVM0015576	1.61	3.43	2.19	422.31	86.61	84.94	96.8705	6.59799	2.04892e-24	Ups	Protein PHOSPHATE-INDUCED 1	-
EVM0029613	45.6	52.83	38.41	5.51	8.5	3.78	0.153578	-2.70295	2.18221e-24	Down	Unknown	-
EVM0013128	0.03	0.09	0	17.14	16.68	6.2	382.036	8.57756	2.24889e-24	Ups	U-box domain-containing protein 15	-
EVM0019360	7.21	5.87	5.92	39.95	73.71	29.94	8.90456	3.15454	2.37556e-24	Ups	F-box protein At5g67140	-
EVM0005126	14.2	15.08	13.26	4.67	3.78	3.5	0.339853	-1.55702	2.37885e-24	Down	DNA mismatch repair protein MSH7	;ko03430 Mismatch repair;
EVM0022520	6.33	6.04	11.62	203.8	220.2	63.24	23.6795	4.56556	2.71404e-24	Ups	15.7 kDa heat shock protein, peroxisomal	-
EVM0018706	8.88	5.95	8.44	48.43	48.63	69.6	8.89603	3.15316	2.85212e-24	Ups	Zinc finger CCCH domain-containing protein 11	-
EVM0017386	0.14	0	0.18	6.42	10.03	6.46	87.3329	6.44845	2.87881e-24	Ups	Unknown	-
EVM0028718	0.12	0.11	0.12	114.53	13.95	20.86	500.579	8.96745	3.59106e-24	Ups	Zinc finger protein ZAT12	-
EVM0012821	0	0	0	44.52	39.08	46.25	4677.64	12.1916	4.23264e-24	Ups	Unknown	-
EVM0021646	0	0	0.19	72.9	93.18	104.09	1743.52	10.7678	4.2733e-24	Ups	Unknown	-
EVM0019647	0.24	0.09	0.14	7.72	14.04	5.74	70.4631	6.1388	4.7396e-24	Ups	Probable polygalacturonase	-
EVM0013154	25.17	19.75	26.99	2.76	2.95	1.13	0.112108	-3.15704	5.60716e-24	Down	Zinc finger CCCH domain-containing protein 20	-
EVM0002069	4.67	5.49	5.46	0.45	0.7	0.32	0.111944	-3.15916	5.91615e-24	Down	ATPase family AAA domain-containing protein FIGL1	-
EVM0020472	218.85	219.89	226.03	85.35	68.86	64.26	0.397637	-1.33047	5.95237e-24	Down	Unknown	;ko00561 Glycerolipid metabolism;ko01100 Metabolic pathways;
EVM0028395	0.9	1.04	0.38	16.43	21.18	30.7	36.5763	5.19284	7.85604e-24	Ups	Unknown	-
EVM0014413	0.29	0.42	0.16	20.31	8.27	11.47	56.3456	5.81623	8.46513e-24	Ups	Unknown	-
EVM0010079	0	0	0	115.28	110.46	37.91	6182.28	12.5939	1.16693e-23	Ups	Unknown	-
EVM0022832	1.52	1.51	1.72	57	427.94	69.21	133.714	7.06301	1.19055e-23	Ups	22.7 kDa class IV heat shock protein	;ko04141 Protein processing in endoplasmic reticulum;
EVM0030994	65.78	84.08	70.73	13.04	7.56	6	0.144143	-2.79443	1.19075e-23	Down	Granule-bound starch synthase 1, chloroplastic/amyloplastic	;ko00500 Starch and sucrose metabolism;ko01100 Metabolic pathways;ko01110 Biosynthesis of secondary metabolites;
EVM0003508	23.02	14.06	18.7	0.15	0.71	0.12	0.0202298	-5.62737	1.19078e-23	Down	Protein POLLENLESS 3	-
EVM0011220	19.28	25.65	21.44	58.28	53.51	43.45	2.81783	1.49459	1.26041e-23	Ups	Myb-related protein 306	-
EVM0017744	0.25	0.46	0.51	30.53	9.75	40.42	83.669	6.38662	1.44941e-23	Ups	Unknown	-
EVM0028028	9.19	8.95	9.2	17.85	17.01	16.22	2.26902	1.18207	1.53565e-23	Ups	Unknown	-
EVM0024696	7.19	5.94	7.8	0.03	0.27	0.03	0.0182041	-5.77959	1.68225e-23	Down	L-type lectin-domain containing receptor kinase S.6	-
EVM0023583	313.12	395.36	307.29	91.85	104.01	65.01	0.306764	-1.7048	2.56527e-23	Down	Histone H4 variant TH011	-
EVM0026627	0	0	0	124.28	133.7	34.58	6898.2	12.752	2.75742e-23	Ups	Unknown	-
EVM0012806	14.43	19.95	30.24	0	0.25	0	0.00439451	-7.83008	3.00038e-23	Down	Polygalacturonase At1g48100	;ko00040 Pentose and glucuronate interconversions;ko01100 Metabolic pathways;
EVM0006471	7.47	4.65	4.97	248.42	63.86	131.3	31.5617	4.98011	3.22568e-23	Ups	Unknown	-
EVM0026222	28.48	34.75	15.7	0.65	0.47	0.07	0.0173645	-5.84771	3.31842e-23	Down	LRR receptor-like serine/threonine-protein kinase ERL2	-
EVM0030823	0.75	0.94	1.44	10.64	9.34	6.37	10.0694	3.33191	3.72067e-23	Ups	Syntaxin-72	-
EVM0024544	0.66	0.78	1.42	187.35	27.52	56.69	114.02	6.83314	4.07531e-23	Ups	Unknown	-
EVM0021532	1.16	2	1.53	58.66	19.82	19.54	24.9159	4.639	5.27846e-23	Ups	Glutaredoxin-C9	-
EVM0022037	16.74	16.19	16.37	32.77	38.12	25.86	2.35438	1.23535	5.60558e-23	Ups	Unknown	-
EVM0001936	6.72	8.41	8.55	0.33	0.56	0.08	0.0478332	-4.38584	6.16259e-23	Down	Metal transporter Nramp5	-
EVM0005201	24.11	25.38	26.6	6.96	7.84	5.22	0.315622	-1.66373	6.31756e-23	Down	Homeobox-leucine zipper protein ATHB-6	-
EVM0001076	55.92	62.24	65.3	22.38	17.95	15.69	0.36876	-1.43925	7.11603e-23	Down	Unknown	-
EVM0002359	3.44	3.77	4.45	20.43	22.72	11.15	5.51806	2.46416	7.44297e-23	Ups	Unknown	-
EVM0011419	43.64	40.17	49.45	0	0.03	0	0.000302762	-11.6895	7.61963e-23	Down	Unknown	-
EVM0021314	10.38	9.49	8.28	142.93	55.89	92.54	12.6317	3.65898	8.79775e-23	Ups	Unknown	-
EVM0006920	7.91	7.96	7.57	1.06	1.44	1.04	0.181596	-2.46119	1.02122e-22	Down	Unknown	-
EVM0029851	95.01	104.37	141.63	7.21	12.72	3.85	0.0815262	-3.61659	1.02751e-22	Down	Protein NRT1/ PTR FAMILY 5.1	-
EVM0020398	6.64	3.38	6.57	42.35	69.9	35.06	10.5669	3.40149	1.07201e-22	Ups	Unknown	-
EVM0022323	9.34	5.97	6.76	230.11	66.24	158.89	25.3597	4.66447	1.07378e-22	Ups	Unknown	-
EVM0016982	21.02	20.09	20.25	7.68	8.91	6.59	0.454631	-1.13723	1.12365e-22	Down	G-type lectin S-receptor-like serine/threonine-protein kinase SD2-2	-
EVM0024738	0.31	0	0.38	18.22	12.97	17.1	86.802	6.43966	1.30133e-22	Ups	Unknown	-
EVM0008057	0	0	0	30.7	41.52	19.65	3755.93	11.875	1.31867e-22	Ups	Unknown	-
EVM0004324	32.78	47.59	54.56	7.29	8.21	4.84	0.180254	-2.47189	1.42798e-22	Down	Unknown	-
EVM0025130	41.21	39.39	39.75	0	0	0	0.000327957	-11.5742	1.73729e-22	Down	Unknown	-
EVM0004554	0.39	0.43	0.15	15.25	9.12	15.88	51.7154	5.69252	1.89957e-22	Ups	Unknown	-
EVM0010197	0.19	0	0.18	121.36	135.32	82.53	1110.16	10.1166	2.05015e-22	Ups	Protein RALF-like 19	-
EVM0007247	36.57	41.9	51.65	0	0	0	0.000308009	-11.6647	2.139e-22	Down	Unknown	-
EVM0009260	51.7	107.33	37.11	0	0	0	0.000185185	-12.3987	2.47115e-22	Down	Unknown	-
EVM0025682	0	0	0.09	56.35	52.08	20.05	1629.98	10.6706	2.63747e-22	Ups	Unknown	-
EVM0018227	35.9	34.49	32.42	77.95	83.67	52.99	2.49303	1.3179	2.75459e-22	Ups	Tonoplast dicarboxylate transporter	-
EVM0022298	0.8	0.9	0.82	12.45	20.99	5.3	17.8459	4.15752	3.56148e-22	Ups	Calcium-transporting ATPase 2, plasma membrane-type	-
EVM0003352	13.13	10.76	14.77	0	0	0.09	0.0029967	-8.38241	3.8736e-22	Down	PHD finger protein MALE MEIOCYTE DEATH 1	-
EVM0023505	14.51	16.46	22.5	1.86	1.74	0.66	0.0939318	-3.41224	4.32015e-22	Down	Zinc finger CCCH domain-containing protein 14	-
EVM0007742	10.75	12	11.99	3.28	4.18	2.67	0.349591	-1.51626	4.57025e-22	Down	Glucan endo-1,3-beta-glucosidase 3	-
EVM0016381	0.28	0.34	0.66	8.34	8.07	4.24	19.0445	4.2513	4.81684e-22	Ups	Monooxygenase 2	-
EVM0007015	1.81	0.8	2.1	14.9	28.04	15.48	14.8466	3.89206	5.99513e-22	Ups	Protein NRT1/ PTR FAMILY 7.1	-
EVM0029888	11.41	11.16	12.51	33.24	29.36	34.27	3.38537	1.75931	6.2903e-22	Ups	Unknown	-
EVM0012709	49.85	63.38	43.98	4.75	8.31	3.13	0.120971	-3.04727	7.54405e-22	Down	Probable LRR receptor-like serine/threonine-protein kinase At4g37250	-
EVM0020002	1.5	1.02	3.13	22.68	24.57	25.55	15.7967	3.98155	7.83746e-22	Ups	Unknown	-
EVM0005538	0.45	0.65	0.86	6.75	8.84	3.52	11.4739	3.52029	8.06314e-22	Ups	ARF guanine-nucleotide exchange factor GNL2	;ko04144 Endocytosis;
EVM0004868	1.01	1.38	0.94	267.01	25.75	82.68	135.588	7.08309	1.08367e-21	Ups	Unknown	-
EVM0005261	0	0	0.28	18.46	13.94	11.03	186.42	7.54242	1.12315e-21	Ups	Unknown	-
EVM0020678	0	0	0	32.2	31.75	22.26	2710.7	11.4044	1.12631e-21	Ups	Unknown	-
EVM0014058	0	0	0	16.79	17.99	17.9	2807.82	11.4552	1.22983e-21	Ups	Probable galacturonosyltransferase-like 4	-
EVM0028102	8.07	4.42	11.48	490.9	139.59	688.34	70.3784	6.13706	1.33432e-21	Ups	Unknown	-
EVM0019100	0.22	1.28	1.51	37.16	24.69	19.29	32.1067	5.0048	1.3622e-21	Ups	Unknown	-
EVM0011838	6.51	5.65	7.57	37.06	28.87	45.42	7.0065	2.80869	1.43663e-21	Ups	L-ascorbate oxidase homolog	-
EVM0016049	0	0	0	25	20.59	27.38	3098.52	11.5974	1.57028e-21	Ups	LIM domain-containing protein PLIM2b	-
EVM0001728	10.31	10.55	9.91	2.95	2.68	1.74	0.286984	-1.80096	1.63157e-21	Down	Unknown	-
EVM0025855	0.42	0.15	0.16	8.46	9.18	9.81	46.3269	5.53378	1.65838e-21	Ups	Unknown	-
EVM0010933	69.83	72.07	71.33	30.61	27.87	20.63	0.44586	-1.16534	1.84751e-21	Down	Unknown	-
EVM0025504	68.78	70.58	58.84	7.54	13.95	6.22	0.165331	-2.59657	1.91428e-21	Down	Cyclin-dependent kinase B2-2	-
EVM0015611	0	0	0	57.8	42.36	56.49	3042.55	11.5711	1.98111e-21	Ups	Unknown	-
EVM0006374	33.47	33.53	38.45	58.85	70.4	51.88	2.07002	1.04965	2.01444e-21	Ups	Protein MEI2-like 5	-
EVM0002666	0.21	0.29	0.1	7.3	7.51	3.79	36.6819	5.197	2.05404e-21	Ups	Unknown	-
EVM0016243	1.76	1.11	1.45	12.48	13.85	19	13.0583	3.7069	2.07341e-21	Ups	Unknown	-
EVM0029021	0.49	0.22	0.46	23.1	31.73	76.54	144.191	7.17184	2.2182e-21	Ups	Unknown	-
EVM0026717	0.04	0.03	0.14	21.98	33.74	4.7	337.46	8.39857	2.44422e-21	Ups	Unknown	-
EVM0031113	9.71	11.49	10.31	1.53	2.27	0.95	0.178159	-2.48876	2.68215e-21	Down	Chromatin assembly factor 1 subunit FAS1	-
EVM0017483	8.83	8.31	8.78	29.85	24.02	30.72	4.00932	2.00336	2.68674e-21	Ups	Purple acid phosphatase 23	-
EVM0015129	72.02	54.57	99.37	770.71	962.11	345.15	10.7883	3.4314	2.95903e-21	Ups	18.5 kDa class I heat shock protein	;ko04141 Protein processing in endoplasmic reticulum;
EVM0021763	21.79	19.17	25.71	0	0	0	0.000390519	-11.3223	3.08057e-21	Down	O-fucosyltransferase 37	-
EVM0013330	0.04	0.1	0.1	8.81	9.13	29.34	260.952	8.02764	3.15868e-21	Ups	Unknown	;ko00430 Taurine and hypotaurine metabolism;ko01100 Metabolic pathways;
EVM0006019	1.53	0.58	1.18	75.04	26.89	163.21	104.725	6.71046	3.32088e-21	Ups	Glyoxylase I 4	-
EVM0027819	72.65	84.17	87.62	464.57	622.18	888.93	10.1019	3.33656	3.52431e-21	Ups	S-adenosylmethionine synthase 2	;ko00270 Cysteine and methionine metabolism;ko00999 Biosynthesis of various plant secondary metabolites;ko01100 Metabolic pathways;ko01110 Biosynthesis of secondary metabolites;ko01230 Biosynthesis of amino acids;ko01240 Biosynthesis of cofactors;
EVM0013503	0.28	0.25	0.26	18.96	47.55	19.7	128.961	7.01079	3.69745e-21	Ups	Unknown	-
EVM0013372	14.3	16.73	13.97	2.52	3.12	3.09	0.236125	-2.08238	4.33747e-21	Down	Flavin-containing monooxygenase FMO GS-OX-like 9	-
EVM0007569	14.1	25.12	11.83	0.3	0.34	0.22	0.020068	-5.63896	4.43221e-21	Down	Unknown	-
EVM0002268	24.21	25.88	24.59	8.19	8.4	8.36	0.406637	-1.29819	4.70389e-21	Down	Unknown	-
EVM0011412	75.8	77.86	92.68	213.88	280.1	266.18	3.77226	1.91543	4.82052e-21	Ups	Probable phospholipid hydroperoxide glutathione peroxidase	;ko00480 Glutathione metabolism;ko00590 Arachidonic acid metabolism;ko01100 Metabolic pathways;
EVM0003825	0	0	0	15.1	22.73	18	2664.38	11.3796	4.83215e-21	Ups	Unknown	-
EVM0020150	0	0	0	35.57	30.64	33.61	2543.28	11.3125	5.0353e-21	Ups	Dirigent protein 11	-
EVM0007305	2.03	2.8	3.21	16.07	31.02	27.4	11.3459	3.5041	5.41642e-21	Ups	Unknown	-
EVM0024901	0.2	0.05	2.14	487.96	453.01	378.57	673.33	9.39517	6.03364e-21	Ups	Beta-fructofuranosidase, insoluble isoenzyme 1	;ko00052 Galactose metabolism;ko00500 Starch and sucrose metabolism;ko01100 Metabolic pathways;ko01110 Biosynthesis of secondary metabolites;
EVM0017727	0	0	0	53.44	40.68	151.71	32337.1	14.9809	6.74104e-21	Ups	Unknown	-
EVM0020869	0.03	0	0.03	22.38	64.04	15.46	1799.47	10.8134	6.80763e-21	Ups	Inorganic phosphate transporter 1-4	-
EVM0021152	11.9	14.91	14.2	0.06	0.2	0	0.00711283	-7.13536	6.84981e-21	Down	Meiotic recombination protein DMC1 homolog	-
EVM0014985	27.71	21.21	31.32	0	0	0	0.000399344	-11.2901	7.12191e-21	Down	Unknown	-
EVM0013097	4	2.87	3.13	22.7	18.18	28.35	8.58447	3.10173	7.17431e-21	Ups	Unknown	-
EVM0018124	0.23	0.39	0.33	38.29	67.16	5.53	132.038	7.04481	7.31034e-21	Ups	ADP,ATP carrier protein, mitochondrial (Fragment)	-
EVM0006270	0	0	0	13.89	13.85	12.93	2323.12	11.1818	7.44409e-21	Ups	Pollen-specific leucine-rich repeat extensin-like protein 3	-
EVM0007717	7.65	8.33	8.37	2.28	2.77	1.51	0.32087	-1.63994	8.09671e-21	Down	Unknown	-
EVM0030386	5.84	5.63	4.29	157.07	41.44	82.52	21.6748	4.43795	9.07098e-21	Ups	Unknown	-
EVM0009041	32.84	20.62	23.11	1.07	2.81	1.16	0.0776107	-3.6876	1.03298e-20	Down	Tubulin beta-1 chain	;ko04145 Phagosome;
EVM0005902	4.45	6.53	6.91	0.13	0.15	0	0.018604	-5.74824	1.05058e-20	Down	Unknown	-
EVM0005230	6.99	7.74	10.58	24.46	23.96	20.92	3.32015	1.73125	1.05696e-20	Ups	DnaJ protein ERDJ3B	-
EVM0013201	0.33	0.3	0.2	47.86	12.59	28.43	131.723	7.04136	1.14083e-20	Ups	Unknown	-
EVM0006549	6.55	8.29	9.81	1.12	0.82	0.93	0.142105	-2.81498	1.14589e-20	Down	Unknown	-
EVM0000318	0	0	0	88.41	322.7	636.77	85004.6	16.3753	1.19953e-20	Ups	Tyrosine decarboxylase	;ko00350 Tyrosine metabolism;ko00950 Isoquinoline alkaloid biosynthesis;ko01100 Metabolic pathways;ko01110 Biosynthesis of secondary metabolites;
EVM0024835	18.17	16.35	14.79	651.44	180.09	197.36	24.8152	4.63315	1.352e-20	Ups	Probable CCR4-associated factor 1 homolog 11	;ko03018 RNA degradation;
EVM0003892	2.06	2.2	1.1	26.62	17.1	36.5	18.7287	4.22718	1.35858e-20	Ups	Transcription factor MYB108	-
EVM0001495	30.33	30.41	50.4	0	0.05	0.05	0.0010508	-9.89429	1.43538e-20	Down	Cyanidin 3-O-galactoside 2''-O-xylosyltransferase FGGT1	-
EVM0015515	79.04	32.81	76.26	2.49	4.44	1.39	0.0517164	-4.27323	1.47586e-20	Down	Peroxidase 64	;ko00940 Phenylpropanoid biosynthesis;ko01100 Metabolic pathways;ko01110 Biosynthesis of secondary metabolites;
EVM0031432	5.79	5.12	5.09	25.17	16.46	19.42	4.6452	2.21574	1.58781e-20	Ups	Unknown	-
EVM0017185	2.26	1.48	2.47	31.18	33.23	86.95	31.3576	4.97074	1.59856e-20	Ups	Probable xyloglucan endotransglucosylase/hydrolase protein 33	-
EVM0013513	0.05	0	0	52.33	29.94	33.85	2548.59	11.3155	1.62691e-20	Ups	GDSL esterase/lipase At1g29670	-
EVM0017468	10.53	5.28	6.26	47.72	41.65	32.82	6.64312	2.73186	1.64855e-20	Ups	Unknown	-
EVM0017895	110.52	111.24	102.37	38.46	44.31	26.72	0.402983	-1.31121	1.69146e-20	Down	Unknown	-
EVM0006282	0	0	0	23.85	25.66	28.29	2377.12	11.215	1.85013e-20	Ups	Unknown	-
EVM0015312	0	0.06	0.19	15.49	11.97	21.92	242.013	7.91894	1.98473e-20	Ups	Unknown	-
EVM0013368	4.32	7.17	5.79	0.08	0.21	0	0.019425	-5.68594	2.16916e-20	Down	Rhamnogalacturonan I rhamnosyltransferase 1	-
EVM0019132	16.9	15.82	13.59	2.53	2.85	1.18	0.166552	-2.58596	2.18261e-20	Down	Unknown	-
EVM0025561	11.13	9.47	10.1	19.24	20.59	16.71	2.2246	1.15355	2.25787e-20	Ups	F-box protein At1g55000	-
EVM0024798	0	0	0.14	9.19	8.09	4.46	187.432	7.55023	2.29342e-20	Ups	Patellin-4	-
EVM0019552	32.28	28.71	23.78	337.61	149.27	309.19	11.6206	3.53861	2.46149e-20	Ups	Ethylene-responsive transcription factor 12	-
EVM0031509	4.64	6.73	5.8	495.14	108.04	96.99	48.099	5.58794	2.69963e-20	Ups	Protein PHOSPHATE-INDUCED 1	-
EVM0022824	2.02	2	1.36	139.28	26.27	51.9	48.6294	5.60376	2.80129e-20	Ups	Unknown	-
EVM0030209	18.52	32.31	15.27	0.28	0.08	0	0.00643778	-7.27922	2.92562e-20	Down	Thaumatin-like protein 1	-
EVM0013486	14.91	9.38	15.94	0.07	0.33	0.36	0.0227394	-5.45866	3.01254e-20	Down	Unknown	-
EVM0004380	52.79	62.04	67.77	161.83	259.15	166.15	3.86609	1.95088	3.6344e-20	Ups	Chaperonin CPN60-2, mitochondrial	;ko03018 RNA degradation;
EVM0014301	39.12	41.34	40.97	9.36	7.22	3.99	0.200833	-2.31593	3.70931e-20	Down	Transcription factor TCP15	-
EVM0025007	42.01	41.34	49.7	0	0	0	0.000498039	-10.9715	3.70938e-20	Down	Unknown	-
EVM0007160	39.77	43.34	41.67	79.7	69.43	60.38	2.02759	1.01977	3.82162e-20	Ups	Unknown	-
EVM0014969	0.87	0.38	0.32	11.77	14.13	5.27	23.401	4.5485	3.99971e-20	Ups	Cytochrome P450 94C1	-
EVM0023772	0.03	0	0.02	16.01	16.37	7.05	957.946	9.9038	4.05049e-20	Ups	Subtilisin-like protease SBT5.4	-
EVM0011158	16.55	14.89	15.53	239.11	86.36	199.17	13.8277	3.78949	4.09283e-20	Ups	Unknown	-
EVM0007624	12.33	10.76	12.14	23.95	23.1	19.85	2.29721	1.19988	4.13883e-20	Ups	ADP-ribosylation factor-like protein 8c	-
EVM0020624	27.28	20.11	19.09	3	3.33	3.56	0.181368	-2.46301	4.15984e-20	Down	Dof zinc finger protein DOF5.8	-
EVM0004875	43.39	74.18	44.82	8.07	9.71	6.57	0.179878	-2.47491	4.23172e-20	Down	Axial regulator YABBY 1	-
EVM0012120	0.03	0.02	0	12.58	11.48	7.68	765.426	9.58012	4.40702e-20	Ups	Oligopeptide transporter 1	-
EVM0023332	0	0	0	17.63	22.16	8.21	2712.59	11.4055	4.43337e-20	Ups	Unknown	-
EVM0022125	18.62	15.14	14.82	34.65	35.52	30.71	2.51186	1.32876	4.48464e-20	Ups	Monogalactosyldiacylglycerol synthase 2, chloroplastic	;ko00561 Glycerolipid metabolism;ko01100 Metabolic pathways;
EVM0002784	1.02	1.45	1.68	40.7	70.57	301.69	132.2	7.04657	4.66808e-20	Ups	Unknown	-
EVM0016125	6.77	8.21	8.32	17.15	22.07	17.75	2.95966	1.56543	4.8889e-20	Ups	Unknown	-
EVM0025008	34.81	48.35	47.25	332.37	189.49	163.75	6.30476	2.65644	4.97604e-20	Ups	Unknown	-
EVM0026358	17.65	19.86	21.33	78.41	119.69	143.6	7.20401	2.8488	5.03389e-20	Ups	Tryptophan synthase alpha chain, chloroplastic	;ko00260 Glycine, serine and threonine metabolism;ko00400 Phenylalanine, tyrosine and tryptophan biosynthesis;ko01100 Metabolic pathways;ko01110 Biosynthesis of secondary metabolites;ko01230 Biosynthesis of amino acids;
EVM0002173	0	0	0	10.12	10.17	13.12	2349.23	11.198	5.57068e-20	Ups	Putative pectinesterase/pectinesterase inhibitor 45	;ko00040 Pentose and glucuronate interconversions;ko01100 Metabolic pathways;ko02020 Two-component system;
EVM0021802	117.99	103.43	143.9	316.03	396.43	251.7	3.16278	1.66119	5.58841e-20	Ups	Expansin-A8	-
EVM0003149	0.28	0.52	0.79	21.51	18.41	5.55	33.1592	5.05134	5.61129e-20	Ups	Cationic amino acid transporter 1	-
EVM0024223	0	0	0	27.66	28.24	31.92	2147.42	11.0684	6.08209e-20	Ups	Protein RALF-like 22	-
EVM0012453	60.05	47.31	47.5	204.18	142.66	154.78	3.9308	1.97482	6.10489e-20	Ups	Sorbitol dehydrogenase	;ko00040 Pentose and glucuronate interconversions;ko00051 Fructose and mannose metabolism;ko01100 Metabolic pathways;
EVM0025801	42.88	57.47	56.77	0.75	1.94	0.15	0.0204796	-5.60967	6.28244e-20	Down	Unknown	-
EVM0005894	0.05	0	0	32.97	30.03	20.46	1942.59	10.9238	6.53973e-20	Ups	Unknown	-
EVM0028135	0.69	0.63	1.08	5.44	6.92	5.89	9.22244	3.20515	6.59562e-20	Ups	Bifunctional pinoresinol-lariciresinol reductase 2	-
EVM0016759	7.47	6.47	10.09	0.11	0.31	0.16	0.0284228	-5.13681	6.60282e-20	Down	Unknown	-
EVM0023436	17.48	27.03	18.87	3.07	4.18	3.2	0.199012	-2.32907	6.79761e-20	Down	Oxysterol-binding protein-related protein 4B	-
EVM0031139	69.63	61.31	81.63	232.77	266.05	143.82	3.5936	1.84543	7.08964e-20	Ups	Unknown	-
EVM0023553	71.7	65.2	71.47	127.77	131.98	126.38	2.25443	1.17277	7.47122e-20	Ups	Unknown	-
EVM0000881	2.43	2.89	2.57	27.9	35.13	81.72	23.5096	4.55518	7.48339e-20	Ups	Tryptophan synthase beta chain 2, chloroplastic	;ko00260 Glycine, serine and threonine metabolism;ko00400 Phenylalanine, tyrosine and tryptophan biosynthesis;ko01100 Metabolic pathways;ko01110 Biosynthesis of secondary metabolites;ko01230 Biosynthesis of amino acids;
EVM0026368	0	0	0	14.36	13.4	13.6	1965.84	10.9409	7.49276e-20	Ups	Unknown	-
EVM0014014	6.97	10.03	7.08	0.09	0.29	0	0.0180143	-5.79471	7.74306e-20	Down	Unknown	-
EVM0009975	5.69	2.51	1.81	152.61	45.67	109.79	37.7882	5.23986	8.74079e-20	Ups	NAC domain-containing protein 2	-
EVM0013475	0	0	0.05	25.1	37.07	42.61	2373.48	11.2128	8.77978e-20	Ups	Purple acid phosphatase 17	;ko00740 Riboflavin metabolism;ko01100 Metabolic pathways;
EVM0019157	0.11	0.31	0.11	182.34	15.48	84.13	647.026	9.33768	8.94302e-20	Ups	Calcium-binding protein CML38	-
EVM0021360	0	0	0.04	23.43	23.16	23.87	1866.16	10.8659	1.07493e-19	Ups	Agamous-like MADS-box protein AGL104	-
EVM0016383	9.2	8.81	10.39	0.15	0.43	0.53	0.0480022	-4.38075	1.07669e-19	Down	Unknown	-
EVM0006317	18.13	21.34	22.63	44.25	42.27	31.83	2.29158	1.19634	1.21693e-19	Ups	GTP-binding protein SAR1A	;ko04141 Protein processing in endoplasmic reticulum;
EVM0007953	0.51	0.51	1.04	4.87	4.79	3.61	7.74381	2.95304	1.22169e-19	Ups	ABC transporter G family member 28	-
EVM0028249	9.65	14.65	11.48	0.72	1.33	0.37	0.0791425	-3.6594	1.40038e-19	Down	Cytochrome P450 89A2	-
EVM0004281	1.9	3.67	1.55	112.03	28.93	120.56	46.1911	5.52954	1.42267e-19	Ups	F-box protein At1g61340	-
EVM0026550	1.47	1.47	1.09	13.76	62.94	24.95	29.8435	4.89935	1.43307e-19	Ups	Nicotianamine synthase	;ko00270 Cysteine and methionine metabolism;ko00999 Biosynthesis of various plant secondary metabolites;ko01100 Metabolic pathways;ko01110 Biosynthesis of secondary metabolites;
EVM0021994	19.6	42.85	15.61	0.25	0.07	0	0.00498589	-7.64793	1.58021e-19	Down	Putative germin-like protein 2-1	-
EVM0014450	4.33	6.28	5.72	15.25	18.54	11.67	3.33109	1.73599	1.5937e-19	Ups	Unknown	-
EVM0006731	33.87	27.61	27.46	2.38	3.26	0.81	0.0840757	-3.57217	1.69859e-19	Down	Homeobox-leucine zipper protein ATHB-14	-
EVM0005239	26.88	24.98	62.9	0	0	0	0.000345681	-11.4983	1.70275e-19	Down	Transcription factor MYB35	-
EVM0003558	38.12	34.57	33.24	14.61	15.12	12.66	0.483321	-1.04895	1.70483e-19	Down	Scarecrow-like protein 6	-
EVM0025178	6.82	10.39	7.28	37.93	60.26	65.59	8.24698	3.04387	1.84682e-19	Ups	Unknown	-
EVM0023847	3.61	3.6	3.21	0.82	1.08	0.6	0.285978	-1.80602	1.8743e-19	Down	Helicase and polymerase-containing protein TEBICHI	-
EVM0014000	36.39	16.79	19.65	206	188.36	273.94	11.3472	3.50426	1.93784e-19	Ups	Geraniol 8-hydroxylase	-
EVM0010674	53.34	54.11	71.11	127.74	147.99	122.31	2.70171	1.43387	1.9875e-19	Ups	Stromal cell-derived factor 2-like protein	-
EVM0010200	14.27	9.42	11.66	63.05	46.18	68.63	6.21104	2.63483	2.06524e-19	Ups	CBL-interacting serine/threonine-protein kinase 1	-
EVM0027553	4.58	4.01	4.82	242.52	39.46	172.98	42.1721	5.39822	2.18735e-19	Ups	Unknown	-
EVM0003688	25.75	31.7	42.85	103.61	107.92	83.84	3.55488	1.8298	2.30965e-19	Ups	Unknown	-
EVM0012201	43.61	37.6	49.62	479.93	416.9	990.1	18.3587	4.19839	2.64042e-19	Ups	Amine oxidase [copper-containing] zeta, peroxisomal	;ko00260 Glycine, serine and threonine metabolism;ko00350 Tyrosine metabolism;ko00360 Phenylalanine metabolism;ko00410 beta-Alanine metabolism;ko00950 Isoquinoline alkaloid biosynthesis;ko00960 Tropane, piperidine and pyridine alkaloid biosynthesis;ko01100 Metabolic pathways;ko01110 Biosynthesis of secondary metabolites;
EVM0028228	20.79	25.61	18.5	1.33	2.28	0.52	0.0737659	-3.7609	2.64723e-19	Down	Growth-regulating factor 7	-
EVM0028634	0	0	0	16.9	11.63	17.39	2136.09	11.0608	2.87048e-19	Ups	Unknown	-
EVM0016239	28.8	22.62	29.01	69.25	60.52	60.92	2.88323	1.52769	3.01552e-19	Ups	Splicing factor U2af small subunit A	;ko03040 Spliceosome;
EVM0015108	0	0	0	30.14	29.91	37.3	1967.32	10.942	3.21037e-19	Ups	Unknown	-
EVM0000218	0.04	0.08	0.08	4	4.64	3.56	75.4988	6.23838	3.36597e-19	Ups	Unknown	-
EVM0030712	0	0	0	225.1	629.75	2300.06	202223	17.6256	3.4403e-19	Ups	Ornithine decarboxylase	-
EVM0012056	3.95	1.57	2.6	19.14	21.41	16.68	8.51522	3.09004	3.64045e-19	Ups	Unknown	-
EVM0002607	57.25	61.88	73.95	141.18	176.62	159.68	3.01262	1.59102	3.66561e-19	Ups	Cytochrome c oxidase subunit 6b-2	;ko00190 Oxidative phosphorylation;ko01100 Metabolic pathways;
EVM0018598	0	0	0.4	16.43	28.56	10.9	162.71	7.34616	4.52465e-19	Ups	Unknown	-
EVM0001164	13.61	9.12	14.53	1.25	0.61	0.48	0.0757348	-3.7229	4.82051e-19	Down	Unknown	-
EVM0005206	0.98	2.46	1.46	33.06	18.03	41.85	23.7672	4.5709	5.05353e-19	Ups	Unknown	-
EVM0026730	0.09	0.04	0	10.19	12.93	5.63	268.341	8.06792	5.31639e-19	Ups	UDP-glycosyltransferase 86A2	-
EVM0012138	2.86	2.6	3.27	119.11	47.86	24.08	25.6392	4.68028	5.34503e-19	Ups	18.1 kDa class I heat shock protein	;ko04141 Protein processing in endoplasmic reticulum;
EVM0011423	1.51	1.25	1.09	11.4	11.06	17.84	13.0626	3.70737	6.67123e-19	Ups	Ethylene-responsive transcription factor 1B	;ko04016 koK signaling pathway - plant;ko04075 Plant hormone signal transduction;
EVM0028498	65.06	123.48	122.94	7.45	8.67	2.38	0.0692723	-3.85158	6.87999e-19	Down	Cytochrome b5 isoform B	-
EVM0025803	6.76	7.42	8.21	15.47	17.23	11.21	2.34899	1.23204	7.01486e-19	Ups	Arogenate dehydratase/prephenate dehydratase 1, chloroplastic	;ko00400 Phenylalanine, tyrosine and tryptophan biosynthesis;ko01100 Metabolic pathways;ko01110 Biosynthesis of secondary metabolites;ko01230 Biosynthesis of amino acids;
EVM0005906	45.8	37.82	36.16	94.9	127.8	110.93	3.38379	1.75864	7.1866e-19	Ups	Unknown	-
EVM0010515	9.43	9.93	11.04	28.61	28.87	33.52	3.67716	1.87859	8.32615e-19	Ups	Unknown	-
EVM0019922	24.89	23.58	29.67	0.16	0.74	0	0.0131511	-6.24868	8.50174e-19	Down	Unknown	-
EVM0007304	6.95	4.65	5.19	94.39	69.62	251.66	31.996	4.99982	9.12872e-19	Ups	Unknown	-
EVM0014592	4.67	4.67	5.87	0.13	0.3	0.09	0.0397397	-4.65328	9.37166e-19	Down	Kinesin-like protein KIN-1	;ko04144 Endocytosis;
EVM0011676	0	0	0.04	29.14	24.89	14.24	1694.41	10.7266	1.04755e-18	Ups	Proline-rich receptor-like protein kinase PERK7	-
EVM0025655	15.92	16.85	20.57	36.27	38.19	29.67	2.35418	1.23522	1.46889e-18	Ups	Unknown	-
EVM0014869	23.49	16.95	25.23	0	0	0	0.00062349	-10.6473	1.47289e-18	Down	Unknown	-
EVM0021621	53.42	47.94	51.75	22.65	20.18	14.97	0.452913	-1.1427	1.52981e-18	Down	Homeobox-leucine zipper protein REVOLUTA	-
EVM0028470	30.13	13.6	63.81	0	0	0	0.000292813	-11.7377	1.53383e-18	Down	Probable glucan endo-1,3-beta-glucosidase A6	-
EVM0016289	13.48	13.1	15.72	0.69	1.92	0.68	0.0915799	-3.44883	1.60596e-18	Down	Unknown	-
EVM0022407	1.6	1.9	1.25	7.78	17.02	14.26	10.014	3.32395	1.60813e-18	Ups	Unknown	-
EVM0004372	0.16	0	0.24	6.3	10.3	4.36	63.2644	5.98332	1.67092e-18	Ups	Transcription factor MYBS3	-
EVM0014184	5.05	6.5	5.67	0.6	0.76	0.26	0.111358	-3.16673	1.71119e-18	Down	Transcription factor bHLH96	-
EVM0008715	0.07	0.03	0	7.33	5.08	6.58	235.146	7.87741	1.83172e-18	Ups	Protein DETOXIFICATION 34	-
EVM0026635	0	0	0	6.31	6.64	6.16	1463.74	10.5154	1.86417e-18	Ups	Subtilisin-like protease SBT4.14	-
EVM0008314	1.85	3.15	1.39	90.24	25	33.68	27.9193	4.80319	1.93089e-18	Ups	Transcription factor MYB4	-
EVM0018780	3.61	4.28	4.4	103.05	554.47	2323.6	324.637	8.34268	1.97784e-18	Ups	Abscisic acid 8'-hydroxylase 4	;ko00906 Carotenoid biosynthesis;ko01110 Biosynthesis of secondary metabolites;
EVM0014566	21.61	13.88	23.52	0	0	0	0.000596628	-10.7109	2.01956e-18	Down	Putative Peroxidase 48	;ko00940 Phenylpropanoid biosynthesis;ko01100 Metabolic pathways;ko01110 Biosynthesis of secondary metabolites;
EVM0006170	38.24	24.07	57.38	308.4	313.74	190.76	8.1137	3.02036	2.14821e-18	Ups	Heat shock protein 82 (Fragment)	;ko04141 Protein processing in endoplasmic reticulum;ko04626 Plant-pathogen interaction;
EVM0017917	1.49	1.26	0.99	13.8	22.1	43.14	26.8728	4.74808	2.31711e-18	Ups	Mini zinc finger protein 1	-
EVM0024426	27.4	27.29	26.61	74.21	58.34	68.18	3.01694	1.59308	2.38587e-18	Ups	Sphinganine C4-monooxygenase 1	;ko00600 Sphingolipid metabolism;ko01100 Metabolic pathways;
EVM0029099	13.01	27.33	9.99	0.32	0.27	0	0.0133557	-6.2264	2.60501e-18	Down	Unknown	;ko00940 Phenylpropanoid biosynthesis;ko00941 Flavonoid biosynthesis;ko00945 Stilbenoid, diarylheptanoid and gingerol biosynthesis;ko01100 Metabolic pathways;ko01110 Biosynthesis of secondary metabolites;
EVM0023259	8.08	6.97	7.38	15.49	20.83	14.35	2.71684	1.44193	2.70929e-18	Ups	Probable pectinesterase/pectinesterase inhibitor 12	;ko00040 Pentose and glucuronate interconversions;ko01100 Metabolic pathways;ko02020 Two-component system;
EVM0009834	59.77	58.98	52.44	25.72	24.02	20.61	0.496263	-1.01082	2.81753e-18	Down	Double-stranded RNA-binding protein 2	-
EVM0008918	4.36	3.82	5.29	20.83	14.69	18.07	4.86592	2.28271	2.86379e-18	Ups	Unknown	-
EVM0012984	0.31	0.28	0.73	5.98	13.85	12.97	30.4795	4.92977	2.91336e-18	Ups	Unknown	-
EVM0016563	7.53	8.41	7.84	0.44	1.12	0.35	0.0940012	-3.41118	2.95432e-18	Down	Cyclin-A2-1	-
EVM0014972	37.84	65.59	28.89	0	0.73	0	0.00611746	-7.35285	3.0749e-18	Down	Non-specific lipid-transfer protein	-
EVM0006129	16.93	25.9	15.05	1.35	1.99	0.75	0.0832412	-3.58656	3.29531e-18	Down	Protein GL2-INTERACTING REPRESSOR 1	-
EVM0000625	0.16	0.18	0.17	7.44	4.6	1.82	32.1664	5.00748	3.42655e-18	Ups	Unknown	-
EVM0030928	22.38	5.92	9.46	323.18	363.12	911.84	54.0475	5.75616	3.43759e-18	Ups	Heavy metal-associated isoprenylated plant protein 9	-
EVM0008765	164.95	103.35	138.78	563.31	452.73	444.13	4.34545	2.11951	3.53885e-18	Ups	Probable nucleoredoxin 1	-
EVM0019591	9.22	11.08	9.03	2.79	3.41	2.66	0.36426	-1.45696	3.55834e-18	Down	DNA mismatch repair protein MSH2	;ko03430 Mismatch repair;
EVM0026859	61.95	61.18	81.56	269.08	195.01	255.08	4.31675	2.10995	3.72887e-18	Ups	Unknown	-
EVM0023509	9.16	8.64	9.83	16.24	19.32	15.74	2.24651	1.16768	3.98902e-18	Ups	Unknown	-
EVM0030453	6.99	6.62	8.56	315.95	65.33	117.78	27.1314	4.76189	4.36865e-18	Ups	Unknown	-
EVM0016487	20.03	16.8	25.99	106.13	86.46	59.57	4.8028	2.26388	4.56215e-18	Ups	Unknown	-
EVM0005473	6.16	9.32	9.68	57.61	43.38	26.94	6.04798	2.59645	4.94252e-18	Ups	14 kDa proline-rich protein DC2.15	-
EVM0013613	0.23	0.5	0.42	3.17	2.62	2.36	8.49931	3.08735	4.94568e-18	Ups	Unknown	-
EVM0016329	2.71	1.64	6.05	42.73	40.27	39.42	14.3699	3.84497	5.27727e-18	Ups	Unknown	-
EVM0003122	83.06	64.45	63.66	17.24	20.23	10.66	0.270328	-1.88722	5.76105e-18	Down	Unknown	-
EVM0007813	5.48	4.68	8.2	31.18	42.32	20.06	6.04278	2.59521	5.81841e-18	Ups	Cytochrome b-c1 complex subunit 7-1, mitochondrial	;ko00190 Oxidative phosphorylation;ko01100 Metabolic pathways;
EVM0018998	9.7	6.36	7.87	98.89	46.11	108.67	13.2411	3.72695	5.92968e-18	Ups	Protein DMP6	-
EVM0028128	224.88	212.85	471.18	26.98	12.81	9.48	0.0646617	-3.95094	6.03576e-18	Down	Tetraketide alpha-pyrone reductase 1	-
EVM0030938	0	0	0	9.53	8.28	12.29	1649.51	10.6878	6.5363e-18	Ups	Peroxidase 47	-
EVM0011289	0	0	0.18	94.39	178.85	50.84	1956.94	10.9344	6.61225e-18	Ups	NADH dehydrogenase [ubiquinone] iron-sulfur protein 7, mitochondrial	-
EVM0019801	0	0	0	6.64	12.27	7.82	1554.27	10.602	6.81925e-18	Ups	CBL-interacting protein kinase 5	-
EVM0006466	55.55	51.8	47.12	17.73	12.89	10.62	0.320476	-1.64171	7.10415e-18	Down	BTB/POZ domain-containing protein SR1IP1	-
EVM0024947	35.24	33.57	16.38	488.01	314.5	170.58	13.4266	3.74702	7.22171e-18	Ups	Probable nucleoredoxin 1	-
EVM0030964	14.63	15.62	13.65	5.13	5.37	4.63	0.416756	-1.26272	7.23705e-18	Down	Dynamin-related protein 4C	;ko03250 Viral life cycle - HIV-1;
EVM0015944	0	0	0	19.62	17.14	23.16	1526.54	10.576	7.5687e-18	Ups	Unknown	-
EVM0024566	0.86	1.59	1.26	12.67	14.87	5.65	10.4636	3.38731	7.72721e-18	Ups	Unknown	-
EVM0024611	0	0.02	0.02	5.03	5.91	3.6	508.271	8.98945	8.07038e-18	Ups	Unknown	-
EVM0015254	106.04	88.93	95.77	214.08	194.88	195.64	2.52905	1.3386	8.22751e-18	Ups	Protein SGT1 homolog	;ko04626 Plant-pathogen interaction;
EVM0030741	8.78	11.14	10.53	2.6	2.35	1.64	0.259599	-1.94564	8.36507e-18	Down	Unknown	-
EVM0022721	0.19	0.12	0	7.58	5.85	7.7	85.4364	6.41678	8.37815e-18	Ups	Unknown	-
EVM0005025	0.15	0	0	370.18	561.68	62.58	7714.05	12.9133	9.21409e-18	Ups	Major allergen Pru ar 1	-
EVM0031773	413.05	495.69	602.61	12.59	28.88	3.98	0.0344506	-4.85933	9.50878e-18	Down	Peroxidase 9	;ko00940 Phenylpropanoid biosynthesis;ko01100 Metabolic pathways;ko01110 Biosynthesis of secondary metabolites;
EVM0015360	0.42	0.92	0.44	76.41	9.91	32.23	80.4413	6.32987	9.62683e-18	Ups	Unknown	-
EVM0027945	3.53	5.87	4.5	15.62	17.48	17.17	4.41167	2.14132	9.62754e-18	Ups	O-fucosyltransferase 16	-
EVM0017019	13.14	15.32	16.63	0.04	0.04	0	0.00206993	-8.9162	1.03387e-17	Down	Meiosis-specific protein ASY1	-
EVM0016601	200.29	183.64	231.5	613.09	476.67	412.03	2.94205	1.55682	1.04165e-17	Ups	bZIP transcription factor 44	-
EVM0011915	14.73	14.98	13.13	40.91	35.26	24.24	2.80054	1.48571	1.04533e-17	Ups	Sodium/hydrogen exchanger 1	-
EVM0031530	1.26	0.69	1.87	16.71	122.41	147.63	94.9803	6.56956	1.19659e-17	Ups	18.5 kDa class I heat shock protein	;ko04141 Protein processing in endoplasmic reticulum;
EVM0024290	1.46	1.66	1.53	6.81	5.64	4.25	4.31358	2.10889	1.27481e-17	Ups	Unknown	-
EVM0012635	30.74	25.42	30.61	132.74	86.29	127.12	4.91153	2.29617	1.30314e-17	Ups	Scarecrow-like protein 8	-
EVM0028394	2.24	2.03	2.66	16.43	14.03	7.4	6.47137	2.69407	1.49342e-17	Ups	Syntaxin-72	;ko04130 SNARE interactions in vesicular transport;
EVM0024244	0	0	0	13.98	10.5	14.3	1425.35	10.4771	1.49842e-17	Ups	Unknown	-
EVM0007629	0.21	0.38	0.13	45.65	96.05	5.52	229.724	7.84376	1.60986e-17	Ups	ATP synthase subunit gamma, mitochondrial	;ko00190 Oxidative phosphorylation;ko01100 Metabolic pathways;
EVM0000561	23.63	19.26	22.71	38.92	44.81	37.66	2.24112	1.16422	1.61101e-17	Ups	Monosaccharide-sensing protein 2	-
EVM0027788	0	0.48	0.28	118.82	18.73	24.63	249.757	7.96438	1.7142e-17	Ups	Unknown	-
EVM0030060	0.71	0.86	0.62	6.44	8.63	16.6	18.3443	4.19726	1.77774e-17	Ups	O-fucosyltransferase 19	-
EVM0015032	3.6	5.02	3.75	0.35	0.6	0.17	0.105053	-3.25081	1.79787e-17	Down	DNA polymerase epsilon catalytic subunit A	;ko03030 DNA replication;ko03410 Base excision repair;ko03420 Nucleotide excision repair;
EVM0024980	10.76	4.93	7.3	0.25	0.22	0.02	0.0245278	-5.34944	1.86978e-17	Down	Unknown	-
EVM0003699	15.96	10.04	9.88	134.85	100.93	276.84	18.2045	4.18622	1.88705e-17	Ups	Unknown	-
EVM0027896	6.93	7.09	7.82	1.17	1.41	0.57	0.171046	-2.54754	2.01978e-17	Down	Unknown	-
EVM0010660	85.5	91.39	110.27	167.39	189.15	148.96	2.12701	1.08883	2.34081e-17	Ups	Protein transport protein Sec61 subunit gamma	;ko03060 Protein export;ko04141 Protein processing in endoplasmic reticulum;ko04145 Phagosome;
EVM0031505	29.21	31.87	27.71	13.61	13.13	9.65	0.492133	-1.02288	2.65293e-17	Down	Heterogeneous nuclear ribonucleoprotein Q	-
EVM0010478	0.11	0.08	0.08	1.85	1.91	2.1	27.4745	4.78002	2.6608e-17	Ups	Unknown	-
EVM0003125	34.73	43.73	60.89	4.24	8.04	3.12	0.130529	-2.93756	2.72596e-17	Down	3-oxoacyl-[acyl-carrier-protein] synthase I, chloroplastic	;ko00061 Fatty acid biosynthesis;ko00780 Biotin metabolism;ko01100 Metabolic pathways;ko01212 Fatty acid metabolism;ko01240 Biosynthesis of cofactors;
EVM0011950	6.09	7.26	3.82	0.1	0.11	0	0.0144302	-6.11476	2.83809e-17	Down	AP2-like ethylene-responsive transcription factor AIL1	-
EVM0008569	35.84	46.91	37.78	13.04	15.64	11.84	0.405223	-1.30321	2.90556e-17	Down	Serine/arginine-rich splicing factor RS40	;ko03040 Spliceosome;
EVM0005062	0	0	0	11.43	16.77	51.75	3660.43	11.8378	3.12716e-17	Ups	RING-H2 finger protein ATL60	-
EVM0024929	0.93	1.95	1.31	156.34	29.6	24.44	58.9553	5.88155	3.15557e-17	Ups	Protein PHOSPHATE-INDUCED 1	-
EVM0009857	48.16	13.75	24.53	903.56	1289.38	5107.04	110.877	6.79282	3.31593e-17	Ups	Unknown	-
EVM0004634	36.73	33.5	36.36	6.08	10.88	6.54	0.264006	-1.92136	3.53042e-17	Down	Unknown	-
EVM0030827	29.85	27.86	37.33	6.05	7.98	3.49	0.217977	-2.19775	3.64963e-17	Down	Ras-related protein RABA3	;ko04144 Endocytosis;
EVM0031142	0.17	0.13	0.11	2.8	3.1	1.43	21.0868	4.39826	3.83906e-17	Ups	Unknown	-
EVM0006933	16.79	11.4	19.2	0	0	0	0.000790953	-10.3041	3.97824e-17	Down	Unknown	-
EVM0019679	108.88	111.84	145.8	358.13	381.04	446.63	3.98553	1.99477	4.18841e-17	Ups	Unknown	-
EVM0013817	7.14	7.84	5.3	0.12	0.33	0.28	0.0430166	-4.53896	4.32035e-17	Down	Unknown	-
EVM0021695	0.13	0	0	7.68	16.52	5.71	290.961	8.18468	4.53232e-17	Ups	Unknown	-
EVM0031580	75.03	82.12	87.42	130.68	165.72	119.28	2.04719	1.03365	4.58135e-17	Ups	Cytochrome b-c1 complex subunit 9, mitochondrial	-
EVM0008862	5.73	6.82	5.93	12.36	13.17	9.82	2.29884	1.20091	4.6042e-17	Ups	Phospholipase A(1) LCAT3	-
EVM0013306	8.62	7.09	8.33	2.67	2.02	1.99	0.336567	-1.57103	5.35858e-17	Down	Unknown	-
EVM0002890	46.19	48.76	46.75	223.58	277.79	460.11	8.52975	3.0925	5.45309e-17	Ups	Unknown	-
EVM0021006	10.58	8.83	8.06	201.33	56.61	225.15	22.1692	4.47048	5.4967e-17	Ups	Unknown	-
EVM0018432	2.63	4.63	8.17	526.76	684.45	47.07	92.9266	6.53802	5.72246e-17	Ups	Unknown	-
EVM0009880	0.07	0	0	8.53	10.54	6.06	445.894	8.80056	5.84527e-17	Ups	Unknown	-
EVM0022694	0.74	1.34	1.11	41.61	12.11	72.95	51.2159	5.67852	5.87464e-17	Ups	Unknown	;ko04016 koK signaling pathway - plant;ko04070 Phosphatidylinositol signaling system;ko04626 Plant-pathogen interaction;
EVM0011990	0.23	0.6	0.18	45.99	88.76	4.75	154.493	7.2714	6.05975e-17	Ups	Glycerol kinase	;ko00561 Glycerolipid metabolism;ko01100 Metabolic pathways;ko04626 Plant-pathogen interaction;
EVM0029096	0	0	0.06	8.72	10.32	21.98	880.715	9.78253	6.16408e-17	Ups	Unknown	-
EVM0000807	1.34	0.86	1.4	29.25	32.27	191.42	93.8826	6.55279	6.55419e-17	Ups	Palmitoyl-acyl carrier protein thioesterase, chloroplastic	;ko00061 Fatty acid biosynthesis;ko01100 Metabolic pathways;ko01212 Fatty acid metabolism;
EVM0024841	14.36	13.38	13.09	100.09	45.73	59.69	6.10426	2.60982	6.60848e-17	Ups	Unknown	-
EVM0005462	63.92	53.31	51.82	287.99	172.85	270.73	5.328	2.41359	6.90854e-17	Ups	Zinc finger A20 and AN1 domain-containing stress-associated protein 5	-
EVM0014937	4.59	7.13	8.06	0.1	0.23	0.1	0.0261117	-5.25916	6.92533e-17	Down	Probable glycosyltransferase At5g03795	-
EVM0021280	20.52	17.12	20.91	5.06	6.96	5.3	0.357135	-1.48546	7.29327e-17	Down	Unknown	-
EVM0016883	0	0	0	6.08	5.41	2.7	1289.84	10.333	7.45191e-17	Ups	Unknown	-
EVM0028143	54.1	48.93	44.77	13.83	19.28	13.7	0.381094	-1.39178	7.93199e-17	Down	ABC transporter G family member 5	-
EVM0026027	6.22	9.26	8.8	0.56	0.75	0.15	0.0706697	-3.82276	8.02429e-17	Down	Unknown	-
EVM0027628	195.14	66.85	510.28	0	0.1	0	0.000147787	-12.7242	8.10284e-17	Down	Unknown	;ko00073 Cutin, suberine and wax biosynthesis;
EVM0026605	3.41	3.78	4.71	9.03	10.72	7.09	2.7072	1.4368	8.36754e-17	Ups	Heat shock factor protein HSF30	-
EVM0010223	1.04	0.81	2.87	23.43	21.7	14.41	15.1501	3.92125	8.48011e-17	Ups	Probable protein S-acyltransferase 4	-
EVM0030301	13.72	14.38	14.6	5.31	5.72	3.25	0.398094	-1.32882	8.67545e-17	Down	SNF2 domain-containing protein CLASSY 1	;ko03440 Homologous recombination;
EVM0010431	10.92	15.25	10.51	2.37	2.65	2.6	0.253034	-1.9826	8.89273e-17	Down	Serine/threonine-protein kinase MPS1	-
EVM0024863	1.41	1.11	3.4	28.64	19.5	16.17	13.0784	3.70911	8.92107e-17	Ups	Inositol transporter 4	-
EVM0017728	0.56	0.28	0.32	27.78	9.55	5.73	43.5983	5.4462	9.51372e-17	Ups	Unknown	-
EVM0012903	80.97	70.14	107.26	304.14	316.01	183.03	3.70439	1.88924	9.90932e-17	Ups	Serine/arginine-rich SC35-like splicing factor SCL30A	;ko03040 Spliceosome;
EVM0020119	10.65	9.09	10.37	0.48	1	0.16	0.0626947	-3.99551	1.04868e-16	Down	Kinesin-like protein NACK2	-
EVM0030740	52.71	49.51	56.9	20.75	16.87	11.96	0.372972	-1.42286	1.06119e-16	Down	Aspartic proteinase-like protein 1	-
EVM0031406	0.13	0.06	0.08	2.9	3.13	1.17	30.5144	4.93142	1.12087e-16	Ups	ADP-ribosylation factor GTPase-activating protein AGD1	;ko04144 Endocytosis;
EVM0025236	8.95	8.72	11.28	2.64	2.02	1.77	0.268489	-1.89706	1.14559e-16	Down	Cyclin-A1-1	-
EVM0026297	21.24	22.2	18.44	8.3	9.01	6.11	0.453391	-1.14117	1.1738e-16	Down	PH, RCC1 and FYVE domains-containing protein 1	-
EVM0028106	0.76	0.69	1.29	17.26	13.78	4.98	15.3641	3.94149	1.28124e-16	Ups	Unknown	-
EVM0012705	0	0	0.47	65.94	52.73	80.32	515.439	9.00966	1.36281e-16	Ups	Unknown	-
EVM0002645	10.75	16.95	8.9	0.14	0.41	0	0.0168156	-5.89405	1.43829e-16	Down	Protein UNIFOLIATA	-
EVM0007064	16.51	16.41	13.52	3.35	4.09	1.96	0.24005	-2.05859	1.50611e-16	Down	Protein LIGHT-DEPENDENT SHORT HYPOCOTYLS 3	-
EVM0004667	1.76	1.8	1.74	38.4	10.86	23.38	16.7733	4.06809	1.54202e-16	Ups	Unknown	-
EVM0029900	0	0	0	353.4	378.48	40.91	18460.9	14.1722	1.74886e-16	Ups	Unknown	-
EVM0007850	14.87	12.01	21.35	0	0	0	0.000885055	-10.1419	1.78153e-16	Down	Unknown	-
EVM0013731	24.22	42.8	45.4	0	0	0	0.000848804	-10.2023	1.83071e-16	Down	Unknown	-
EVM0019690	19.52	35.69	34.46	1.08	1.08	0	0.0277643	-5.17063	1.88032e-16	Down	Unknown	-
EVM0026900	35.64	35.7	30.1	8.39	12.35	6.93	0.32508	-1.62113	1.89833e-16	Down	Importin subunit beta-1	;ko03013 Nucleocytoplasmic transport;
EVM0029302	14.33	13.7	14.18	6.6	5.54	4.95	0.489291	-1.03123	1.91183e-16	Down	Tetratricopeptide repeat protein SKI3	;ko03018 RNA degradation;
EVM0003154	10.66	9.57	11.99	211.05	92.53	447.66	30.2016	4.91655	1.93546e-16	Ups	Cytochrome P450 71A9	-
EVM0004507	17.54	17.81	17.99	56.94	43.75	31.35	2.95835	1.56479	1.96967e-16	Ups	Unknown	-
EVM0023856	11.15	12.3	13.65	0	0	0	0.001065	-9.87492	2.0078e-16	Down	Unknown	-
EVM0022597	0.36	0.22	0.28	235.95	15.98	71.79	455.369	8.83089	2.07073e-16	Ups	Calcium-binding protein CML37	-
EVM0026723	25.4	29.88	24.47	7.6	8.03	4.13	0.293629	-1.76793	2.41934e-16	Down	Unknown	-
EVM0021642	5.09	6.38	4.79	22.52	56.59	54.81	10.1496	3.34335	2.44704e-16	Ups	Laccase-14	-
EVM0028931	24.66	30.19	28.02	11.08	11.42	9.95	0.474135	-1.07663	2.53272e-16	Down	Serine/threonine-protein kinase BSK5	;ko04075 Plant hormone signal transduction;
EVM0014337	0.08	0.02	0.07	3.26	12.48	2.69	123.667	6.95032	2.5413e-16	Ups	Unknown	-
EVM0016420	61.04	59.87	58.26	23.62	19.78	13.28	0.377742	-1.40453	2.63748e-16	Down	Unknown	-
EVM0008796	21.7	13.27	21.67	0	0	0	0.000928927	-10.0721	2.68505e-16	Down	Unknown	-
EVM0024673	3.24	3.66	3.67	67.31	26.6	131.43	27.5323	4.78305	2.69504e-16	Ups	Cytochrome P450 82A3	-
EVM0016405	29.68	20.35	32.1	0	0	0.06	0.00102276	-9.93331	2.75643e-16	Down	Unknown	-
EVM0025124	2.58	2.09	2.32	7.82	10.35	5.13	3.95805	1.98479	2.87149e-16	Ups	Probable copper-transporting ATPase HMA5	;ko04016 koK signaling pathway - plant;
EVM0012353	2.23	1.94	2.3	75.63	29.24	280.16	79.0829	6.30529	2.87946e-16	Ups	Unknown	-
EVM0012224	11.43	11.53	9.53	194.88	53.57	115.66	13.6943	3.7755	2.91738e-16	Ups	Unknown	-
EVM0009455	7.09	8.72	6.23	62.58	65.6	171.44	17.4356	4.12397	2.96725e-16	Ups	Probable xyloglucan endotransglucosylase/hydrolase protein 30	-
EVM0012217	38.95	39.3	45.96	80.24	109.26	94.87	2.78634	1.47837	3.00014e-16	Ups	Acyl carrier protein 1, mitochondrial	;ko00190 Oxidative phosphorylation;ko01100 Metabolic pathways;
EVM0011003	22.3	16.7	20.39	193	76.44	136.99	8.39072	3.0688	3.05378e-16	Ups	Unknown	-
EVM0008744	59.75	71.92	50.38	141.42	144.92	111.56	2.62892	1.39447	3.09984e-16	Ups	Xyloglucan endotransglucosylase protein 34	-
EVM0029653	31.5	34.05	28.75	12.6	13.25	8.76	0.439285	-1.18677	3.16365e-16	Down	Unknown	-
EVM0029726	4.16	8.21	6.63	0.29	0.38	0.24	0.0567182	-4.14004	3.17914e-16	Down	Protein trichome birefringence-like 10	-
EVM0007768	15.64	11.04	12.71	3.51	2.69	2.54	0.268296	-1.8981	3.22073e-16	Down	Homeobox protein SBH1	-
EVM0024966	8.44	9.38	9.94	17.8	15.8	15.44	2.14568	1.10144	3.24409e-16	Ups	Unknown	-
EVM0011274	23.35	22.98	18.98	1.21	3.4	1.59	0.112366	-3.15373	3.28393e-16	Down	Two-component response regulator ARR17	;ko04075 Plant hormone signal transduction;
EVM0005589	30.9	25.7	32.39	9.6	6.94	7.46	0.327821	-1.60902	3.34461e-16	Down	Bifunctional TH2 protein, mitochondrial	-
EVM0002789	29.11	12.81	37.62	235.25	330.06	149.84	10.6458	3.41221	3.46741e-16	Ups	18.1 kDa class I heat shock protein	;ko04141 Protein processing in endoplasmic reticulum;
EVM0005879	28.25	32.79	37.31	7.45	8.72	7.05	0.28523	-1.8098	3.56288e-16	Down	Probable CoA ligase CCL12	-
EVM0005651	25.85	27.59	35.11	69.17	59.94	52.8	2.48505	1.31327	3.62636e-16	Ups	Stress-response A/B barrel domain-containing protein UP3	-
EVM0017537	1.71	1.49	4.39	36.63	59.74	19.55	17.9083	4.16256	3.72311e-16	Ups	Desiccation protectant protein Lea14 homolog	-
EVM0025515	8.83	7.34	10.06	1.51	1.25	1.44	0.195614	-2.35392	3.86589e-16	Down	Protein MRG2	-
EVM0007767	78.1	90.08	115.15	24.6	30.05	16.51	0.299313	-1.74027	4.00004e-16	Down	3-hydroxyisobutyryl-CoA hydrolase-like protein 5	;ko00280 Valine, leucine and isoleucine degradation;ko00410 beta-Alanine metabolism;ko00640 Propanoate metabolism;ko01100 Metabolic pathways;ko01200 Carbon metabolism;
EVM0024052	9.55	11.49	13	0.46	0.86	0.07	0.0467776	-4.41804	4.07878e-16	Down	Unknown	-
EVM0009006	29.22	34.12	33.46	13.39	13.55	9.4	0.450602	-1.15008	4.32642e-16	Down	Replication factor C subunit 3	;ko03030 DNA replication;ko03420 Nucleotide excision repair;ko03430 Mismatch repair;
EVM0020373	54.94	71.17	50.22	13.54	14.43	6.94	0.233828	-2.09648	4.43555e-16	Down	Cucumisin	-
EVM0019507	0.04	0.06	0.15	48.44	82.25	3.84	599.939	9.22867	4.64773e-16	Ups	Pleiotropic drug resistance protein 1	-
EVM0019392	1.89	2.12	2.39	21.36	55.86	153.68	47.1596	5.55948	4.68341e-16	Ups	Unknown	-
EVM0009112	10.33	7.76	7.35	94.46	150.67	458.6	36.0211	5.17077	4.74671e-16	Ups	Unknown	-
EVM0019988	0.55	0.64	1.09	4.94	6.91	7.94	10.762	3.42787	5.39142e-16	Ups	Tryptophan synthase beta chain 2, chloroplastic	;ko00260 Glycine, serine and threonine metabolism;ko00400 Phenylalanine, tyrosine and tryptophan biosynthesis;ko01100 Metabolic pathways;ko01110 Biosynthesis of secondary metabolites;ko01230 Biosynthesis of amino acids;
EVM0001650	2.25	0.56	1.14	43.81	15.72	22.27	25.0253	4.64532	5.81266e-16	Ups	Unknown	-
EVM0028795	20.52	19.94	18.57	7.99	9.14	5.97	0.468678	-1.09333	6.05158e-16	Down	RAN GTPase-activating protein 1	;ko03013 Nucleocytoplasmic transport;
EVM0000219	1.23	1.74	1.95	9.02	9.83	13.12	8.04172	3.0075	6.15444e-16	Ups	Unknown	-
EVM0006720	9.62	6.27	7.25	102.01	35.36	58.46	10.292	3.36344	6.18008e-16	Ups	Chorismate mutase 2	;ko00400 Phenylalanine, tyrosine and tryptophan biosynthesis;ko01100 Metabolic pathways;ko01110 Biosynthesis of secondary metabolites;ko01230 Biosynthesis of amino acids;
EVM0004711	0	0	0.28	84.99	175.52	57.4	1199.8	10.2286	6.43845e-16	Ups	NADH dehydrogenase [ubiquinone] iron-sulfur protein 7, mitochondrial	;ko00190 Oxidative phosphorylation;ko01100 Metabolic pathways;
EVM0019372	0.1	0.18	0.14	5.07	2.86	3.26	32.9043	5.0402	6.72641e-16	Ups	Unknown	-
EVM0026109	32.41	21.84	36.25	0.21	1.76	0.42	0.0305757	-5.03147	7.1374e-16	Down	Unknown	-
EVM0022499	155.71	143.74	198.45	385.65	485.88	314.52	2.85785	1.51493	8.13918e-16	Ups	Peptidyl-prolyl cis-trans isomerase FKBP62	-
EVM0018885	20.41	20.81	13.54	566.21	144.09	184.76	19.4892	4.2846	8.14944e-16	Ups	Zinc finger CCCH domain-containing protein 47	-
EVM0024678	175.09	72.3	405.24	0	0.22	0	0.000382209	-11.3533	8.45221e-16	Down	Short-chain dehydrogenase reductase ATA1	-
EVM0022065	27.71	29.98	23.12	89.7	68.05	52.7	3.11807	1.64065	8.7152e-16	Ups	Glucan endo-1,3-beta-glucosidase	-
EVM0021116	9.81	13.21	9.02	2.82	2.11	1.64	0.246168	-2.02229	8.73722e-16	Down	Receptor-like protein kinase HSL1	-
EVM0024822	0.25	0.53	0.52	6.08	8.73	2.6	15.6026	3.96371	9.22223e-16	Ups	Putative cyclic nucleotide-gated ion channel 8	;ko04626 Plant-pathogen interaction;
EVM0031080	1.42	2.96	1.32	246.03	40.64	33.58	65.7777	6.03953	9.35187e-16	Ups	Protein PHOSPHATE-INDUCED 1	-
EVM0013322	43.08	78.23	39.1	7.44	9.25	6.01	0.169456	-2.56102	9.43985e-16	Down	Receptor-like cytosolic serine/threonine-protein kinase RBK2	-
EVM0003949	12.27	10.67	11.43	2.41	3.11	1.34	0.236037	-2.08292	9.64668e-16	Down	Unknown	-
EVM0016321	0.8	0.57	0.76	6.45	3.89	2.92	7.41003	2.88948	9.68501e-16	Ups	Unknown	-
EVM0009523	13.46	13.68	12.23	37.29	27.84	23.4	2.70303	1.43457	9.77755e-16	Ups	BTB/POZ domain-containing protein At5g41330	-
EVM0018223	10.56	9.39	12.19	2.66	1.64	1.23	0.206312	-2.2771	9.84643e-16	Down	Unknown	-
EVM0025840	9.68	12.82	9.9	0.74	1.58	0.41	0.0979727	-3.35148	9.97229e-16	Down	Unknown	-
EVM0004031	8.6	9.32	7.99	1.82	2.9	1.48	0.284814	-1.81191	9.98189e-16	Down	DNA (cytosine-5)-methyltransferase 1	;ko00270 Cysteine and methionine metabolism;ko01100 Metabolic pathways;
EVM0000354	0	0	0	47.04	24.75	15.98	1258.22	10.2972	1.01443e-15	Ups	Unknown	-
EVM0016237	0	0	0	7.6	17.79	6.48	1250.13	10.2879	1.04175e-15	Ups	Unknown	-
EVM0030776	15.53	18.61	16.49	60.02	51.4	77.91	4.64035	2.21423	1.0577e-15	Ups	Neutral ceramidase 2	;ko00600 Sphingolipid metabolism;ko01100 Metabolic pathways;
EVM0031462	7.88	12.23	8.27	1.71	2.03	1.19	0.207331	-2.26999	1.06452e-15	Down	Unknown	-
EVM0014726	0.33	0.78	0.62	11.93	14.35	3.64	20.0433	4.32505	1.15054e-15	Ups	Calcium-dependent protein kinase 17	;ko04626 Plant-pathogen interaction;
EVM0005494	0	0.04	0	18	15.04	7.4	966.817	9.9171	1.16872e-15	Ups	Unknown	-
EVM0002401	4.1	4.18	3.1	10.26	9.88	8.68	3.06288	1.61489	1.18622e-15	Ups	Unknown	-
EVM0016115	3.95	1.4	4.12	36.49	47.25	17.9	12.5929	3.65453	1.23335e-15	Ups	Heat shock protein 82 (Fragment)	;ko04141 Protein processing in endoplasmic reticulum;ko04626 Plant-pathogen interaction;
EVM0010696	16.35	11.87	20.15	0	0	0	0.00109667	-9.83265	1.26255e-15	Down	Unknown	-
EVM0023596	0	0	0	981.72	1346.79	84.19	35585.6	15.119	1.28519e-15	Ups	Unknown	-
EVM0030859	0.1	0.02	0.34	4.02	4.67	4.25	34.0855	5.09109	1.28699e-15	Ups	Beta-xylosidase/alpha-L-arabinofuranosidase 1 (Fragment)	;ko00520 Amino sugar and nucleotide sugar metabolism;ko01100 Metabolic pathways;
EVM0008787	8.77	9.96	10.08	1.78	1.4	0.57	0.15374	-2.70144	1.32749e-15	Down	Unknown	-
EVM0027930	0.05	0	0	11.53	11.84	7.22	789.149	9.62415	1.37509e-15	Ups	Unknown	-
EVM0025580	53.05	60.62	68.41	112.57	122.07	114.81	2.33744	1.22493	1.38522e-15	Ups	DnaJ protein ERDJ3B	;ko04141 Protein processing in endoplasmic reticulum;
EVM0025635	26.57	24.39	29.38	49.16	51.65	50.11	2.28796	1.19406	1.39534e-15	Ups	Unknown	-
EVM0014254	23.6	29.39	23.17	6	3.25	3.03	0.19397	-2.3661	1.4308e-15	Down	Unknown	-
EVM0008859	239.05	162.28	186.47	12.3	27.39	6.75	0.0915399	-3.44946	1.46116e-15	Down	Stress-response A/B barrel domain-containing protein At5g22580	-
EVM0008848	3.9	5.62	4.87	13.32	14.45	13.61	3.49456	1.80511	1.53961e-15	Ups	CASP-like protein 4B2	-
EVM0018523	6.52	6.79	8.94	0.41	0.23	0	0.0334211	-4.9031	1.54622e-15	Down	Unknown	-
EVM0007823	52.24	66.59	85.63	16.39	19.01	16.26	0.306939	-1.70398	1.6436e-15	Down	Protein EXORDIUM-like 3	-
EVM0012060	0.03	0	0.06	3.28	15.11	38.34	824.656	9.68765	1.64439e-15	Ups	Unknown	-
EVM0022913	2.83	2.9	1.91	8.95	12.63	7.41	4.52749	2.17871	1.64927e-15	Ups	Purple acid phosphatase 22	-
EVM0023595	226.81	224.04	208.03	866.87	560.93	835.19	4.22793	2.07995	1.71111e-15	Ups	Unknown	-
EVM0019388	0.42	0.06	0.23	48.83	5.47	29.52	147.952	7.20899	1.74467e-15	Ups	Calcium-binding protein CML37	-
EVM0007841	37.79	42.73	43.14	15.38	19.95	14.52	0.485734	-1.04176	1.80718e-15	Down	Unknown	-
EVM0028787	22.86	30.73	24.44	4.98	7.4	5.87	0.283086	-1.82069	1.87684e-15	Down	Zinc finger protein CONSTANS-LIKE 6	-
EVM0025199	12.13	8.06	13.29	0	0	0	0.00113988	-9.7769	1.88568e-15	Down	Unknown	-
EVM0002146	57.37	49.34	55.25	100.44	94.3	93.73	2.16699	1.11569	1.89066e-15	Ups	Unknown	-
EVM0021278	22.93	27.71	17.36	0.4	0.72	0	0.01853	-5.754	1.94791e-15	Down	Probable glycerol-3-phosphate acyltransferase 3	;ko00561 Glycerolipid metabolism;ko00564 Glycerophospholipid metabolism;ko01100 Metabolic pathways;ko01110 Biosynthesis of secondary metabolites;
EVM0003203	8.06	9.71	9.57	21.83	20.06	23.19	2.91855	1.54525	2.01516e-15	Ups	Agamous-like MADS-box protein AGL30	-
EVM0020148	5.1	7	2.84	0.04	0.16	0	0.0151827	-6.04143	2.24532e-15	Down	FT-interacting protein 3	-
EVM0004186	11.85	13.44	13.08	4.74	4.56	2.89	0.38026	-1.39494	2.25774e-15	Down	Unknown	-
EVM0009152	1.78	1.64	1.6	9.48	7.63	14.1	7.79117	2.96184	2.27054e-15	Ups	Unknown	;ko04144 Endocytosis;
EVM0024523	130.66	129.24	155.02	228.77	276.34	228.82	2.14427	1.10048	2.28788e-15	Ups	Probable ATP synthase 24 kDa subunit, mitochondrial	-
EVM0015849	9.27	6.46	10.69	0	0.03	0	0.00123891	-9.65671	2.28983e-15	Down	Unknown	-
EVM0008396	4.79	7.62	5.85	0	0.11	0	0.00689132	-7.181	2.29368e-15	Down	Unknown	;ko00601 Glycosphingolipid biosynthesis - lacto and neolacto series;ko00603 Glycosphingolipid biosynthesis - globo and isoglobo series;ko01100 Metabolic pathways;
EVM0024015	8.57	6.85	7.92	26.69	26.4	37.02	4.78676	2.25905	2.29761e-15	Ups	Unknown	-
EVM0020085	203.62	159.05	164.69	37.64	27	38.25	0.239997	-2.05891	2.32225e-15	Down	Probable pectate lyase 18	;ko00040 Pentose and glucuronate interconversions;ko01100 Metabolic pathways;ko02024 Quorum sensing;
EVM0006581	5.83	5.85	4.6	38.26	20.12	41.06	7.59552	2.92515	2.33466e-15	Ups	Unknown	-
EVM0022972	3.2	4.64	3.46	26.05	28.98	10.68	6.80617	2.76684	2.4496e-15	Ups	IAA-amino acid hydrolase ILR1-like 6	-
EVM0026602	5.15	6.45	4.1	0.52	0.41	0.52	0.11258	-3.15097	2.45015e-15	Down	Unknown	-
EVM0004291	21.17	20.85	14.01	0.98	0.66	0	0.0339282	-4.88137	2.49029e-15	Down	Unknown	-
EVM0014736	0	0.1	0	30.81	20.81	23.49	793.523	9.63213	2.53344e-15	Ups	Unknown	-
EVM0026590	6	6.06	8.54	43.14	28	19.24	5.22915	2.38658	2.53719e-15	Ups	Cytochrome P450 71A9	-
EVM0025483	2.89	3.27	3.26	56.85	16.84	21.58	12.1503	3.60292	2.57563e-15	Ups	Putative serine/threonine-protein kinase-like protein CCR3	-
EVM0027854	0	0	0	6.26	8.28	3.4	939.491	9.87574	2.5797e-15	Ups	Unknown	-
EVM0012308	8.05	6.22	4.19	35.75	32.62	52.69	8.16068	3.02869	2.61095e-15	Ups	L-type lectin-domain containing receptor kinase IX.1	-
EVM0006142	0.62	1.05	0.64	20.84	33.98	6.07	30.2848	4.92052	2.63871e-15	Ups	Unknown	-
EVM0022967	23.78	17.54	17.87	47.53	49.17	50	3.02071	1.59489	2.64798e-15	Ups	L-arabinokinase	;ko00520 Amino sugar and nucleotide sugar metabolism;ko01100 Metabolic pathways;ko01250 Biosynthesis of nucleotide sugars;
EVM0012889	27.3	31.49	32.12	61.24	50.94	47.22	2.12263	1.08585	2.78196e-15	Ups	Aspartate aminotransferase, chloroplastic	;ko00220 Arginine biosynthesis;ko00250 Alanine, aspartate and glutamate metabolism;ko00270 Cysteine and methionine metabolism;ko00330 Arginine and proline metabolism;ko00350 Tyrosine metabolism;ko00360 Phenylalanine metabolism;ko00400 Phenylalanine, tyrosine and tryptophan biosynthesis;ko00950 Isoquinoline alkaloid biosynthesis;ko00960 Tropane, piperidine and pyridine alkaloid biosynthesis;ko0110…
EVM0014531	11.86	14.05	9.66	54.95	116.92	159.96	11.6936	3.54764	3.06395e-15	Ups	Delta(12)-acyl-lipid-desaturase	;ko01040 Biosynthesis of unsaturated fatty acids;ko01100 Metabolic pathways;ko01212 Fatty acid metabolism;
EVM0004459	3.68	6.4	3.42	18.49	20.44	16.59	4.95883	2.31	3.15199e-15	Ups	Protein NOI4	-
EVM0028130	42.53	39.25	34.6	13.45	10.39	7.2	0.318062	-1.65262	3.27092e-15	Down	Unknown	-
EVM0030305	24.79	24.63	27.08	42.4	45.16	42.78	2.07217	1.05114	3.34958e-15	Ups	Unknown	-
EVM0010662	3.87	3.26	4.7	25.51	24.42	10.24	5.98174	2.58056	3.37185e-15	Ups	Pre-mRNA-splicing factor SLU7	;ko03040 Spliceosome;
EVM0026424	82.43	80.46	68.92	32.95	34.11	23.17	0.465782	-1.10227	3.40492e-15	Down	Zinc finger BED domain-containing protein DAYSLEEPER	-
EVM0007460	39.73	50.66	36.38	102.8	158.45	105.6	3.47704	1.79786	3.43104e-15	Ups	Unknown	;ko03008 Ribosome biogenesis in eukaryotes;ko03010 Ribosome;
EVM0026984	25.68	25.09	29.57	75.11	124.55	58.44	3.80986	1.92974	3.43606e-15	Ups	Glutathione S-transferase L3	;ko00480 Glutathione metabolism;ko01100 Metabolic pathways;
EVM0013532	8.79	11.46	5.44	0.11	0.19	0	0.0134358	-6.21777	3.91186e-15	Down	Chloroplast envelope quinone oxidoreductase homolog	-
EVM0007439	12.45	14.47	12.47	5.5	4.84	3.59	0.424613	-1.23578	4.13521e-15	Down	Protein phosphatase 2C 29	-
EVM0014359	6.18	5.23	6.09	21.66	32.46	44.76	7.05641	2.81893	4.14207e-15	Ups	Aspartate aminotransferase, mitochondrial	;ko00220 Arginine biosynthesis;ko00250 Alanine, aspartate and glutamate metabolism;ko00270 Cysteine and methionine metabolism;ko00330 Arginine and proline metabolism;ko00350 Tyrosine metabolism;ko00360 Phenylalanine metabolism;ko00400 Phenylalanine, tyrosine and tryptophan biosynthesis;ko00710 Carbon fixation in photosynthetic organisms;ko00950 Isoquinoline alkaloid biosynthesis;ko00960 Tropane, …
EVM0001826	4.72	5.65	4.45	74.68	27.58	27.89	10.4871	3.39055	4.35434e-15	Ups	Unknown	-
EVM0028032	51.34	62.21	52.44	18.52	24.34	15.45	0.420726	-1.24905	4.52078e-15	Down	Unknown	-
EVM0013391	17.44	19.99	17.47	7.31	7.63	6.1	0.46223	-1.11332	4.58703e-15	Down	Replication factor C subunit 2	;ko03030 DNA replication;ko03420 Nucleotide excision repair;ko03430 Mismatch repair;
EVM0031231	22.82	14.11	22.64	0	0.16	0	0.00290786	-8.42583	4.77882e-15	Down	Unknown	-
EVM0010867	0.14	0.13	0.09	2.83	8.43	10.68	76.4283	6.25603	4.81619e-15	Ups	Unknown	-
EVM0018564	23.46	20.41	23.92	287.02	498.66	1814.23	50.498	5.65816	4.89552e-15	Ups	2-alkenal reductase (NADP(+)-dependent)	-
EVM0022364	74.99	71.06	74.72	30.37	31.01	18.38	0.430352	-1.21641	4.96424e-15	Down	LIM domain-containing protein WLIM2b	-
EVM0008494	0	0	0	12.97	17.37	7.23	871.554	9.76745	5.15784e-15	Ups	Unknown	-
EVM0007630	14.77	18.35	8.92	0	0.19	0.41	0.0175935	-5.82881	5.19419e-15	Down	Unknown	-
EVM0012095	0	0	0.02	7.15	8.08	3.2	849.177	9.72992	5.20944e-15	Ups	Unknown	-
EVM0012521	33.02	26.44	32.74	66.43	58.92	58.89	2.42998	1.28094	5.24742e-15	Ups	Unknown	-
EVM0015872	15.44	13.94	20.5	0	0	0	0.0013414	-9.54205	5.26592e-15	Down	Unknown	-
EVM0022144	3.15	3.35	3.82	0.56	0.76	0.33	0.190223	-2.39423	5.31894e-15	Down	Crossover junction endonuclease MUS81	;ko03440 Homologous recombination;
EVM0005353	0.48	1.15	0.84	5.57	7.35	4.38	8.29493	3.05223	5.52428e-15	Ups	1-acyl-sn-glycerol-3-phosphate acyltransferase 2	;ko00561 Glycerolipid metabolism;ko00564 Glycerophospholipid metabolism;ko01100 Metabolic pathways;ko01110 Biosynthesis of secondary metabolites;
EVM0015431	6.03	7.41	7.45	0.48	0.4	0	0.0493445	-4.34097	5.55774e-15	Down	Unknown	-
EVM0016013	0.97	0	3.8	103.91	143.84	95.56	87.0173	6.44323	5.71917e-15	Ups	Unknown	-
EVM0031788	0.09	0.4	0.24	11.42	5.2	10.21	45.2548	5.5	6.11109e-15	Ups	Unknown	-
EVM0000045	0	0	0	20.24	11.23	42.62	1708	10.7381	6.29017e-15	Ups	Unknown	-
EVM0027058	0.59	0.74	0.7	6.88	7.29	2.61	9.66218	3.27235	6.30939e-15	Ups	Unknown	-
EVM0025285	5.34	5.35	4.89	0.92	1.29	0.56	0.211446	-2.24164	6.63828e-15	Down	Anaphase-promoting complex subunit 8	;ko04120 Ubiquitin mediated proteolysis;
EVM0026219	0.17	0.28	0.24	6.13	2.68	6.4	27.4001	4.77611	7.14292e-15	Ups	UDP-glycosyltransferase 43	-
EVM0029007	10.64	13.79	11.87	0	0	0	0.00146457	-9.4153	7.73533e-15	Down	Unknown	-
EVM0018713	1.07	0.85	1.31	28.91	6.8	25.31	23.6593	4.56433	7.84221e-15	Ups	Unknown	-
EVM0004905	61.47	65.93	59.4	24.53	23.09	13.94	0.392278	-1.35005	8.50382e-15	Down	CDPK-related kinase 1	;ko04626 Plant-pathogen interaction;
EVM0007176	3.52	3.83	2.38	0.2	0.4	0.33	0.115891	-3.10916	8.55622e-15	Down	DNA repair protein RAD5B	-
EVM0006616	29.43	29.49	24.25	5.59	9.45	5.21	0.29027	-1.78453	8.59425e-15	Down	Transcription factor MYB3R-5	-
EVM0004259	1.26	0.5	1.39	9.93	56.44	57.89	49.1046	5.61779	8.79571e-15	Ups	18.5 kDa class I heat shock protein	;ko04141 Protein processing in endoplasmic reticulum;
EVM0004754	0	0.04	0	10.43	7.83	12.18	785.238	9.61699	8.99615e-15	Ups	Unknown	-
EVM0005657	5.65	6.38	5.2	1.5	1.92	1.2	0.320476	-1.64171	9.09741e-15	Down	Phytyl ester synthase 2, chloroplastic	-
EVM0027917	0	0.13	0	48.59	21.63	86.33	1533.84	10.5829	9.40759e-15	Ups	Annexin-like protein RJ4	-
EVM0029274	0	0	0	8.55	16.56	11.73	827.625	9.69283	9.44943e-15	Ups	Thaumatin-like protein 1	-
EVM0002757	71.79	66.73	73.33	127.69	134.95	137.41	2.30596	1.20537	9.8982e-15	Ups	Protein TUNICAMYCIN INDUCED 1	-
EVM0024260	13.36	9.49	14.82	0	0	0	0.00138711	-9.4937	1.02475e-14	Down	Unknown	-
EVM0001161	11.32	10.33	10.67	21.71	25.12	26.1	2.76091	1.46515	1.0605e-14	Ups	Vesicle-associated protein 1-1	-
EVM0025147	0	0	0	6.48	14.19	38.06	2253.4	11.1379	1.07031e-14	Ups	Unknown	-
EVM0006524	48.06	36.23	54.61	13.88	14.96	9.22	0.327406	-1.61085	1.08494e-14	Down	3beta-hydroxysteroid-dehydrogenase/decarboxylase isoform 3	;ko00100 Steroid biosynthesis;ko01100 Metabolic pathways;ko01110 Biosynthesis of secondary metabolites;
EVM0023413	17.52	16.06	19.49	3.45	3.56	1.37	0.186562	-2.42227	1.10921e-14	Down	Unknown	-
EVM0027299	29.87	41.19	19.78	1.64	2.49	0.42	0.0574692	-4.12107	1.1093e-14	Down	Unknown	-
EVM0009622	14.89	30.24	10.14	0.14	0.08	0	0.00477199	-7.71119	1.20044e-14	Down	Unknown	-
EVM0022041	0.26	0.47	0.31	23.42	7.07	4.1	39.3237	5.29733	1.27108e-14	Ups	Phospholipase A1-Ibeta2, chloroplastic	-
EVM0020008	5.46	3.3	5.02	0	0	0	0.00135921	-9.52301	1.27994e-14	Down	Unknown	-
EVM0016355	14.71	18.76	17.77	5.67	5.72	5.14	0.390595	-1.35626	1.31424e-14	Down	Homeobox-leucine zipper protein HOX27	-
EVM0001983	3.87	4.73	7.32	34.8	37.15	76.56	11.8712	3.56939	1.39652e-14	Ups	Unknown	-
EVM0001512	127.55	159.04	71.6	7.12	5.42	0.99	0.0434558	-4.52431	1.4085e-14	Down	Chlorophyll a-b binding protein 21, chloroplastic	;ko00196 Photosynthesis - antenna proteins;ko01100 Metabolic pathways;
EVM0017214	18.62	12.92	17.88	0.09	0.52	0	0.0138082	-6.17833	1.42208e-14	Down	Probable L-type lectin-domain containing receptor kinase S.7	-
EVM0031347	1.49	1.19	1.79	20.87	9.65	9.72	10.8222	3.43592	1.47901e-14	Ups	Unknown	-
EVM0013998	0.37	0.83	0.21	68.65	6.2	26.8	87.0987	6.44458	1.74391e-14	Ups	E3 ubiquitin-protein ligase PUB23	-
EVM0027789	0.28	0.12	0.19	25.22	4.18	11.66	84.9779	6.40902	1.79342e-14	Ups	Nudix hydrolase 17, mitochondrial	-
EVM0003043	9.5	11.08	12.77	0	0	0	0.00158384	-9.30236	1.80903e-14	Down	Unknown	-
EVM0008147	4.08	4.2	4.46	0.55	0.57	0.17	0.11919	-3.06867	1.86039e-14	Down	Unknown	-
EVM0011574	0.54	0.19	0.27	6.3	16.52	68.17	120.537	6.91333	1.96419e-14	Ups	Laccase-15	-
EVM0024195	9.67	6.42	11.25	0	0	0.03	0.00149711	-9.3836	2.01939e-14	Down	Unknown	-
EVM0027520	15.56	26.84	23.87	3.48	4.96	2.39	0.194176	-2.36457	2.1005e-14	Down	Shikimate kinase 1, chloroplastic	;ko00400 Phenylalanine, tyrosine and tryptophan biosynthesis;ko01100 Metabolic pathways;ko01110 Biosynthesis of secondary metabolites;ko01230 Biosynthesis of amino acids;
EVM0003306	12	10.18	12.62	0	0	0	0.00163529	-9.25624	2.13936e-14	Down	Unknown	-
EVM0030284	6.59	5.88	6.53	11.11	12.43	8.66	2.03517	1.02515	2.28979e-14	Ups	Phosphatidylinositol 4-phosphate 5-kinase 8	;ko00562 Inositol phosphate metabolism;ko01100 Metabolic pathways;ko04070 Phosphatidylinositol signaling system;ko04144 Endocytosis;
EVM0028356	40.16	28.71	21.87	161.7	109.83	94.96	4.83997	2.275	2.29354e-14	Ups	Mitogen-activated protein kinase kinase 9	-
EVM0016178	8.33	7.49	7.34	0.55	1.24	0.62	0.122977	-3.02354	2.40666e-14	Down	Unknown	-
EVM0002693	80.94	84.05	82.73	477.12	244.62	240.45	4.66705	2.22251	2.41252e-14	Ups	Unknown	-
EVM0014309	25.93	36.83	34.78	7.22	10.24	4.93	0.272431	-1.87604	2.41699e-14	Down	Probable CoA ligase CCL12	-
EVM0017442	16.67	19.68	16.02	6.61	5.5	3.89	0.365899	-1.45048	2.47589e-14	Down	DNA gyrase subunit B, chloroplastic/mitochondrial	-
EVM0003473	448.94	756.73	728.06	29.01	68.46	13.94	0.0665981	-3.90837	2.52551e-14	Down	Chalcone synthase 1	;ko00941 Flavonoid biosynthesis;ko00960 Tropane, piperidine and pyridine alkaloid biosynthesis;ko01100 Metabolic pathways;ko01110 Biosynthesis of secondary metabolites;ko04712 Circadian rhythm - plant;
EVM0031500	6.1	6.44	4.42	29.64	17.14	17.98	4.6069	2.2038	2.53666e-14	Ups	Probable LRR receptor-like serine/threonine-protein kinase RKF3	-
EVM0000796	6.53	5.47	7.93	168.28	53.72	369.51	38.714	5.27478	2.62884e-14	Ups	Unknown	-
EVM0011318	36.88	28.31	36.49	79.7	66.04	64.96	2.51464	1.33035	2.62987e-14	Ups	Protein ALUMINUM SENSITIVE 3	-
EVM0023501	4.79	5.93	4.7	16.02	13.03	11.39	3.1627	1.66116	2.70165e-14	Ups	Unknown	-
EVM0027849	19.73	11.91	33.07	112.68	165.43	125.02	7.56	2.91839	2.79527e-14	Ups	Serine carboxypeptidase-like 48	-
EVM0029687	0.13	0.51	0.24	4.95	15.52	37.12	85.3136	6.4147	2.8101e-14	Ups	1-aminocyclopropane-1-carboxylate synthase	;ko00270 Cysteine and methionine metabolism;ko01100 Metabolic pathways;ko01110 Biosynthesis of secondary metabolites;
EVM0000884	20.64	12.1	27.41	0.06	0	0	0.00136583	-9.516	2.90693e-14	Down	Unknown	-
EVM0009971	11.83	8.8	8.9	21.17	28.98	21.12	2.90805	1.54005	2.9192e-14	Ups	Proline transporter 1	-
EVM0031057	0.03	0.11	0.14	2.36	7.34	19.1	137.203	7.10016	2.92493e-14	Ups	Receptor-like protein kinase FERONIA	-
EVM0005959	14.22	10.5	16.93	240.52	162.04	52.37	12.7172	3.66871	3.04527e-14	Ups	Unknown	-
EVM0016290	0.16	0.44	0.4	20.03	17.11	3.13	45.8386	5.51849	3.07365e-14	Ups	PI-PLC X domain-containing protein At5g67130	-
EVM0030400	0.25	0.53	0.12	343.66	655.6	9.75	1254.52	10.2929	3.81182e-14	Ups	Vicilin-like seed storage protein At2g18540	-
EVM0030006	0.08	0.14	0.21	6.64	3.86	4.61	43.3364	5.43751	3.87953e-14	Ups	Ferritin-like catalase Nec2	-
EVM0004460	0.45	0.15	0.05	5.12	5.18	7.57	34.3363	5.10166	3.88336e-14	Ups	Bifunctional pinoresinol-lariciresinol reductase 2	-
EVM0025072	0.37	0.27	0.78	4.83	5.27	2.58	10.6608	3.41424	3.88984e-14	Ups	Cellulose synthase-like protein D1	-
EVM0000752	8.82	11.87	10.34	1.54	2.28	0.82	0.175837	-2.50769	3.95171e-14	Down	Ribonuclease H2 subunit A	;ko03030 DNA replication;
EVM0007195	130.98	141.01	171.04	276.42	301.1	289.68	2.3873	1.25538	4.17655e-14	Ups	Cytochrome b-c1 complex subunit 8	-
EVM0013002	7.56	6.03	12.18	30.05	36.48	25.46	4.29981	2.10427	4.25364e-14	Ups	Unknown	-
EVM0002861	4.25	4.81	7.19	0.78	0.44	0.26	0.108645	-3.2023	4.2851e-14	Down	Stachyose synthase	;ko00052 Galactose metabolism;ko01100 Metabolic pathways;
EVM0014143	101.71	202.67	153.14	16.04	19.81	24.61	0.163659	-2.61123	4.2913e-14	Down	Dihydroflavonol 4-reductase	;ko00941 Flavonoid biosynthesis;ko01100 Metabolic pathways;ko01110 Biosynthesis of secondary metabolites;
EVM0015850	386.45	479.63	409.8	189.05	183.09	133.26	0.475397	-1.07279	4.32502e-14	Down	HMG1/2-like protein	-
EVM0019399	25.79	34.59	51.55	0	0	0	0.0014189	-9.46101	4.35935e-14	Down	Unknown	-
EVM0020342	5.08	6.6	4.54	0	0.2	0	0.0133674	-6.22514	4.41641e-14	Down	Unknown	-
EVM0021326	0.08	0.12	0.12	3.95	5.09	1.11	36.6088	5.19412	4.4429e-14	Ups	Receptor-like protein kinase ANXUR2	-
EVM0011036	11.75	9.08	9.57	0.24	0.87	0.11	0.0458593	-4.44664	4.45814e-14	Down	Unknown	-
EVM0018651	4.7	4.95	5.47	18.77	18.79	9.01	3.63875	1.86344	4.55094e-14	Ups	Kinesin-like protein KIN-14G	-
EVM0005745	2.68	2.5	2.15	12.98	9.34	16.7	6.62824	2.72863	4.67115e-14	Ups	Unknown	-
EVM0030897	53.61	48.06	52.19	11.21	9.01	3.75	0.182902	-2.45086	4.8148e-14	Down	Unknown	-
EVM0009370	39.16	39.34	36.93	14.87	16.02	9.01	0.411316	-1.28168	4.905e-14	Down	Protein SODIUM POTASSIUM ROOT DEFECTIVE 2	-
EVM0013918	7.91	10.08	9.87	1.81	1.3	0.78	0.167239	-2.58001	5.00151e-14	Down	Replication protein A 14 kDa subunit B	-
EVM0022673	16.26	20.7	18.77	112.99	52.43	77.07	5.31158	2.40914	5.04564e-14	Ups	Unknown	-
EVM0003884	1.31	0.95	0.82	7.9	4.48	10.24	9.19589	3.20099	5.07663e-14	Ups	Cell number regulator 2	-
EVM0024311	17.48	10.08	19.5	0	0	0.12	0.00331678	-8.236	5.09794e-14	Down	Unknown	-
EVM0003748	10.65	10.04	9.74	0	0.06	0.05	0.00429742	-7.86231	5.25209e-14	Down	Unknown	-
EVM0002112	0.04	0.02	0.06	2.24	3.81	0.98	65.8639	6.04142	5.49788e-14	Ups	Probable receptor-like protein kinase At5g61350	-
EVM0008831	43.84	38.28	49.54	18.69	18.11	15.43	0.479737	-1.05968	5.6128e-14	Down	Ceramide synthase LOH2	;ko00600 Sphingolipid metabolism;ko01100 Metabolic pathways;
EVM0000249	17.98	17.25	18.84	55.92	62.93	90.89	4.83053	2.27218	5.62666e-14	Ups	Probable glutathione peroxidase 2	;ko00480 Glutathione metabolism;ko00590 Arachidonic acid metabolism;ko01100 Metabolic pathways;
EVM0008783	0	0.07	0.07	7.88	2.38	7.84	157.526	7.29944	5.74754e-14	Ups	CBL-interacting serine/threonine-protein kinase 6	-
EVM0031319	73.9	81.72	69.21	18.68	23.86	10.26	0.27681	-1.85303	5.97659e-14	Down	Cyclin-D3-2	;ko04075 Plant hormone signal transduction;
EVM0007744	69.6	51.42	67.29	196.25	158.98	205.99	3.66394	1.87339	6.03232e-14	Ups	Probable carotenoid cleavage dioxygenase 4, chloroplastic	;ko00906 Carotenoid biosynthesis;ko01100 Metabolic pathways;ko01110 Biosynthesis of secondary metabolites;
EVM0016867	9.75	10.05	10.05	34.1	44.66	20.61	3.93678	1.97702	6.14486e-14	Ups	Unknown	-
EVM0008845	16.67	9.66	19.28	0	0	0	0.00144716	-9.43256	6.21638e-14	Down	Unknown	-
EVM0019483	0.17	0.38	0.39	29.58	4.8	52.93	121.719	6.9274	6.42797e-14	Ups	Unknown	-
EVM0026684	4.74	5.87	3.67	0.18	0.26	0	0.0358289	-4.80273	6.51923e-14	Down	UDP-glycosyltransferase 74B1	;ko00380 Tryptophan metabolism;ko00966 Glucosinolate biosynthesis;ko01100 Metabolic pathways;ko01110 Biosynthesis of secondary metabolites;ko01210 2-Oxocarboxylic acid metabolism;
EVM0003791	18.3	18.1	17.15	7.12	6.43	3.92	0.388767	-1.36302	6.58227e-14	Down	Ribonucleoside-diphosphate reductase large subunit	;ko00230 Purine metabolism;ko00240 Pyrimidine metabolism;ko00480 Glutathione metabolism;ko01100 Metabolic pathways;ko01232 Nucleotide metabolism;
EVM0026463	0	0	0	5.19	3.29	4.61	667.983	9.38367	6.59911e-14	Ups	Unknown	-
EVM0020077	9.9	21.49	6.39	0.1	0.32	0	0.0125009	-6.32182	6.62982e-14	Down	Unknown	-
EVM0013732	17.58	23.47	18.2	299.23	87.16	125.88	10.4131	3.38032	7.02103e-14	Ups	Unknown	-
EVM0012140	6.41	10.13	10.45	0.64	0.62	0.18	0.0634265	-3.97877	7.10179e-14	Down	Unknown	;ko04120 Ubiquitin mediated proteolysis;
EVM0031134	0.21	0.38	0.24	5.03	9.5	1.91	22.7836	4.50992	7.18997e-14	Ups	Exocyst complex component EXO84A	-
EVM0001529	59.15	35.52	78.08	0.54	1.85	3.08	0.0403201	-4.63236	7.20012e-14	Down	Laccase-12	-
EVM0028974	0.56	0.09	0.52	12.12	11.2	4.64	28.3724	4.82642	7.20441e-14	Ups	Calmodulin-like protein 3	;ko04626 Plant-pathogen interaction;
EVM0022428	5.13	5.49	4.94	0.18	0.41	0	0.0434766	-4.52362	7.21878e-14	Down	Probable glycosyltransferase At5g25310	-
EVM0028673	7.56	9.56	16.11	0.76	1.63	0.7	0.11031	-3.18037	7.32102e-14	Down	Putative calcium-transporting ATPase 13, plasma membrane-type	-
EVM0016418	3.28	3.61	2.71	0.58	0.77	0.34	0.208358	-2.26286	7.40034e-14	Down	Unknown	-
EVM0009074	10.08	11.37	13.96	4.54	4.28	3.4	0.416717	-1.26286	7.51503e-14	Down	Protein argonaute 7	-
EVM0005060	0.05	0.1	0.15	10.71	2.81	5.88	79.9779	6.32153	8.1282e-14	Ups	Unknown	-
EVM0029359	35.32	40.31	42.11	62.6	83.08	62.8	2.13971	1.09741	8.22412e-14	Ups	Heat shock 70 kDa protein 17	;ko04141 Protein processing in endoplasmic reticulum;
EVM0023107	39.34	41.4	44.11	15.03	15.99	8.44	0.375228	-1.41416	8.33242e-14	Down	Exocyst complex component EXO84C	-
EVM0010140	22.79	17.11	14.34	67.99	53.39	73.6	4.42123	2.14445	8.44374e-14	Ups	Unknown	-
EVM0030430	1.4	1.08	0.91	7.69	7.2	11.37	9.64217	3.26936	8.45053e-14	Ups	Transcription repressor OFP8	-
EVM0005464	5.61	4.16	5.66	0	0.06	0.2	0.0208079	-5.58672	8.46687e-14	Down	Unknown	-
EVM0009124	2.21	2.4	3.03	6.76	9.45	9.73	4.16887	2.05966	8.50725e-14	Ups	Unknown	-
EVM0016737	7.09	8.62	7.28	14.04	13.68	10.89	2.02235	1.01603	8.53667e-14	Ups	Unknown	-
EVM0028913	12.02	5.55	12.45	0	0	0	0.0013526	-9.53005	9.15975e-14	Down	Unknown	-
EVM0028033	30.25	32.92	28.58	11.71	15.1	9.61	0.475093	-1.07372	9.44626e-14	Down	Receptor-like serine/threonine-protein kinase ALE2	-
EVM0001685	14.38	16.06	17.08	1.06	2.6	0.61	0.104533	-3.25797	9.94093e-14	Down	ARM REPEAT PROTEIN INTERACTING WITH ABF2	-
EVM0024569	5	5.58	6.49	27.37	25.44	51.88	7.75433	2.955	1.01778e-13	Ups	Polyamine oxidase 1	;ko00330 Arginine and proline metabolism;ko00410 beta-Alanine metabolism;ko01100 Metabolic pathways;
EVM0006064	12.2	14.92	13.97	4.21	3.9	2.11	0.296075	-1.75597	1.018e-13	Down	Chromatin assembly factor 1 subunit FAS2	-
EVM0025048	0	0	0	8.11	15.84	7.88	658.708	9.3635	1.09373e-13	Ups	Olee1-like protein	-
EVM0017581	0	0.04	0	7.06	6.82	4.85	493.263	8.94621	1.1188e-13	Ups	Unknown	-
EVM0025716	1.79	2.08	3.1	9.74	10.4	13.21	5.90719	2.56247	1.16028e-13	Ups	Calcineurin B-like protein 10	-
EVM0005851	0	0	0	4.81	5.02	10.36	911.574	9.83222	1.17006e-13	Ups	Alpha-galactosidase 1	;ko00052 Galactose metabolism;ko00561 Glycerolipid metabolism;ko00600 Sphingolipid metabolism;ko00603 Glycosphingolipid biosynthesis - globo and isoglobo series;ko01100 Metabolic pathways;
EVM0011730	8.01	7.04	7.17	15.72	15.84	10.16	2.24308	1.16548	1.18801e-13	Ups	Heat shock 70 kDa protein 16	-
EVM0013670	4.62	3.64	5.04	0	0	0	0.0018676	-9.0646	1.19644e-13	Down	Unknown	-
EVM0010090	8.28	10.55	8.59	1.33	1.98	0.61	0.166958	-2.58244	1.20741e-13	Down	Unknown	-
EVM0002629	0.26	0.12	0	83.19	9.91	25.64	389.852	8.60678	1.21289e-13	Ups	Unknown	-
EVM0019937	6.75	3.7	5.34	0	0	0	0.0016293	-9.26153	1.22246e-13	Down	Unknown	-
EVM0018682	14.49	10.61	11	0.44	1.07	0.12	0.0514383	-4.28101	1.23218e-13	Down	FHA domain-containing protein PS1	-
EVM0023345	33.93	31.8	31.85	68.66	53.71	49.76	2.13176	1.09204	1.27343e-13	Ups	Pheophytinase, chloroplastic	-
EVM0005867	28.14	22.62	26.14	48.44	46.35	35.11	2.0315	1.02254	1.2911e-13	Ups	Transcription factor HY5	;ko04712 Circadian rhythm - plant;
EVM0015368	7.84	5.13	9.42	0	0	0	0.00166167	-9.23315	1.38694e-13	Down	Unknown	-
EVM0029849	26.21	30.87	31.4	11.67	8.43	6.73	0.364179	-1.45728	1.43894e-13	Down	Unknown	-
EVM0016540	30.57	32.35	26.43	11.84	11.02	10.85	0.45841	-1.12529	1.4884e-13	Down	Sister-chromatid cohesion protein 3	-
EVM0001979	0	0	0	255.68	422.33	15.43	38145.1	15.2192	1.50878e-13	Ups	Unknown	-
EVM0014523	1.5	3.13	1.49	10.88	27.46	24.86	12.6733	3.66372	1.59572e-13	Ups	Borneol dehydrogenase, mitochondrial	-
EVM0024003	4.94	5.57	6.17	1.4	1.37	0.8	0.255619	-1.96793	1.61491e-13	Down	Unknown	;ko00190 Oxidative phosphorylation;ko00195 Photosynthesis;ko01100 Metabolic pathways;
EVM0025475	0.48	0.43	0.65	8.62	3.12	5.22	13.2775	3.73092	1.71096e-13	Ups	Unknown	-
EVM0008128	83.23	90.93	77.84	36.79	31.45	30.86	0.477134	-1.06753	1.75338e-13	Down	Pentatricopeptide repeat-containing protein GUN1, chloroplastic	-
EVM0001976	0.38	0.62	0.71	63.68	30.06	4.49	65.6983	6.03778	1.84723e-13	Ups	Unknown	-
EVM0001618	14.74	14.72	12.55	124.59	46.18	112.06	8.35743	3.06306	1.85259e-13	Ups	Protein SRC2	-
EVM0027212	0	0	0	1.96	20.4	9.6	9193.16	13.1663	1.92789e-13	Ups	Unknown	-
EVM0001663	15.15	16.67	14.3	2.14	2.72	0.72	0.141107	-2.82514	1.95956e-13	Down	Unknown	-
EVM0004225	11.26	12.01	10.34	2.01	3.63	2.4	0.287453	-1.7986	1.97976e-13	Down	L-ascorbate peroxidase 2, cytosolic	;ko00053 Ascorbate and aldarate metabolism;ko00480 Glutathione metabolism;ko01100 Metabolic pathways;
EVM0013821	0	0.13	0	3.23	2.4	3.21	80.9504	6.33897	2.02118e-13	Ups	Amino acid transporter AVT1D	-
EVM0021801	1.55	1.47	1.51	10.63	6.1	6.51	6.20187	2.6327	2.02837e-13	Ups	Probable WRKY transcription factor 51	-
EVM0005718	3.24	4.52	3.09	0.33	0.28	0.12	0.0804063	-3.63655	2.15949e-13	Down	AP2-like ethylene-responsive transcription factor AIL6	-
EVM0020214	1.15	0.84	1.07	57.42	7.86	42.71	44.0041	5.45957	2.16654e-13	Ups	Glyoxylase I 4	-
EVM0021399	25.04	17.86	16.83	46.19	54.73	48.61	3.03709	1.60269	2.17213e-13	Ups	Phosphoenolpyruvate carboxylase kinase 2	-
EVM0016779	0.12	0.09	0.23	8.53	2.07	27.92	116.349	6.86232	2.28063e-13	Ups	Unknown	-
EVM0027701	7.57	5.22	6.04	0.24	0.46	0	0.0424846	-4.55692	2.29484e-13	Down	Unknown	-
EVM0020615	145.3	137.86	134.11	27.84	50.04	30.15	0.310285	-1.68833	2.46477e-13	Down	S-adenosylmethionine synthase 3	;ko00270 Cysteine and methionine metabolism;ko00999 Biosynthesis of various plant secondary metabolites;ko01100 Metabolic pathways;ko01110 Biosynthesis of secondary metabolites;ko01230 Biosynthesis of amino acids;ko01240 Biosynthesis of cofactors;
EVM0014299	29.76	32.06	28.28	14.5	12.93	9.26	0.487753	-1.03578	2.48559e-13	Down	Inositol hexakisphosphate and diphosphoinositol-pentakisphosphate kinase VIP1	;ko04070 Phosphatidylinositol signaling system;
EVM0001472	1.15	1.47	2.72	22.28	11.86	29.63	15.0679	3.91341	2.53295e-13	Ups	Unknown	-
EVM0010113	0.06	0.15	0.16	4.44	3.21	2.18	31.4338	4.97425	2.7807e-13	Ups	Two-pore potassium channel 1	-
EVM0031633	0.47	0.21	0.55	18.19	7.65	39.39	68.9399	6.10727	2.86561e-13	Ups	Unknown	-
EVM0009368	7.99	5.91	8.31	0.3	0.45	0.39	0.0617127	-4.01829	2.8986e-13	Down	Unknown	-
EVM0028753	2.81	3.21	3.41	0.4	0.52	0.15	0.133816	-2.90167	2.932e-13	Down	Unknown	-
EVM0023005	0.12	0.33	0.08	4.08	4.6	10.97	46.7307	5.5463	3.02264e-13	Ups	Sesquiterpene synthase 2	;ko00909 Sesquiterpenoid and triterpenoid biosynthesis;
EVM0000585	75.66	78.29	95.66	0.12	0.88	2.54	0.0186127	-5.74757	3.1165e-13	Down	Vacuolar iron transporter 1	-
EVM0021017	33.67	39.78	39.32	79.48	72.89	84.21	2.57182	1.36279	3.23949e-13	Ups	Copper chaperone for superoxide dismutase, chloroplastic/cytosolic	-
EVM0031567	2.55	1.22	2.15	7.86	11.19	9.82	5.93965	2.57038	3.26968e-13	Ups	Methylesterase 17	-
EVM0018182	33.03	32.02	29.27	11.91	15.33	11.44	0.494068	-1.01722	3.28076e-13	Down	Probable WRKY transcription factor 21	-
EVM0018930	16.79	16.13	14.84	0	0	0	0.00217788	-8.84286	3.37611e-13	Down	Glutaredoxin-C9	-
EVM0002428	27.61	37.38	27.14	132.41	109.87	202.64	6.04925	2.59676	3.53456e-13	Ups	Calcium-binding protein CP1	-
EVM0020629	4.19	3.74	3.27	49.94	19.62	83.15	17.4581	4.12582	3.61242e-13	Ups	Unknown	-
EVM0001066	0.07	0	0.09	207.04	502.91	5.99	5109.6	12.319	3.79034e-13	Ups	Vicilin-like seed storage protein At2g28490	-
EVM0002337	12.3	12.74	13.51	5.28	6.15	3.61	0.465983	-1.10165	3.98032e-13	Down	Protein NEDD1	-
EVM0009490	19.92	17.07	21.63	48.29	52.89	66.37	3.53235	1.82063	4.14146e-13	Ups	Serine/arginine-rich splicing factor SR30	;ko03040 Spliceosome;
EVM0027253	121.35	126.22	143.28	220.82	242.27	236.28	2.18309	1.12637	4.2339e-13	Ups	ATP synthase subunit O, mitochondrial	-
EVM0027375	26.21	19.92	30.17	0	0	0.12	0.0022024	-8.82671	4.25468e-13	Down	Unknown	-
EVM0003002	0	0	0.03	5.34	3.41	10.19	805.385	9.65354	4.37176e-13	Ups	Sodium/calcium exchanger NCL	-
EVM0021415	223.73	248.31	186.17	55.62	42.47	55.08	0.285418	-1.80885	4.58719e-13	Down	Protein LATE ELONGATED HYPOCOTYL	;ko04712 Circadian rhythm - plant;
EVM0002655	1.35	1.69	2.39	12.03	6.51	7.78	5.88864	2.55794	4.69764e-13	Ups	Cytokinin dehydrogenase 6	;ko00908 Zeatin biosynthesis;ko01110 Biosynthesis of secondary metabolites;
EVM0010532	7.9	7.41	9.55	0	0	0	0.00220517	-8.82489	4.74178e-13	Down	Unknown	-
EVM0027623	12.88	15.32	11.49	2.84	3.22	1.25	0.216391	-2.20829	4.88637e-13	Down	Centromere protein C	-
EVM0022120	22.47	20.89	14.54	174.39	67.78	160.5	8.62419	3.10839	4.91e-13	Ups	NAC domain-containing protein 2	-
EVM0029342	1.04	0.95	1.02	10.99	6.5	19	15.4269	3.94737	5.181e-13	Ups	Unknown	-
EVM0000491	56.5	63.99	81.9	137.34	135.56	105.56	2.25513	1.17321	5.32821e-13	Ups	NADH dehydrogenase [ubiquinone] 1 beta subcomplex subunit 8, mitochondrial	-
EVM0015820	9.95	8.67	10.39	1.21	1.69	0.41	0.133032	-2.91015	5.43085e-13	Down	Phospholipase A1-Igamma3, chloroplastic	-
EVM0007672	711.21	708.06	774.19	1482.44	1835.77	1945.09	2.94552	1.55852	5.56654e-13	Ups	Unknown	-
EVM0001233	6.85	9.46	9.22	52.65	262.12	615.91	47.5719	5.57204	5.77806e-13	Ups	Probable isoaspartyl peptidase/L-asparaginase 2	;ko00250 Alanine, aspartate and glutamate metabolism;ko00460 Cyanoamino acid metabolism;ko01100 Metabolic pathways;ko01110 Biosynthesis of secondary metabolites;
EVM0009309	0.42	0.17	0.23	3.61	10.55	4.28	26.9537	4.75241	5.88496e-13	Ups	Ethylene-response factor C3	-
EVM0019628	26.55	30.62	29.83	11.5	10.41	6.24	0.385589	-1.37486	5.89429e-13	Down	Replication factor C subunit 2	;ko03030 DNA replication;ko03420 Nucleotide excision repair;ko03430 Mismatch repair;
EVM0026157	0.13	0.23	0.12	9.03	7.77	5.38	55.1449	5.78515	6.23613e-13	Ups	Unknown	-
EVM0011677	23.01	18.65	24.87	0.54	1.77	2.11	0.0827159	-3.59569	6.34871e-13	Down	Unknown	-
EVM0008159	20.14	22.03	22.72	100.42	53.36	89.06	4.61437	2.20613	6.38609e-13	Ups	Transcription factor MYB73	-
EVM0003344	5.52	3.42	15.38	0.03	0.11	0	0.00660837	-7.24149	6.42615e-13	Down	PHD finger protein MALE STERILITY 1	-
EVM0029262	5.41	3.68	7.87	0	0	0	0.00179344	-9.12305	6.46817e-13	Down	Flotillin-like protein 3	-
EVM0024928	6.43	5.44	6.43	0.76	0.46	0.11	0.0859374	-3.54057	6.53777e-13	Down	Unknown	-
EVM0009264	0	0	0	8.55	12.8	14.09	555.75	9.11829	6.69892e-13	Ups	Unknown	-
EVM0003097	46.41	30.31	30.15	148.24	99.42	123.5	4.23366	2.0819	6.72454e-13	Ups	Potassium transporter 4	-
EVM0026682	9.78	18.11	14.03	0	0	0	0.0019537	-8.99958	6.7327e-13	Down	Unknown	-
EVM0005667	1.08	0.87	0.55	14.56	3.96	14.7	16.5932	4.05252	6.83974e-13	Ups	Unknown	-
EVM0031200	0.37	0.25	0.27	27.86	1.86	14.7	61.5521	5.94374	6.85727e-13	Ups	Serine/threonine-protein kinase-like protein CCR4	-
EVM0012400	3.1	2.19	1.73	12.52	23.44	34.72	12.6351	3.65936	7.23838e-13	Ups	Protein DMP2	-
EVM0017911	56.93	48.83	52.24	141.08	139.61	191.23	3.69763	1.8866	7.43403e-13	Ups	Citrate synthase, glyoxysomal	;ko00020 Citrate cycle (TCA cycle);ko00630 Glyoxylate and dicarboxylate metabolism;ko01100 Metabolic pathways;ko01110 Biosynthesis of secondary metabolites;ko01120 Microbial metabolism in diverse environments;ko01200 Carbon metabolism;ko01210 2-Oxocarboxylic acid metabolism;ko01230 Biosynthesis of amino acids;
EVM0011130	5.92	6.55	5.27	2.1	2.06	1.3	0.367668	-1.44353	7.49372e-13	Down	Unknown	-
EVM0016729	48.01	37.08	39.71	16.75	13.37	10.27	0.387906	-1.36622	7.52572e-13	Down	Rho GTPase-activating protein 1	-
EVM0011797	21.65	20.77	24.59	127.34	59.79	112.99	5.5384	2.46947	7.68123e-13	Ups	Zinc finger A20 and AN1 domain-containing stress-associated protein 1	-
EVM0017995	1.63	1.54	1.17	5.55	9.82	13.69	8.38078	3.06708	7.86333e-13	Ups	Unknown	-
EVM0024851	3.29	3.53	4.26	0	0.21	0.18	0.0423998	-4.5598	8.00946e-13	Down	Unknown	;ko04120 Ubiquitin mediated proteolysis;
EVM0002472	62.16	57.99	63.44	26.99	22.53	22.76	0.47834	-1.06389	8.13973e-13	Down	Unknown	-
EVM0000330	10.57	9.44	10.46	31.65	26.7	41.31	4.06218	2.02225	8.63129e-13	Ups	WAT1-related protein At4g19185	-
EVM0028922	11.47	13.38	13.21	25.19	36.05	20.86	2.57525	1.36471	8.89861e-13	Ups	Probable folate-biopterin transporter 4	-
EVM0010988	117.67	93.7	155.42	351.62	304.6	295.53	3.1544	1.65736	9.17074e-13	Ups	Serine/arginine-rich splicing factor SR45a	-
EVM0017167	5.86	7.16	5.95	1.8	1.75	0.91	0.279788	-1.8376	9.26292e-13	Down	Unknown	-
EVM0020544	3.54	2.25	4.22	0	0	0.07	0.00934773	-6.74117	9.30073e-13	Down	Unknown	-
EVM0022141	24.98	25.32	21.48	416.6	118.23	133.36	11.0913	3.47135	9.35263e-13	Ups	Mitochondrial uncoupling protein 4	-
EVM0011431	2.86	2.7	1.3	30.33	12.17	16.62	10.4244	3.38189	9.40244e-13	Ups	Unknown	-
EVM0020795	19.86	13.26	17.79	47.67	81.07	40.06	3.9372	1.97717	9.51629e-13	Ups	Unknown	-
EVM0011183	23.19	21.72	25.8	39.81	40.34	40.37	2.07828	1.05539	9.77261e-13	Ups	Unknown	-
EVM0021389	14.4	4.52	34.14	0.12	0.18	0.39	0.0165999	-5.91269	9.80107e-13	Down	Unknown	-
EVM0022838	16.13	19.26	14.31	6.07	6.2	3.91	0.388664	-1.3634	9.94844e-13	Down	Unknown	-
EVM0027886	14.48	17.61	16.28	7.53	6.76	5.39	0.490106	-1.02883	9.96613e-13	Down	Unknown	-
EVM0022289	0.03	0.06	0.06	5.45	13.59	84.46	936.877	9.87172	9.96827e-13	Ups	Unknown	-
EVM0004308	38.43	17.42	30.1	275.95	155.59	474.62	13.4169	3.74598	1.02782e-12	Ups	Protein translation factor SUI1 homolog 2	-
EVM0024555	0.17	0.08	0.16	14.7	28.57	2.97	130.163	7.02418	1.03144e-12	Ups	Unknown	-
EVM0000805	17.11	16.45	19.58	57.55	37.4	52.19	3.40118	1.76604	1.03324e-12	Ups	Protein DA1-related 1	-
EVM0026454	10.78	12.76	8.27	1.98	1.46	1.35	0.181639	-2.46085	1.07529e-12	Down	Unknown	-
EVM0013361	4.23	3.64	4.68	0.37	0.18	0.42	0.0960417	-3.3802	1.07844e-12	Down	Paired amphipathic helix protein Sin3-like 2	-
EVM0004078	19.43	20.14	22.59	246.05	71.86	124.49	8.64464	3.11181	1.08332e-12	Ups	Unknown	-
EVM0010420	1.01	1.25	1.12	8.08	8.52	23.76	15.4081	3.94561	1.15101e-12	Ups	Elongator complex protein 3	-
EVM0025332	1.04	0.59	0.36	29.91	45.21	5.87	46.3431	5.53428	1.15274e-12	Ups	NADH dehydrogenase [ubiquinone] iron-sulfur protein 4, mitochondrial	;ko00190 Oxidative phosphorylation;ko01100 Metabolic pathways;
EVM0012347	0	0	0	41.89	47.81	4.55	1409.87	10.4613	1.16209e-12	Ups	Unknown	-
EVM0023350	0.08	0.21	0.15	9.3	17.5	1.15	72.0612	6.17115	1.17014e-12	Ups	Dynamin-related protein 5A	-
EVM0026115	22.27	18.15	16.12	5.12	6.72	3.58	0.323979	-1.62603	1.17459e-12	Down	PHD finger protein At1g33420	-
EVM0026183	12.33	10.58	12.85	0	0	0	0.00247085	-8.66078	1.28112e-12	Down	Unknown	-
EVM0001652	18.3	10.6	18.9	0	0.2	0	0.00455314	-7.77892	1.30941e-12	Down	Unknown	-
EVM0021217	20.68	28.02	22.85	1.21	3.95	1.07	0.101437	-3.30135	1.33121e-12	Down	DNA replication licensing factor MCM4	;ko03030 DNA replication;
EVM0025678	6.1	5.79	8.41	0	0.12	0.36	0.0297965	-5.06871	1.42052e-12	Down	Unknown	-
EVM0014480	0.18	0.06	0.17	6	7.91	2.06	45.9663	5.5225	1.47513e-12	Ups	CRIB domain-containing protein RIC6	-
EVM0015711	29.73	33.72	41.8	92.79	139.78	165.54	4.69182	2.23015	1.53859e-12	Ups	Cytochrome c oxidase subunit 5b-1, mitochondrial	;ko00190 Oxidative phosphorylation;ko01100 Metabolic pathways;
EVM0007432	11.25	14.31	11.1	0.39	1.03	0	0.0443098	-4.49623	1.55332e-12	Down	Unknown	-
EVM0013938	13.91	10.19	15.46	1.92	2.4	0.71	0.14879	-2.74865	1.56959e-12	Down	Unknown	-
EVM0011923	112.56	119.19	119.79	20.93	18.21	29.36	0.242659	-2.043	1.58297e-12	Down	Protochlorophyllide reductase, chloroplastic	;ko00860 Porphyrin metabolism;ko01100 Metabolic pathways;ko01110 Biosynthesis of secondary metabolites;
EVM0012975	8.43	5.54	10.53	0.07	0.15	0	0.0103499	-6.59424	1.60441e-12	Down	Unknown	-
EVM0025878	3.41	2.67	1.93	47.86	13.8	53.65	18.1337	4.1806	1.64503e-12	Ups	Unknown	-
EVM0008158	2.86	1.78	2.12	10.07	10.02	16.94	6.858	2.77779	1.66978e-12	Ups	Asparagine--tRNA ligase, cytoplasmic 2	;ko00970 Aminoacyl-tRNA biosynthesis;
EVM0000730	9.45	10.44	10.68	16.98	19.82	15.99	2.08567	1.06051	1.67999e-12	Ups	Electron transfer flavoprotein subunit beta, mitochondrial	-
EVM0008452	2.64	2.25	6.72	0.1	0.19	0.17	0.0482604	-4.37302	1.70168e-12	Down	Beta-galactosidase 16	-
EVM0017972	0.1	0.06	0.15	3.62	1.52	4.56	39.3326	5.29765	1.73385e-12	Ups	Serine/threonine-protein kinase-like protein CCR4	-
EVM0028119	18.77	17.6	20.66	41.58	37.15	25.74	2.19339	1.13316	1.74086e-12	Ups	Unknown	-
EVM0019582	12.95	14.83	16.73	4.46	3.26	2.77	0.284383	-1.81409	1.77233e-12	Down	Unknown	-
EVM0028233	104.53	142.85	81.83	15.64	17.22	5.09	0.133968	-2.90004	1.79668e-12	Down	Aldehyde dehydrogenase family 3 member F1	;ko00010 Glycolysis / Gluconeogenesis;ko00053 Ascorbate and aldarate metabolism;ko00071 Fatty acid degradation;ko00280 Valine, leucine and isoleucine degradation;ko00310 Lysine degradation;ko00330 Arginine and proline metabolism;ko00340 Histidine metabolism;ko00380 Tryptophan metabolism;ko00410 beta-Alanine metabolism;ko00561 Glycerolipid metabolism;ko00620 Pyruvate metabolism;ko00625 Chloroalkan…
EVM0015893	0.72	0.78	0.93	37.86	3.92	44.64	45.3794	5.50396	1.80031e-12	Ups	Exocyst complex component EXO70H1	-
EVM0030235	6.83	5.35	6.05	0.37	0.91	0.36	0.105475	-3.24503	1.8042e-12	Down	Unknown	-
EVM0025923	32.07	40.2	33.17	2.08	5.11	0.93	0.0888026	-3.49325	1.81981e-12	Down	Probable histone H2B.3	-
EVM0008639	21.95	25.37	22.11	38.63	38.03	37.49	2.00061	1.00044	1.88236e-12	Ups	Zinc finger protein CONSTANS-LIKE 9	-
EVM0017271	221.91	188.52	157.2	40.91	66.76	41.87	0.315538	-1.66412	1.91137e-12	Down	Unknown	-
EVM0002251	3.23	2.86	3.64	9.39	10.99	5.97	3.22121	1.6876	1.91454e-12	Ups	Amino acid transporter AVT1A	-
EVM0025069	1.53	0.73	1.35	8.54	7.65	15.37	11.0016	3.45964	1.95439e-12	Ups	Unknown	-
EVM0016870	28.64	31.99	24.88	2.96	3.02	0.56	0.088069	-3.50522	2.01574e-12	Down	Unknown	-
EVM0029827	39.06	43.86	36.8	10.45	12.97	5.42	0.283642	-1.81786	2.02605e-12	Down	Unknown	-
EVM0029047	0	0	0	1.78	2.17	1.55	398.15	8.63717	2.04234e-12	Ups	Clathrin coat assembly protein AP180	-
EVM0010210	45.78	35.39	40.89	17.46	16.31	11.12	0.439693	-1.18543	2.19468e-12	Down	Homeobox-leucine zipper protein ATHB-15	-
EVM0009848	0.73	0.33	2.31	72.42	107.5	490.18	265.737	8.05385	2.24462e-12	Ups	Germin-like protein subfamily 1 member 13	-
EVM0008567	5.4	5.43	5.16	0.22	0.69	0.11	0.0739728	-3.75686	2.27253e-12	Down	Unknown	-
EVM0009709	33.1	36.19	35.99	194.28	823.99	1617.59	32.312	5.014	2.3083e-12	Ups	Pyruvate decarboxylase 1	;ko00010 Glycolysis / Gluconeogenesis;ko01100 Metabolic pathways;ko01110 Biosynthesis of secondary metabolites;
EVM0010070	84.18	207.45	85.45	0.74	6.8	1.29	0.0269501	-5.21357	2.34692e-12	Down	Unknown	-
EVM0030642	4.86	6	5.29	11.16	13.23	13.43	2.86143	1.51674	2.37372e-12	Ups	Probable GABA transporter 2	-
EVM0027254	20.39	15.27	16.17	30.99	34.85	27.01	2.1593	1.11056	2.41233e-12	Ups	Unknown	;ko03060 Protein export;
EVM0010080	2.05	0.74	1.9	11.22	10.25	6.92	7.25343	2.85866	2.42281e-12	Ups	Ras-related protein RABH1e	-
EVM0021580	22.57	17.24	20.17	45.92	56.26	65.31	3.44058	1.78265	2.47267e-12	Ups	Probable anion transporter 3, chloroplastic	-
EVM0014982	28.29	12.22	88.75	0	0	0	0.000866818	-10.172	2.47514e-12	Down	Unknown	-
EVM0031092	0.52	0.63	0.35	3.94	4.19	10.71	16.0417	4.00375	2.62108e-12	Ups	Unknown	-
EVM0026014	44.98	45.19	46.67	100.72	75.41	81.2	2.28719	1.19358	2.69119e-12	Ups	Heat shock protein 90-5, chloroplastic	;ko04141 Protein processing in endoplasmic reticulum;ko04626 Plant-pathogen interaction;
EVM0009346	20.34	21.89	18	5.37	6.71	2.91	0.293311	-1.7695	2.70741e-12	Down	U-box domain-containing protein 30	-
EVM0028810	8.33	5.24	3.05	161.27	28.54	110.28	22.2531	4.47593	2.82058e-12	Ups	Unknown	-
EVM0000174	11.58	13.42	13.23	1.71	2.54	0.64	0.148672	-2.74979	2.8976e-12	Down	Unknown	-
EVM0001330	6.29	7.98	5.28	0.66	1.35	0.41	0.145125	-2.78464	2.90566e-12	Down	Serine/threonine-protein kinase RUNKEL	-
EVM0031655	9.01	12.63	11.74	0.74	0.5	0	0.0436372	-4.5183	2.92361e-12	Down	RNA-binding protein Y14B	-
EVM0026500	1.32	0.67	1.27	4.79	6.22	6.38	6.54038	2.70937	2.96174e-12	Ups	Unknown	-
EVM0010495	0	0	0.13	6.29	6.23	7.32	189.322	7.5647	2.96786e-12	Ups	Cysteine-rich receptor-like protein kinase 46	-
EVM0012850	6.46	6.69	7.21	11.43	14.75	12.1	2.27638	1.18674	3.07346e-12	Ups	Receptor homology region, transmembrane domain- and RING domain-containing protein 1	-
EVM0012052	215.07	134.03	185.48	854.41	533.57	849.44	5.16418	2.36854	3.1046e-12	Ups	Unknown	-
EVM0016377	0.74	0.34	0.81	4.03	11.85	5.1	13.2447	3.72734	3.14487e-12	Ups	Unknown	-
EVM0007771	18.86	18.77	15.51	6.59	4.84	3.34	0.33124	-1.59405	3.17732e-12	Down	Unknown	-
EVM0021132	1.26	1.97	0.64	10.32	10.19	13.1	10.6801	3.41685	3.21156e-12	Ups	Phospholipase A2-alpha	-
EVM0019044	22.45	19.18	15.96	4.25	5.73	2.6	0.258104	-1.95398	3.24444e-12	Down	DeSI-like protein At4g17486	-
EVM0015819	0	0	0.15	8.06	69.25	82.59	1237.63	10.2734	3.26803e-12	Ups	17.6 kDa class I heat shock protein	;ko04141 Protein processing in endoplasmic reticulum;
EVM0014601	8.22	8.21	10.62	0.13	0	0	0.0058861	-7.40847	3.35073e-12	Down	Unknown	-
EVM0005371	0.06	0.08	0	1.91	1.29	1.64	42.7326	5.41727	3.35075e-12	Ups	U-box domain-containing protein 34	-
EVM0015236	12.8	12.73	11.41	5.55	5.73	3.54	0.478484	-1.06346	3.51857e-12	Down	Protein RST1	-
EVM0028225	0.04	0.1	0.24	6.02	2.05	7.41	50.7767	5.6661	3.52472e-12	Ups	Unknown	-
EVM0003296	2.21	2.14	2.61	5.64	9.86	8.77	4.26016	2.09091	3.53102e-12	Ups	Chaperone protein ClpD, chloroplastic	-
EVM0009789	0	0	0	70.13	8.5	22.52	4635.19	12.1784	3.69051e-12	Ups	Dehydration-responsive element-binding protein 1F	-
EVM0020162	10.6	6.71	12.63	0	0	0	0.00230856	-8.75879	3.71608e-12	Down	Unknown	-
EVM0002691	4.22	3.23	4.14	16.6	11.88	19.28	5.11233	2.35398	3.78043e-12	Ups	GEM-like protein 2	-
EVM0003280	21.15	25.99	28.05	52.23	83.14	46.23	2.8849	1.52852	3.91114e-12	Ups	DnaJ protein P58IPK homolog	;ko04141 Protein processing in endoplasmic reticulum;
EVM0001654	5.77	5.56	6.66	9.96	11.65	8.93	2.04672	1.03332	4.0465e-12	Ups	Unknown	-
EVM0006290	1.92	2.26	3.03	0	0	0	0.00256332	-8.60777	4.08112e-12	Down	Unknown	-
EVM0001131	21.63	21.22	25.61	161.99	69.66	178.47	7.50638	2.90812	4.08548e-12	Ups	Probable CoA ligase CCL9	-
EVM0015243	51.05	57.02	51.56	22.42	26.82	16.71	0.494164	-1.01694	4.11983e-12	Down	RNA polymerase II transcriptional coactivator KIWI	-
EVM0021883	3.58	2.91	4.37	8.18	9.86	7.32	2.81714	1.49423	4.14281e-12	Ups	D-amino-acid transaminase, chloroplastic	;ko00790 Folate biosynthesis;ko01240 Biosynthesis of cofactors;
EVM0023830	37.74	19.53	13.34	458.75	146.26	201.03	13.6814	3.77414	4.20189e-12	Ups	Ethylene-responsive transcription factor ERF105	-
EVM0018764	4.44	4.72	4.12	0.91	1.26	0.48	0.234675	-2.09126	4.25724e-12	Down	Unknown	-
EVM0002214	28.9	26.86	26.45	3.09	6.36	1.8	0.159425	-2.64905	4.31521e-12	Down	Unknown	-
EVM0014689	6.02	8.32	6.31	1.76	1.62	1.06	0.258032	-1.95438	4.33849e-12	Down	Putative PAP-specific phosphatase, mitochondrial	;ko00920 Sulfur metabolism;ko01100 Metabolic pathways;ko01120 Microbial metabolism in diverse environments;
EVM0018765	18.72	17.19	37.53	0.13	0.73	1.21	0.035686	-4.8085	4.37049e-12	Down	Transcription factor MYB80	-
EVM0007982	18.04	19.26	19.93	29.78	34.84	33.24	2.08459	1.05977	4.40349e-12	Ups	Unknown	-
EVM0004431	0.86	2.17	0.9	9.89	9.43	14.68	10.7421	3.42521	4.43039e-12	Ups	Probable jasmonic acid carboxyl methyltransferase 2	-
EVM0004032	0.06	0	0	23.81	50.32	2.36	1384.83	10.4355	4.45879e-12	Ups	Glutathione S-transferase F13	;ko00480 Glutathione metabolism;ko01100 Metabolic pathways;
EVM0004520	0.09	0.05	0.03	4.07	67	5.07	524.265	9.03415	4.57253e-12	Ups	Unknown	-
EVM0023546	34.05	17.36	55.04	204.1	228.16	202.67	7.26484	2.86093	4.71975e-12	Ups	Heat shock protein 82 (Fragment)	;ko04141 Protein processing in endoplasmic reticulum;ko04626 Plant-pathogen interaction;
EVM0026174	15.48	4.4	43.86	0	0	0	0.000796542	-10.294	4.77281e-12	Down	LOB domain-containing protein 2	-
EVM0030828	47.24	39.46	47.17	69.83	89.26	73.02	2.10074	1.0709	5.12773e-12	Ups	Protein BOBBER 1	-
EVM0012543	2.16	1.13	1.69	55.39	9.65	36.34	25.186	4.65455	5.12864e-12	Ups	Unknown	-
EVM0005096	2.85	4.33	4.21	0	0	0	0.00264676	-8.56156	5.37762e-12	Down	7-deoxyloganetin glucosyltransferase	-
EVM0020534	11.49	18.08	10.43	1.79	2.56	2	0.191628	-2.38362	5.51553e-12	Down	Unknown	-
EVM0024868	0	0.07	0	19.73	13.76	4.29	573.637	9.16399	5.6393e-12	Ups	Unknown	-
EVM0013878	9.03	11.18	9.95	1.8	2.69	2.54	0.283792	-1.81709	5.70109e-12	Down	AT-hook motif nuclear-localized protein 1	-
EVM0007409	11.74	9.59	12.56	0	0	0	0.00282906	-8.46546	5.70175e-12	Down	Unknown	-
EVM0026808	48.64	48.45	65.96	19.8	22.74	13.83	0.413348	-1.27457	5.97653e-12	Down	Unknown	-
EVM0026997	12.98	11.57	10.42	36.7	26.39	35.34	3.45337	1.788	6.10914e-12	Ups	Unknown	-
EVM0029835	2.52	2.52	2.49	7.03	8.27	7.62	3.69972	1.88742	6.19463e-12	Ups	Unknown	-
EVM0019576	2.45	2.02	3.13	0	0	0	0.00270059	-8.53251	6.22778e-12	Down	Unknown	-
EVM0016671	4.86	4.51	7.65	0	0.17	0	0.0112297	-6.47654	6.24124e-12	Down	Probable N-acetyltransferase HLS1-like	-
EVM0020212	65.53	34.55	163.92	0	0.17	0	0.000704495	-10.4711	6.40163e-12	Down	ABC transporter G family member 26	-
EVM0014812	64.22	58.97	64.29	111.68	166.01	145.69	2.75189	1.46042	6.5144e-12	Ups	Glyoxysomal fatty acid beta-oxidation multifunctional protein MFP-a	;ko00071 Fatty acid degradation;ko00592 alpha-Linolenic acid metabolism;ko01100 Metabolic pathways;ko01110 Biosynthesis of secondary metabolites;ko01212 Fatty acid metabolism;
EVM0001790	5.49	2.2	6.88	0.12	0.19	0	0.0248546	-5.33034	6.54346e-12	Down	Oligopeptide transporter 1	-
EVM0031442	40.02	33.96	35.79	230.44	96.81	168.31	5.53464	2.46849	6.74733e-12	Ups	UDP-glucuronate 4-epimerase 1	;ko00053 Ascorbate and aldarate metabolism;ko00520 Amino sugar and nucleotide sugar metabolism;ko00541 O-Antigen nucleotide sugar biosynthesis;ko01100 Metabolic pathways;ko01240 Biosynthesis of cofactors;ko01250 Biosynthesis of nucleotide sugars;
EVM0013606	15.97	14.2	14.44	2.02	2.55	0.57	0.133482	-2.90528	6.81169e-12	Down	Unknown	-
EVM0003234	6.73	4.1	7.19	19.87	29.86	38.06	6.06023	2.59937	7.00447e-12	Ups	Beta-amylase	;ko00500 Starch and sucrose metabolism;ko01100 Metabolic pathways;ko01110 Biosynthesis of secondary metabolites;
EVM0028980	9.09	12.45	8.94	1.46	1.86	0.49	0.14552	-2.78072	7.45298e-12	Down	DNA polymerase alpha catalytic subunit	;ko03030 DNA replication;
EVM0009205	12.46	11.94	13.86	25.14	37.6	20.82	2.60537	1.38149	7.55409e-12	Ups	Unknown	-
EVM0016161	3.09	1.94	2.74	7.88	6.57	6.55	3.28295	1.71499	7.57586e-12	Ups	Alpha-glucan water dikinase 2	-
EVM0022892	6.75	5.35	9.25	0	0	0	0.00261908	-8.57673	7.61635e-12	Down	Unknown	-
EVM0001973	25.49	31.62	20.03	4.3	5.14	1.59	0.166682	-2.58483	7.66851e-12	Down	Homeobox-leucine zipper protein HDG5	-
EVM0022774	32.75	30.94	91.54	0	0.69	0.3	0.00746662	-7.06533	7.67922e-12	Down	Unknown	-
EVM0010345	13.27	12.81	15.4	35.77	37.04	50.06	3.67011	1.87582	7.72734e-12	Ups	Deaminated glutathione amidase, chloroplastic/cytosolic	-
EVM0022807	4.01	1.71	5.19	20.35	52.38	25.24	10.7148	3.42153	7.81182e-12	Ups	Unknown	-
EVM0006966	6.34	4.68	6.65	0.53	0.7	0.09	0.087067	-3.52173	7.82722e-12	Down	Unknown	-
EVM0001811	6.29	6.53	10.32	0.05	0	0	0.00285157	-8.45403	7.84052e-12	Down	Unknown	-
EVM0007560	8.23	9.13	7.54	1.19	2.19	0.78	0.196134	-2.35009	8.04459e-12	Down	65-kDa microtubule-associated protein 5	-
EVM0012626	22.37	16.71	24	68.68	45.96	59.48	3.38084	1.75738	8.08736e-12	Ups	Heat stress transcription factor B-2a	-
EVM0014827	84.43	81.65	82.18	279.11	205.49	340.16	4.12679	2.04502	8.14157e-12	Ups	CBL-interacting serine/threonine-protein kinase 6	-
EVM0016609	27.5	32.19	22.27	57.75	75.21	73.38	3.07463	1.62042	8.16493e-12	Ups	Unknown	-
EVM0018327	0	0	0	2.26	5.32	10.01	833.534	9.7031	8.18886e-12	Ups	Unknown	-
EVM0023365	1.35	0.75	0.66	43.43	7.82	9.69	26.1166	4.7069	8.21382e-12	Ups	Unknown	-
EVM0015702	16.98	19.89	24.52	0.72	2.54	0.4	0.0685344	-3.86703	8.32795e-12	Down	Respiratory burst oxidase homolog protein E	;ko04016 koK signaling pathway - plant;ko04626 Plant-pathogen interaction;
EVM0018309	14.88	14.72	12.96	1.95	3.38	0.94	0.171497	-2.54375	8.37028e-12	Down	Unknown	-
EVM0002673	6.83	7.57	9.87	42.35	94.39	243.24	20.382	4.34923	8.37256e-12	Ups	Unknown	-
EVM0006796	2.99	5.02	2.76	0.5	0.36	0.18	0.114033	-3.13248	8.41822e-12	Down	Receptor-like protein kinase FERONIA	-
EVM0018160	3.39	3.59	3.28	14.07	11.7	8.94	4.06364	2.02277	8.51253e-12	Ups	Unknown	-
EVM0011862	0.92	0.51	0.69	30.4	5.3	7.05	23.8529	4.57609	8.61337e-12	Ups	Unknown	-
EVM0031203	10.93	11.86	16.15	43.2	32.53	48.52	3.95114	1.98227	8.79972e-12	Ups	Brassinosteroid-responsive RING protein 1	-
EVM0027021	14.68	19.58	13.52	0	0.12	0	0.00305859	-8.35292	8.81264e-12	Down	Thaumatin-like protein	-
EVM0022267	15.45	25.24	11.25	1.04	2.2	0.47	0.0823272	-3.60249	8.84178e-12	Down	Homeobox-leucine zipper protein HDG11	-
EVM0010390	28.92	29.73	30.56	65.11	60.14	77.19	2.79674	1.48375	8.90645e-12	Ups	Vacuole membrane protein KMS1	-
EVM0010453	57.95	35.37	51.31	8.42	9	2.9	0.163773	-2.61023	8.9437e-12	Down	Leucine-rich repeat receptor-like protein kinase TDR	-
EVM0003294	28.44	39.27	36.93	11.49	11.76	6.4	0.336894	-1.56963	8.95831e-12	Down	NADPH:quinone oxidoreductase	-
EVM0011657	5.43	7.85	6.11	1	1.23	0.36	0.156062	-2.67981	9.20175e-12	Down	Unknown	-
EVM0029972	0.09	0.18	0.18	1.59	1.88	0.94	11.5131	3.5252	9.3155e-12	Ups	Potassium transporter 10	-
EVM0031485	1.98	1.51	1.82	0	0	0	0.00297022	-8.39522	9.40234e-12	Down	Unknown	-
EVM0020579	31.33	25.59	33.54	73.98	60.13	74.94	2.83693	1.50433	9.41845e-12	Ups	Unknown	-
EVM0008387	0.28	0.26	0.33	2.65	9.91	7.3	27.7513	4.79448	9.46819e-12	Ups	Dual specificity protein phosphatase PHS1	-
EVM0001247	30.43	30.74	22.79	0.79	2.87	0.33	0.0541743	-4.20625	9.81272e-12	Down	Unknown	-
EVM0017172	8.07	8.71	8.53	2.91	3.32	1.75	0.375298	-1.41389	9.82532e-12	Down	AP2-like ethylene-responsive transcription factor At2g41710	-
EVM0026820	2.38	2.07	1.84	0.09	0.21	0.03	0.0609121	-4.03713	9.90066e-12	Down	Probably inactive receptor-like protein kinase At2g46850	-
EVM0010983	39.61	35.85	39.4	60.62	70.95	68.25	2.12161	1.08516	1.01192e-11	Ups	Unknown	-
EVM0005914	0	0	0	21.19	15.92	2.78	869.822	9.76458	1.02449e-11	Ups	Unknown	-
EVM0010947	0.63	1.12	0.77	27.5	3.87	24.86	28.0694	4.81092	1.02564e-11	Ups	Unknown	-
EVM0023526	0.48	0.59	0.75	11.72	13.54	54.02	57.1545	5.83679	1.03174e-11	Ups	Unknown	-
EVM0002516	8.26	8.93	10.01	44.61	21.57	27.46	4.18275	2.06445	1.03665e-11	Ups	G-type lectin S-receptor-like serine/threonine-protein kinase At1g34300	-
EVM0016927	1.25	0.86	1.07	5.19	3.96	6.5	6.12068	2.61369	1.04628e-11	Ups	Protein DETOXIFICATION 27	-
EVM0018313	21.11	26.53	23.74	6.43	5.8	2.47	0.242418	-2.04443	1.06157e-11	Down	Pectin acetylesterase 10	-
EVM0023135	8.88	10.58	12.11	18.97	26.16	17.9	2.40274	1.26468	1.06464e-11	Ups	Probable polygalacturonase At1g80170	-
EVM0013414	1.53	3.14	2.48	21.63	10.11	28.16	10.5767	3.40281	1.06703e-11	Ups	UPF0496 protein At4g34320	-
EVM0005155	3.96	2.42	3.73	0	0.05	0	0.00589529	-7.40622	1.10283e-11	Down	Unknown	-
EVM0010567	3.52	4.14	4.32	0.35	0.65	0.13	0.110166	-3.18225	1.10371e-11	Down	Rho GDP-dissociation inhibitor 1	-
EVM0029085	2.53	4.47	1.88	0.05	0.09	0.16	0.0416502	-4.58553	1.10633e-11	Down	Phosphate transporter PHO1 homolog 3	-
EVM0000590	21.96	23.91	22.18	39.32	38.51	36.38	2.03678	1.02629	1.11189e-11	Ups	Unknown	-
EVM0011128	16.44	20.33	13.98	106.97	202.68	633.05	24.2921	4.60242	1.1257e-11	Ups	Mitochondrial uncoupling protein 5	-
EVM0022880	0.2	0.12	0.19	1.58	1.99	0.83	10.095	3.33557	1.12834e-11	Ups	Unknown	-
EVM0022366	2.18	3.07	3.61	10.74	9.33	12.7	4.56425	2.19038	1.13089e-11	Ups	Ubiquinol oxidase, mitochondrial	-
EVM0030971	6.73	6.38	9.45	25.51	45.89	69.27	7.86362	2.97519	1.13704e-11	Ups	E3 ubiquitin-protein ligase RGLG1	-
EVM0016455	34.69	37.12	29.15	12.86	15.12	12.13	0.479511	-1.06036	1.14419e-11	Down	Unknown	-
EVM0005744	1.54	0.53	0.77	32.6	6.27	76.14	53.1625	5.73234	1.1443e-11	Ups	Zeatin O-glucosyltransferase	;ko00908 Zeatin biosynthesis;ko01110 Biosynthesis of secondary metabolites;
EVM0022625	8.02	5.95	6.99	0	0	0	0.00300703	-8.37744	1.14776e-11	Down	Heavy metal-associated isoprenylated plant protein 34	-
EVM0002446	0	0	0	292.75	645.11	21.7	18018.7	14.1372	1.15765e-11	Ups	EC protein III	-
EVM0028953	6.78	7.3	9.8	29.06	19.51	16	3.24796	1.69953	1.15866e-11	Ups	Unknown	-
EVM0028981	1.08	1.48	2.08	0.02	0.02	0.02	0.0125467	-6.31655	1.17007e-11	Down	Pleiotropic drug resistance protein 1	-
EVM0011456	14.89	14.45	15.2	4.73	6.98	3.9	0.418236	-1.25761	1.20863e-11	Down	G-type lectin S-receptor-like serine/threonine-protein kinase SD3-1	-
EVM0017647	3.68	4.97	3.75	135.18	19.94	40.22	18.8692	4.23796	1.22391e-11	Ups	Unknown	-
EVM0028217	22.78	24.33	20.93	10.56	10.48	6.92	0.491609	-1.02442	1.24683e-11	Down	Protein SLENDER RICE1-LIKE 1	;ko04075 Plant hormone signal transduction;
EVM0022050	76.13	63.05	75.62	136.14	116.92	119.58	2.11052	1.0776	1.2471e-11	Ups	Unknown	-
EVM0007775	5.88	2.64	3.13	62.74	21	25.32	11.2124	3.48702	1.25438e-11	Ups	Unknown	-
EVM0017975	17.85	19.08	6.86	0.51	0.07	0	0.0156832	-5.99463	1.30179e-11	Down	(+)-borneol dehydrogenase 1	-
EVM0020133	3.05	1.42	3.42	0	0	0	0.00224717	-8.79767	1.3034e-11	Down	Unknown	-
EVM0001140	17.06	18.57	17.81	4.98	3.55	1.81	0.228872	-2.12739	1.31025e-11	Down	Cyclin-U1-1	-
EVM0018786	17.29	18.61	23.47	59.02	61.53	96.14	4.56387	2.19026	1.32496e-11	Ups	Probable ribose-5-phosphate isomerase 2	;ko00030 Pentose phosphate pathway;ko00710 Carbon fixation in photosynthetic organisms;ko01100 Metabolic pathways;ko01110 Biosynthesis of secondary metabolites;ko01120 Microbial metabolism in diverse environments;ko01200 Carbon metabolism;ko01230 Biosynthesis of amino acids;
EVM0024502	4.29	2.6	3.62	171.31	25.61	36.91	26.3971	4.72231	1.34294e-11	Ups	22.7 kDa class IV heat shock protein	;ko04141 Protein processing in endoplasmic reticulum;
EVM0000779	79.89	141.89	134.85	15.13	18.71	4.76	0.125789	-2.99093	1.34305e-11	Down	Anthocyanidin reductase ((2S)-flavan-3-ol-forming)	;ko00941 Flavonoid biosynthesis;ko01100 Metabolic pathways;ko01110 Biosynthesis of secondary metabolites;
EVM0026470	0	0	0	3.3	11	2.15	728.249	9.50829	1.37294e-11	Ups	Probable cinnamyl alcohol dehydrogenase 1	;ko00940 Phenylpropanoid biosynthesis;ko01100 Metabolic pathways;ko01110 Biosynthesis of secondary metabolites;
EVM0010293	20.82	19.01	14.6	6.52	6.2	4.02	0.366832	-1.44681	1.38834e-11	Down	Probable LRR receptor-like serine/threonine-protein kinase At2g24230	-
EVM0023362	1.87	3.34	1.62	51.38	12.82	110.31	33.2869	5.05688	1.39414e-11	Ups	Unknown	-
EVM0020811	66.42	72.71	61.74	22.62	27	13.27	0.370754	-1.43147	1.43379e-11	Down	Unknown	-
EVM0000685	1.05	0.66	0.79	30.03	4.81	15.63	24.7665	4.63032	1.44282e-11	Ups	Small heat shock protein, chloroplastic (Fragment)	-
EVM0009108	6.87	7.91	7.13	0.55	1.08	0.15	0.0937616	-3.41486	1.45928e-11	Down	Unknown	-
EVM0022425	14.97	13.77	12.78	307.5	56.98	106.33	13.6154	3.76717	1.5267e-11	Ups	Calcium-binding protein CML38	-
EVM0001039	7.38	1.35	3.26	119.09	32.12	76.01	23.1556	4.53329	1.53674e-11	Ups	Unknown	-
EVM0025715	4.17	4.2	4.87	9.61	10.47	12.3	3.01036	1.58993	1.58702e-11	Ups	CSC1-like protein RXW8	-
EVM0011830	40.14	43.74	41.62	17.64	11.58	11.5	0.392281	-1.35004	1.59847e-11	Down	Mitotic checkpoint protein BUB3.1	-
EVM0028206	11.98	12.85	11.56	0.13	1.14	0.19	0.0455909	-4.45511	1.6832e-11	Down	Unknown	-
EVM0017841	5.18	6.1	5.11	1.4	1.51	0.67	0.258934	-1.94935	1.71236e-11	Down	Unknown	-
EVM0001636	0	0	0	113.66	16.35	15.62	5901.64	12.5269	1.72561e-11	Ups	Ethylene-responsive transcription factor ERF010	-
EVM0002209	4.88	5.83	7.95	0	0	0	0.00296226	-8.39909	1.77952e-11	Down	Unknown	-
EVM0004993	0	0	0	6.61	1.89	2.92	573.384	9.16336	1.82233e-11	Ups	Unknown	-
EVM0009207	302.59	340.07	199.98	767.62	886.66	721.57	3.40294	1.76678	1.86897e-11	Ups	Unknown	;ko03008 Ribosome biogenesis in eukaryotes;ko03010 Ribosome;
EVM0027615	0.21	0.19	0.24	17.32	3.5	2.82	42.9829	5.42569	1.93125e-11	Ups	Zinc finger protein CONSTANS-LIKE 15	-
EVM0018847	9.04	10.95	14.5	71.01	48.55	128.97	9.17969	3.19845	2.00635e-11	Ups	Unknown	-
EVM0022709	0.64	0	1.03	8.74	10.52	9.34	20.9676	4.39009	2.04396e-11	Ups	GPI-anchored protein LLG2	-
EVM0003345	0.1	0.02	0.15	2.46	2.66	0.89	25.7805	4.68821	2.07156e-11	Ups	Unknown	-
EVM0031625	5.11	3.19	5.78	0	0	0	0.00282353	-8.46829	2.07734e-11	Down	Unknown	-
EVM0013516	27.97	11.87	97.66	0	0.26	0	0.00208577	-8.90521	2.10074e-11	Down	Unknown	-
EVM0024715	32.23	9.36	113.05	0	0.23	0	0.0016823	-9.21535	2.13067e-11	Down	Thaumatin-like protein	-
EVM0012632	23.84	26.9	22.8	6.47	8.95	3.78	0.30791	-1.69942	2.15053e-11	Down	Receptor protein kinase-like protein ZAR1	-
EVM0024812	66.13	65.04	65.75	24.58	27.03	13.49	0.391379	-1.35336	2.20059e-11	Down	Unknown	-
EVM0024143	0.18	0.11	0.44	6.99	4.69	26.73	69.625	6.12153	2.24408e-11	Ups	Transcription factor MYB78	-
EVM0013660	0	0	0.1	16.97	29.6	116.81	2124.9	11.0532	2.26381e-11	Ups	Unknown	-
EVM0012420	4.3	4.48	5.52	0.18	0.46	0	0.0511428	-4.28932	2.28363e-11	Down	Unknown	-
EVM0022230	73.85	28.86	208.84	0.04	0.38	0	0.001516	-9.36551	2.32831e-11	Down	Fatty acyl-CoA reductase 2, chloroplastic	;ko00073 Cutin, suberine and wax biosynthesis;ko04146 Peroxisome;
EVM0001344	7.48	9.92	10.02	2.51	3.01	1.48	0.303193	-1.72169	2.35327e-11	Down	Dihydropyrimidinase	;ko00240 Pyrimidine metabolism;ko00410 beta-Alanine metabolism;ko00770 Pantothenate and CoA biosynthesis;ko01100 Metabolic pathways;
EVM0000109	9.27	16.05	10.36	1.17	0.39	0.23	0.0602348	-4.05326	2.38852e-11	Down	Unknown	-
EVM0011784	1.11	0.64	1.97	12.4	15.24	6.1	10.7017	3.41976	2.43624e-11	Ups	Unknown	-
EVM0014547	3.05	3.38	3.17	0	0	0	0.00341855	-8.1924	2.44998e-11	Down	Probable indole-3-pyruvate monooxygenase YUCCA4	;ko00380 Tryptophan metabolism;ko01100 Metabolic pathways;
EVM0001458	0.64	1.55	0.73	55.56	5	58.44	51.783	5.69441	2.4762e-11	Ups	Unknown	-
EVM0013543	0	0	0	15.54	18.45	3.3	640.819	9.32377	2.56501e-11	Ups	Unknown	-
EVM0007650	0.34	0.46	0.08	86.93	145.05	6.06	304.281	8.24926	2.5753e-11	Ups	Unknown	-
EVM0015582	0	0	0.14	18.19	14.54	3.47	294.56	8.20242	2.65397e-11	Ups	Unknown	-
EVM0003623	6.42	4.85	7.31	55.24	49.47	268.42	26.6313	4.73505	2.66669e-11	Ups	Unknown	-
EVM0023208	0.37	0.19	0.1	4.71	130.82	46.99	323.964	8.33969	2.66703e-11	Ups	Unknown	-
EVM0017373	0.32	0.05	0.2	3.32	6.92	2.34	26.3922	4.72204	2.67459e-11	Ups	Protein trichome birefringence-like 38	-
EVM0012624	9.25	7.4	7.12	19.01	28.91	14.22	3.09913	1.63186	2.71832e-11	Ups	Phosphatidylinositol 4-kinase gamma 4	-
EVM0009840	17.31	17.34	15.42	6.83	5.54	3.6	0.380446	-1.39424	2.73658e-11	Down	Protein indeterminate-domain 5, chloroplastic	;ko00052 Galactose metabolism;ko00511 Other glycan degradation;ko00531 Glycosaminoglycan degradation;ko00600 Sphingolipid metabolism;ko00604 Glycosphingolipid biosynthesis - ganglio series;ko01100 Metabolic pathways;
EVM0025404	3.25	3.27	2.86	0.71	0.75	0.27	0.216903	-2.20488	2.81602e-11	Down	Protein SHORTAGE IN CHIASMATA 1	-
EVM0005757	3.34	4.5	3.74	0.28	0.69	0.16	0.113541	-3.13872	2.83165e-11	Down	Origin of replication complex subunit 3	-
EVM0028136	40.25	45.86	44.85	2.39	3.78	0.32	0.0563443	-4.14959	2.89844e-11	Down	Laccase-2	-
EVM0014504	6.36	6.75	4	58.05	22.56	92.29	12.8927	3.68849	2.92406e-11	Ups	Probable WRKY transcription factor 31	-
EVM0031591	4.74	4.23	4.17	7.83	10.26	9.05	2.50895	1.32709	3.00226e-11	Ups	Unknown	-
EVM0022803	0.07	0.19	0.13	1.47	1.73	2.29	17.1736	4.10212	3.04579e-11	Ups	Probable xyloglucan galactosyltransferase GT11	-
EVM0015801	0.03	0.03	0	2.57	2.39	2.66	142.782	7.15767	3.04756e-11	Ups	COBRA-like protein 10	-
EVM0023815	3.47	4.13	4.07	7.76	10.31	7.64	2.65493	1.40867	3.08534e-11	Ups	Equilibrative nucleotide transporter 3	-
EVM0028873	46.66	39.65	59.94	121.81	122.5	154.3	3.36633	1.75118	3.10464e-11	Ups	DnaJ protein ERDJ3B	-
EVM0016313	48.14	43.22	44.08	8.17	13.07	12.78	0.307717	-1.70032	3.16538e-11	Down	Unknown	-
EVM0017415	0.62	0.69	1.34	4.73	5.54	6.1	7.60245	2.92647	3.26851e-11	Ups	Unknown	-
EVM0021888	127.08	102.83	109.53	30.2	17.98	27.57	0.274404	-1.86563	3.26956e-11	Down	Serpin-Z2B	-
EVM0011673	117.02	116.73	105.74	44.28	32.64	21.8	0.346063	-1.53089	3.27361e-11	Down	Receptor-like kinase TMK3	-
EVM0011871	32.16	21.71	40.76	0	0	0	0.00296518	-8.39766	3.40922e-11	Down	Unknown	-
EVM0009550	0.88	0.07	0.15	12.43	7.34	11.36	34.9633	5.12777	3.55754e-11	Ups	Unknown	-
EVM0013593	29.29	27.45	27.52	93.7	58.43	93.08	3.59167	1.84465	3.59892e-11	Ups	Unknown	-
EVM0012499	0.6	0.11	0.72	7.22	4.69	4.76	14.2366	3.83153	3.6333e-11	Ups	Unknown	-
EVM0027759	3.55	5.16	5.15	0	0	0	0.00330606	-8.24067	3.65033e-11	Down	Unknown	-
EVM0026464	6.77	4.76	8.68	0	0	0	0.00304612	-8.35881	3.75167e-11	Down	Unknown	-
EVM0027969	26.07	29.13	28.23	58.25	66.22	37.03	2.30325	1.20367	3.7768e-11	Ups	DNA-directed RNA polymerases I, II, and III subunit RPABC5	;ko03020 RNA polymerase;
EVM0006630	5.34	6.29	4.41	0	0	0	0.00334788	-8.22254	3.79528e-11	Down	Zinc finger protein KNUCKLES	-
EVM0028745	43.27	36.12	28.97	299.8	132.64	114.07	5.9977	2.58441	3.86812e-11	Ups	3-hydroxy-3-methylglutaryl-coenzyme A reductase 1	;ko00900 Terpenoid backbone biosynthesis;ko01100 Metabolic pathways;ko01110 Biosynthesis of secondary metabolites;
EVM0021660	0.59	0.33	0.27	39.36	2.84	18.61	62.5862	5.96777	3.88724e-11	Ups	Ethylene-responsive transcription factor ERF022	-
EVM0000510	38.42	32.62	28.21	175.76	102.7	237.82	6.52858	2.70677	3.955e-11	Ups	Probable peroxygenase 5	-
EVM0013460	0.77	0.47	2	41.74	62.93	5.45	38.9274	5.28272	4.02746e-11	Ups	Glutamine synthetase nodule isozyme	;ko00220 Arginine biosynthesis;ko00250 Alanine, aspartate and glutamate metabolism;ko00630 Glyoxylate and dicarboxylate metabolism;ko00910 Nitrogen metabolism;ko01100 Metabolic pathways;ko01120 Microbial metabolism in diverse environments;ko01230 Biosynthesis of amino acids;ko02020 Two-component system;
EVM0016591	0	0	0	21.04	16.45	6.34	426.95	8.73792	4.11564e-11	Ups	Probable aquaporin NIP-type	-
EVM0004496	1.34	2.32	2.05	6.29	6.52	4.27	3.5715	1.83653	4.12763e-11	Ups	Probable serine/threonine-protein kinase PBL26	-
EVM0022683	135.97	164.5	192.21	345.48	405.29	245.42	2.41727	1.27338	4.1391e-11	Ups	Calnexin homolog	;ko04141 Protein processing in endoplasmic reticulum;ko04145 Phagosome;
EVM0021031	5.58	7.13	4.96	1.45	1.79	0.86	0.275499	-1.85988	4.31375e-11	Down	Unknown	-
EVM0007297	0.12	0.13	0.13	0.99	1.38	0.72	9.92375	3.31089	4.35187e-11	Ups	Probable LRR receptor-like serine/threonine-protein kinase At3g47570	-
EVM0016478	1.94	1.16	2.22	10.65	5.75	8.37	5.70296	2.51171	4.35615e-11	Ups	Alkaline/neutral invertase E, chloroplastic	-
EVM0025947	4.42	3.81	5.54	12.64	13.55	13.87	3.5541	1.82948	4.52778e-11	Ups	Auxin-responsive protein SAUR50	;ko04075 Plant hormone signal transduction;
EVM0023335	71.2	77.64	59.49	18.38	29.16	17.47	0.373128	-1.42226	4.53055e-11	Down	Unknown	-
EVM0024076	30.24	27.2	32.2	12.65	15.25	9.27	0.49577	-1.01226	4.62835e-11	Down	Unknown	;ko00040 Pentose and glucuronate interconversions;ko01100 Metabolic pathways;ko02024 Quorum sensing;
EVM0000509	2.28	3	2.66	0.5	0.73	0.27	0.222396	-2.1688	4.71434e-11	Down	Protein TONSOKU	-
EVM0028077	16.29	18.62	27	0	0.18	0	0.00355987	-8.13396	4.80971e-11	Down	Unknown	-
EVM0023130	0.06	0	0.06	3.69	4.9	0.94	90.3576	6.49757	4.95075e-11	Ups	Probable cyclic nucleotide-gated ion channel 16	;ko04626 Plant-pathogen interaction;
EVM0026519	7.38	5.91	7.25	0.68	1.05	0.17	0.107232	-3.2212	4.98344e-11	Down	Mitogen-activated protein kinase kinase kinase NPK1	-
EVM0019606	16.01	14.35	17.67	7.32	6.33	4.77	0.461088	-1.11689	4.99615e-11	Down	Unknown	-
EVM0006547	0.52	0.17	0.26	4.85	3.39	1.81	12.5622	3.65102	5.14405e-11	Ups	Unknown	-
EVM0028865	30.47	35.76	26.49	7.72	10	4	0.275181	-1.86155	5.21532e-11	Down	Auxin response factor 5	;ko04075 Plant hormone signal transduction;
EVM0007861	28.32	25.48	22.23	199.29	70.04	121.46	6.2639	2.64706	5.33674e-11	Ups	Unknown	-
EVM0029365	8.43	7.06	9.43	1.82	1.68	2.01	0.270924	-1.88404	5.37817e-11	Down	Transcription factor bHLH106	-
EVM0028250	3.04	3.77	2.77	0.1	0.29	0.05	0.0536331	-4.22073	5.43885e-11	Down	Unknown	-
EVM0029556	996.37	995.12	980.23	67.23	167.62	29.69	0.102319	-3.28886	5.4419e-11	Down	Unknown	-
EVM0011718	14.48	12.14	12.71	0.59	1.67	0.15	0.0701817	-3.83276	5.49739e-11	Down	Unknown	-
EVM0026455	0	0	0	1.8	2.88	6.03	582.932	9.18718	5.49849e-11	Ups	Probable pectate lyase 19	;ko00040 Pentose and glucuronate interconversions;ko01100 Metabolic pathways;ko02024 Quorum sensing;
EVM0006510	1.19	1.65	2.35	7.28	9.2	11.08	6.56329	2.71442	5.52998e-11	Ups	GEM-like protein 4	-
EVM0015738	2.93	3.5	5.49	28.13	35.09	139.82	22.4708	4.48998	5.611e-11	Ups	Protein trichome birefringence-like 43	-
EVM0022319	382.88	409.71	490.63	735.65	926.34	889.79	2.43097	1.28153	5.68531e-11	Ups	Unknown	-
EVM0023551	3.23	5.22	2.93	0.4	0.12	0.25	0.0841848	-3.5703	5.69153e-11	Down	Unknown	-
EVM0002048	0.09	0.32	0.08	35.71	45.38	1.45	189.83	7.56856	5.71115e-11	Ups	Unknown	-
EVM0000433	0.67	1.1	0.56	3.83	3.88	3.61	5.87547	2.5547	5.71336e-11	Ups	Anthocyanidin 5,3-O-glucosyltransferase	-
EVM0019150	2.74	3.4	2.71	11.95	15.9	33.97	8.9141	3.15609	5.77479e-11	Ups	Unknown	-
EVM0017926	49.24	75.63	105.2	1.44	3.94	0	0.0263848	-5.24415	6.12058e-11	Down	Unknown	-
EVM0024693	4.16	5.61	5.08	8.9	12.27	9.05	2.45382	1.29503	6.16222e-11	Ups	Unknown	-
EVM0018387	9.84	7.55	7.29	0.71	0.4	0	0.0524557	-4.25276	6.29878e-11	Down	Unknown	-
EVM0016559	14.78	15.78	17.59	29.15	36.73	37.52	2.63048	1.39533	6.32771e-11	Ups	Cytochrome b-c1 complex subunit Rieske, mitochondrial	;ko00190 Oxidative phosphorylation;ko01100 Metabolic pathways;ko02020 Two-component system;
EVM0010943	11.73	27.62	11.39	0.3	0.68	0	0.0218801	-5.51424	6.48406e-11	Down	Unknown	-
EVM0025128	4.78	5.48	3.88	54.01	15.04	56.67	11.1737	3.48204	6.54629e-11	Ups	Metalloendoproteinase 2-MMP	-
EVM0005288	27.94	25.55	25.79	52.57	68	76.8	3.06611	1.61641	6.66122e-11	Ups	Phosphoinositide phosphatase SAC2	-
EVM0017428	7.14	7.32	7.14	0.51	0.84	0.08	0.0757167	-3.72324	6.72556e-11	Down	Condensin complex subunit 2	-
EVM0000180	0	0	0	5.49	4.42	5.74	306.159	8.25814	6.84995e-11	Ups	Aspartate--tRNA ligase 2, cytoplasmic	-
EVM0024117	7.15	6.13	5.14	24.99	19.8	11.72	3.63864	1.8634	6.85324e-11	Ups	Unknown	-
EVM0021921	20.4	12.79	17.86	4.25	4.35	4.24	0.305728	-1.70968	6.99571e-11	Down	Probable WRKY transcription factor 12	-
EVM0010908	0.24	0.16	0.22	4.61	3	13.19	43.5605	5.44495	7.10369e-11	Ups	Unknown	-
EVM0012119	11.01	9.32	11.46	4.07	3.83	2.66	0.398637	-1.32685	7.19258e-11	Down	Dof zinc finger protein DOF2.2	-
EVM0018263	23.24	23.72	18.86	8.24	9.81	7.82	0.474262	-1.07624	7.25882e-11	Down	Amino acid transporter AVT6A	-
EVM0016074	32.46	29.75	33.22	104.44	69.01	117.35	3.78103	1.91878	7.38073e-11	Ups	Unknown	-
EVM0015586	21.87	18.11	26.5	59.38	43.91	51.44	2.8446	1.50823	7.40638e-11	Ups	1-aminocyclopropane-1-carboxylate oxidase homolog 1	-
EVM0012261	229.13	338.62	257.68	18.32	39.5	5.79	0.0883386	-3.50081	7.54297e-11	Down	Histone H4 variant TH011	-
EVM0024543	11.36	14.81	12.64	5.74	5.18	4.22	0.47035	-1.08819	7.65219e-11	Down	Probable thimet oligopeptidase	-
EVM0013741	0.12	0.34	0.11	4.83	5.83	3.74	29.6297	4.88897	7.77074e-11	Ups	Unknown	-
EVM0012218	10.49	10.71	11.74	4.48	5.42	3.14	0.472623	-1.08124	7.79203e-11	Down	Unknown	-
EVM0028905	6.47	3.63	5.56	0	0	0	0.00328786	-8.24863	7.79231e-11	Down	Unknown	-
EVM0015537	4.1	3.44	5.54	15.03	14.81	8.47	3.48634	1.80171	7.97213e-11	Ups	Thermospermine synthase ACAULIS5	-
EVM0029069	375.27	359.46	354.81	1247.75	716.84	911.04	3.2148	1.68473	7.99082e-11	Ups	Unknown	-
EVM0011674	1.78	0.69	1.97	40.78	9.24	104.82	46.0322	5.52457	8.0907e-11	Ups	Unknown	-
EVM0024488	1.45	1.58	1.76	7.31	4.17	6.33	4.57595	2.19407	8.64569e-11	Ups	Disease resistance protein RPV1	-
EVM0015848	26.54	26.35	22.67	84.37	54.24	89.77	3.73832	1.90239	8.83875e-11	Ups	Acyl-coenzyme A oxidase 4, peroxisomal	;ko00071 Fatty acid degradation;ko00410 beta-Alanine metabolism;ko00592 alpha-Linolenic acid metabolism;ko00640 Propanoate metabolism;ko01040 Biosynthesis of unsaturated fatty acids;ko01100 Metabolic pathways;ko01110 Biosynthesis of secondary metabolites;ko01200 Carbon metabolism;ko01212 Fatty acid metabolism;ko04146 Peroxisome;
EVM0008298	11.24	12.67	14.35	1.25	2.51	0.52	0.129341	-2.95075	8.89595e-11	Down	Rop guanine nucleotide exchange factor 3	-
EVM0011496	14.47	18.04	14.4	120.62	201.71	1159.71	42.3507	5.40431	9.16515e-11	Ups	Probable pectinesterase/pectinesterase inhibitor 6	;ko00040 Pentose and glucuronate interconversions;ko01100 Metabolic pathways;ko02020 Two-component system;
EVM0000536	34.91	14.01	17.32	351.21	94.36	225.68	12.4	3.63227	9.19209e-11	Ups	Nematode resistance protein-like HSPRO2	-
EVM0029599	0.39	0.57	0.32	3.12	2.24	2.85	7.84225	2.97127	9.49345e-11	Ups	Unknown	-
EVM0001674	24.47	23.32	24.07	47.29	51.2	62.54	2.76254	1.46599	9.61829e-11	Ups	Arginase 1, mitochondrial	;ko00220 Arginine biosynthesis;ko00330 Arginine and proline metabolism;ko01100 Metabolic pathways;ko01110 Biosynthesis of secondary metabolites;ko01230 Biosynthesis of amino acids;
EVM0012274	7.21	7	5.67	0.71	1.01	0.17	0.109376	-3.19263	9.62838e-11	Down	Kinesin-like protein KIN-12C	-
EVM0022117	29.52	27.18	25.71	59.92	62.67	80.18	3.03673	1.60252	9.81908e-11	Ups	Phytanoyl-CoA dioxygenase	;ko04146 Peroxisome;
EVM0011933	4.33	4	3.61	0.2	0.15	0	0.0355518	-4.81394	1.00062e-10	Down	Unknown	-
EVM0005515	0	0	0.27	120.32	69.88	12.95	861.758	9.75114	1.01814e-10	Ups	Olee1-like protein	-
EVM0017225	26.33	27.54	27.5	8.22	7.19	3.1	0.267576	-1.90198	1.02326e-10	Down	ABC transporter G family member 22	-
EVM0031641	5.08	9.01	5.24	0.53	0.17	0.44	0.0728796	-3.77834	1.06743e-10	Down	Transcription factor WER	-
EVM0004664	13.94	13.69	14.56	23.25	23.68	24.45	2.06449	1.04578	1.07787e-10	Ups	Protein PGR	-
EVM0021979	49.19	36.29	29.15	8.5	4.07	5.13	0.187052	-2.41849	1.09263e-10	Down	Unknown	-
EVM0030589	28.87	34.02	31.15	2.78	2.47	0.29	0.0675945	-3.88695	1.10738e-10	Down	Unknown	-
EVM0024190	0.03	0.06	0.06	1.1	1.37	1.79	36.0799	5.17312	1.1091e-10	Ups	Pollen receptor-like kinase 2	-
EVM0025937	36.3	56.7	42.42	7.18	7.74	1.98	0.144888	-2.78699	1.1498e-10	Down	7-deoxyloganetic acid glucosyltransferase	-
EVM0006143	16.69	7.03	12.75	63.17	50.41	95.96	7.1988	2.84776	1.15357e-10	Ups	Unknown	-
EVM0031701	8.5	11.93	16.14	0	0	0	0.00341199	-8.19517	1.15547e-10	Down	Unknown	-
EVM0005565	5.52	4.92	6.17	0	0	0	0.00396931	-7.9769	1.16054e-10	Down	Unknown	-
EVM0012394	0	0.02	0	1.81	1.61	1.75	243.246	7.92627	1.16877e-10	Ups	Chloride channel protein CLC-c	-
EVM0024037	9.05	6.99	8.72	27.78	25.92	44.76	4.97951	2.316	1.19646e-10	Ups	Unknown	-
EVM0030860	13.39	7.75	15.42	147.99	49.65	267.48	16.4269	4.03799	1.20529e-10	Ups	Unknown	-
EVM0020302	0.68	0.46	0.63	5	6.28	1.87	8.64538	3.11193	1.21157e-10	Ups	MLO-like protein 9	-
EVM0000714	74.58	76.62	63.22	25.98	27.5	13.85	0.371499	-1.42857	1.21333e-10	Down	Zinc finger protein WIP2	-
EVM0001432	1.83	1.29	1.86	41.09	7.32	13.61	14.9607	3.90311	1.21864e-10	Ups	Unknown	-
EVM0022268	2.7	3.09	2.32	5.59	8.48	5.6	2.91003	1.54103	1.24654e-10	Ups	Unknown	-
EVM0007774	124.12	124.45	139.15	293.93	248.17	170.26	2.19571	1.13469	1.26695e-10	Ups	RuBisCO large subunit-binding protein subunit alpha, chloroplastic	-
EVM0030065	29.41	31.55	36.49	4.01	6.32	1.29	0.13782	-2.85915	1.2753e-10	Down	Probable inactive receptor kinase At4g23740	-
EVM0006492	9.54	11.15	7.82	1.07	2.42	0.89	0.180544	-2.46957	1.29466e-10	Down	F-box protein At5g07670	-
EVM0017803	11.19	10.56	15.08	0	0	0	0.0038451	-8.02276	1.29505e-10	Down	Unknown	-
EVM0002390	0	0	0	2.76	2.11	1.69	270.538	8.07968	1.3309e-10	Ups	Unknown	-
EVM0002437	26.96	18.75	25.76	0.78	2.46	0.22	0.0550639	-4.18275	1.33752e-10	Down	LRR receptor-like serine/threonine-protein kinase FEI 2	-
EVM0027105	10.74	9.04	9.85	26.17	17.57	19.78	2.60591	1.38179	1.3984e-10	Ups	Glucan endo-1,3-beta-glucosidase 8	-
EVM0027102	46.67	57.07	66.66	141.91	105.63	96.41	2.43932	1.28648	1.40968e-10	Ups	10 kDa chaperonin 1, chloroplastic	-
EVM0004483	4.79	18	4.16	0.17	0.06	0.17	0.0183732	-5.76625	1.42782e-10	Down	Unknown	-
EVM0006996	12.8	9.49	9.7	1.14	1.67	0.29	0.11186	-3.16024	1.42811e-10	Down	Heat stress transcription factor B-4	-
EVM0006711	20.29	17.14	20.12	39.58	30.79	29.6	2.10357	1.07284	1.4391e-10	Ups	OVARIAN TUMOR DOMAIN-containing deubiquitinating enzyme 12	-
EVM0012363	2.95	3.11	2.37	0.71	0.64	0.32	0.233966	-2.09563	1.44532e-10	Down	Unknown	-
EVM0027447	8.02	7.71	6.81	12.69	14.94	14.44	2.27345	1.18489	1.45056e-10	Ups	Unknown	-
EVM0005370	141.55	151.42	178.62	341.45	328.4	424.84	2.86712	1.5196	1.46112e-10	Ups	Cytochrome b-c1 complex subunit 6-2, mitochondrial	;ko00190 Oxidative phosphorylation;ko01100 Metabolic pathways;
EVM0012611	49.54	49.7	41.63	15.36	15.29	7	0.314932	-1.66689	1.468e-10	Down	Unknown	;ko03410 Base excision repair;
EVM0017120	13.88	16.05	14.4	4.59	6.62	3.54	0.396142	-1.33591	1.47843e-10	Down	Unknown	-
EVM0021107	0	0	0	190.93	310.73	12.36	8336.71	13.0253	1.51664e-10	Ups	Unknown	-
EVM0023841	2.23	3.66	4.22	0.05	0.19	0.29	0.064816	-3.94751	1.52836e-10	Down	ABC transporter A family member 12	-
EVM0025312	0.18	0.21	0.17	4.47	1.95	11.08	41.0691	5.35998	1.5436e-10	Ups	Transcription factor MYB72	-
EVM0008886	0.11	0.1	0	33.66	52.03	2.12	496.966	8.957	1.60149e-10	Ups	18 kDa seed maturation protein	-
EVM0004785	3.77	4.4	4.44	0.08	0.35	0	0.0389529	-4.68213	1.60691e-10	Down	Probable pectinesterase/pectinesterase inhibitor 25	;ko00040 Pentose and glucuronate interconversions;ko01100 Metabolic pathways;ko02020 Two-component system;
EVM0028330	5.21	9.99	6.46	1.19	1.18	0.61	0.163565	-2.61206	1.61365e-10	Down	AP2-like ethylene-responsive transcription factor At1g16060	-
EVM0030929	0	0	0.17	7.32	2.29	3.59	91.2084	6.51109	1.6398e-10	Ups	Myrcene synthase, chloroplastic	-
EVM0007472	41.99	48.04	29.49	112.93	157.66	207.55	4.96832	2.31276	1.65311e-10	Ups	Unknown	;ko03008 Ribosome biogenesis in eukaryotes;ko03010 Ribosome;
EVM0015764	22.05	24.14	19.57	6.26	7.5	3.07	0.300746	-1.73338	1.68054e-10	Down	DNA mismatch repair protein MSH6	;ko03430 Mismatch repair;
EVM0016997	6.95	6.83	6.75	0.38	0.76	0	0.0633254	-3.98107	1.68149e-10	Down	Mitotic spindle checkpoint protein MAD2	-
EVM0016169	24.59	20.36	23.55	65.99	43.65	62.34	3.08649	1.62597	1.71451e-10	Ups	PR5-like receptor kinase	-
EVM0005746	27.61	33.17	26.24	150.61	67.99	83.79	4.20154	2.07092	1.72234e-10	Ups	Ethylene-responsive transcription factor 4	-
EVM0005612	0.22	0.57	1.09	8.58	9.78	3.47	13.6335	3.76909	1.73349e-10	Ups	Zinc finger protein ZAT3	-
EVM0029565	2.4	2.78	2.42	0.08	0.26	0	0.0504225	-4.30979	1.75827e-10	Down	Unknown	-
EVM0023157	6.42	5.79	6.31	22.73	21.58	43.39	5.98246	2.58074	1.76318e-10	Ups	GDSL esterase/lipase At5g55050	-
EVM0018540	0.06	0	0	5.03	3.98	18.23	592.474	9.21061	1.81828e-10	Ups	Peroxidase 10	;ko00940 Phenylpropanoid biosynthesis;ko01100 Metabolic pathways;ko01110 Biosynthesis of secondary metabolites;
EVM0004632	0.63	0.22	0.64	20.45	3.36	6.32	24.306	4.60324	1.82644e-10	Ups	Putative calcium-transporting ATPase 13, plasma membrane-type	-
EVM0002126	11.53	12.04	11.5	84.03	30.62	39.49	5.29853	2.40559	1.88699e-10	Ups	U-box domain-containing protein 17	-
EVM0011787	8.04	7.11	6.37	213.85	27.71	65.93	17.1255	4.09807	1.91665e-10	Ups	Probable protein phosphatase 2C 25	-
EVM0029847	28.41	21.09	26.8	55.4	102.38	102.38	4.19603	2.06902	1.91958e-10	Ups	Plasma membrane-associated cation-binding protein 1	-
EVM0017085	1.54	2.5	1.22	0.15	0.1	0.12	0.0853421	-3.5506	1.9198e-10	Down	Unknown	-
EVM0019586	82.82	74.66	67.21	30.49	36.11	21.56	0.467565	-1.09676	1.99963e-10	Down	Transcription elongation factor SPT6 homolog	-
EVM0011821	17.64	21.76	20.92	8.51	10.03	6	0.486009	-1.04094	2.00677e-10	Down	Protein arginine N-methyltransferase 1.5	-
EVM0020933	5.5	6.55	3.56	0.1	0.37	0	0.0339513	-4.88039	2.02896e-10	Down	Unknown	-
EVM0009645	29.77	20.17	23.12	0.84	2.28	0.14	0.0504824	-4.30807	2.08361e-10	Down	Germin-like protein subfamily 3 member 2	-
EVM0025671	3.1	3.77	3.29	9.74	17.88	21.92	6.06407	2.60029	2.08396e-10	Ups	Heat stress transcription factor B-3	-
EVM0029183	3.08	4	5.25	0	0	0	0.00384337	-8.02341	2.09618e-10	Down	AT-hook motif nuclear-localized protein 24	-
EVM0030296	4.44	1.78	10.49	0	0.09	0	0.00579511	-7.43095	2.10935e-10	Down	Unknown	;ko04016 koK signaling pathway - plant;ko04626 Plant-pathogen interaction;
EVM0014793	21.62	15.33	9.78	49.41	54.09	51.12	4.01388	2.005	2.11476e-10	Ups	Myb-related protein 330	-
EVM0007229	43.7	38.48	33.08	16.66	16.63	10.74	0.455713	-1.1338	2.16011e-10	Down	Structural maintenance of chromosomes protein 1	-
EVM0009100	50.2	55.57	47.89	3.91	7.87	1.11	0.0960996	-3.37933	2.17405e-10	Down	Cell division control protein 2 homolog C	-
EVM0030630	0.17	0.32	0.45	1.99	2.42	3.24	9.98607	3.31992	2.19602e-10	Ups	Calcium-dependent protein kinase 1	;ko04626 Plant-pathogen interaction;
EVM0029742	8.62	8.73	8.83	2.74	4.02	2.45	0.420575	-1.24956	2.21891e-10	Down	Serine/threonine-protein kinase-like protein At3g51990	-
EVM0015439	3.42	3.51	2.99	49.4	10.9	82.66	18.6049	4.21761	2.22362e-10	Ups	Unknown	-
EVM0020842	13.91	11.64	11.52	78.67	30.29	43.62	4.98847	2.3186	2.24114e-10	Ups	RHOMBOID-like protein 2	-
EVM0012470	3.72	2.97	3.45	11.9	37.27	21.67	8.40428	3.07112	2.26291e-10	Ups	Ferredoxin-3, chloroplastic	;ko00195 Photosynthesis;ko01100 Metabolic pathways;
EVM0007708	44.11	40.46	36.61	16.04	16.72	8.93	0.40782	-1.29399	2.26362e-10	Down	Unknown	-
EVM0024089	0	0.04	0	1.25	7.03	26.06	1135.54	10.1492	2.30649e-10	Ups	Probable alkaline/neutral invertase B	-
EVM0018799	0.21	0	0.05	62.06	81.6	4.47	668.248	9.38424	2.32794e-10	Ups	NADPH-dependent aldehyde reductase 1, chloroplastic	-
EVM0024108	0	0	0	40.01	69.79	3.79	4704.12	12.1997	2.36132e-10	Ups	Fasciclin-like arabinogalactan protein 14	-
EVM0009597	14.67	16.2	14.15	5.19	4.75	2.37	0.323956	-1.62613	2.38394e-10	Down	Probable sugar phosphate/phosphate translocator At3g11320	-
EVM0021304	7.57	5.65	8.22	0.7	0.79	0.07	0.0840562	-3.5725	2.39001e-10	Down	Unknown	-
EVM0002876	5.93	9.3	8.26	2.05	2.39	1.79	0.319739	-1.64503	2.45145e-10	Down	Unknown	-
EVM0000202	4.48	4.82	5.64	111.81	19.35	34.9	13.3328	3.73691	2.58288e-10	Ups	Expansin-like A1	-
EVM0030487	5.34	7.17	2.2	0.08	0	0.04	0.0107511	-6.53937	2.59287e-10	Down	Protein TOO MANY MOUTHS	-
EVM0023771	2.97	4.15	5.52	0.13	0.08	0.2	0.0403445	-4.63149	2.60805e-10	Down	Germin-like protein subfamily 1 member 7	-
EVM0004644	1.64	1.33	3.12	16.26	7.88	11.56	7.19251	2.8465	2.61577e-10	Ups	Probable nucleoredoxin 3	-
EVM0019557	829.27	978.26	585.83	2109.5	3064.9	1949.96	3.56351	1.8333	2.64585e-10	Ups	Unknown	;ko03008 Ribosome biogenesis in eukaryotes;ko03010 Ribosome;
EVM0028334	22.07	32.23	33.12	68.4	124.27	132.85	4.607	2.20383	2.64842e-10	Ups	Beta-amyrin 28-monooxygenase	;ko01100 Metabolic pathways;
EVM0002500	43.59	33.62	27.59	174.25	104.7	242.93	6.2503	2.64393	2.66177e-10	Ups	Probable peroxygenase 4	-
EVM0003137	0.48	0.33	0.39	25.03	1.77	25.87	55.8558	5.80363	2.66867e-10	Ups	NAC domain-containing protein 90	-
EVM0011180	0	0.08	0	4.17	7.27	9.07	297.009	8.21436	2.679e-10	Ups	Auxin-induced protein 15A	-
EVM0028552	19.68	14.46	13.23	4.74	5.13	2.78	0.316972	-1.65757	2.68858e-10	Down	Unknown	-
EVM0019272	43.8	21.68	34.64	211.42	103.67	238.5	6.90365	2.78736	2.69626e-10	Ups	Unknown	-
EVM0001178	96.18	102.91	91.73	27.05	41.36	18.96	0.355351	-1.49268	2.7222e-10	Down	Probable receptor-like protein kinase At2g42960	-
EVM0017715	48.62	45.34	54.91	102.74	81.69	95.37	2.29895	1.20097	2.73216e-10	Ups	Unknown	-
EVM0014493	185.48	188.55	167.41	89.4	71.52	55.62	0.479568	-1.06019	2.73947e-10	Down	Glutamyl-tRNA reductase 1, chloroplastic	;ko00860 Porphyrin metabolism;ko01100 Metabolic pathways;ko01110 Biosynthesis of secondary metabolites;ko01120 Microbial metabolism in diverse environments;ko01240 Biosynthesis of cofactors;
EVM0024521	10.89	10.04	11.73	0.91	1.99	0.35	0.114719	-3.12383	2.7468e-10	Down	Protein POLYCHOME	-
EVM0020532	13.57	16.62	16.1	99	108.97	29.27	5.95104	2.57314	2.75033e-10	Ups	Unknown	;ko00240 Pyrimidine metabolism;ko01100 Metabolic pathways;ko01232 Nucleotide metabolism;
EVM0020134	0.08	0	0	10.99	10.45	0.65	325.757	8.34765	2.75776e-10	Ups	Potassium transporter 5	-
EVM0016274	0	0.19	0.13	4.81	12.57	2.27	70.4584	6.1387	2.76625e-10	Ups	Unknown	-
EVM0002689	6.63	9.21	7.18	2.47	2.59	1.67	0.350169	-1.51388	2.77502e-10	Down	Pentatricopeptide repeat-containing protein At3g49730	-
EVM0020980	4.23	3.26	5.26	0	0	0	0.00403919	-7.95172	2.78231e-10	Down	Unknown	-
EVM0024465	97.48	104.88	102.73	213.48	216.45	124.16	2.15935	1.1106	2.83856e-10	Ups	Calreticulin-3	;ko04141 Protein processing in endoplasmic reticulum;ko04145 Phagosome;
EVM0009285	0	0	0	33.48	70.55	4.45	3584.7	11.8076	2.85305e-10	Ups	Borneol dehydrogenase, mitochondrial	-
EVM0010023	9.12	10.72	5.6	0.49	1.04	0.14	0.0757031	-3.7235	2.87923e-10	Down	Unknown	-
EVM0006717	31.86	28.08	28.17	10.87	8.4	4.64	0.321012	-1.6393	2.89414e-10	Down	Phytochrome E	-
EVM0018895	117.17	118.99	134.85	262.02	211.13	253.6	2.40047	1.26331	2.90133e-10	Ups	Stromal 70 kDa heat shock-related protein, chloroplastic	;ko03040 Spliceosome;ko04141 Protein processing in endoplasmic reticulum;ko04144 Endocytosis;
EVM0029885	3.92	3.56	4.39	0	0	0	0.00443422	-7.8171	3.07312e-10	Down	Unknown	-
EVM0026969	0	0	0.07	7.17	17.65	3.2	399.872	8.64339	3.09733e-10	Ups	22.0 kDa class IV heat shock protein	-
EVM0009770	67	75.91	57.62	8.11	15.84	3.83	0.160363	-2.64059	3.16273e-10	Down	Auxin response factor 9	;ko04075 Plant hormone signal transduction;
EVM0012087	10.73	16.76	11.4	1.76	3.06	0.94	0.173272	-2.52889	3.20375e-10	Down	Growth-regulating factor 1	;ko00130 Ubiquinone and other terpenoid-quinone biosynthesis;ko01100 Metabolic pathways;ko01110 Biosynthesis of secondary metabolites;ko01240 Biosynthesis of cofactors;
EVM0028368	17.13	8.61	20.54	47.25	69.61	60.71	4.67986	2.22647	3.38975e-10	Ups	Unknown	-
EVM0009821	0.24	0.79	0.98	8.05	9.12	3.02	11.7742	3.55755	3.39211e-10	Ups	Unknown	-
EVM0013638	0.04	0	0	3.38	1.76	6.93	429.094	8.74515	3.43754e-10	Ups	Unknown	-
EVM0008458	0.4	0.12	0.25	7.8	8.37	3.05	29.7634	4.89547	3.44672e-10	Ups	Basic form of pathogenesis-related protein 1	-
EVM0014300	103.86	91.44	89.64	32.28	46.29	25.84	0.436524	-1.19587	3.48874e-10	Down	Serine/threonine protein phosphatase 2A 57 kDa regulatory subunit B' kappa isoform	;ko03015 mRNA surveillance pathway;
EVM0009887	13.77	10.38	14.71	0	0	0	0.00431199	-7.85743	3.50699e-10	Down	Unknown	-
EVM0008251	58.4	51.76	39.03	420.34	177.31	156.09	6.00779	2.58684	3.52201e-10	Ups	Transcription factor MYC2	;ko04016 koK signaling pathway - plant;ko04075 Plant hormone signal transduction;
EVM0004726	17.41	17.36	18.55	7.58	7.57	4.15	0.430231	-1.21682	3.59895e-10	Down	Triphosphate tunnel metalloenzyme 3	-
EVM0010150	5.56	6.24	4.08	0.51	0.72	0.13	0.0995224	-3.32883	3.62155e-10	Down	Cytokinin riboside 5'-monophosphate phosphoribohydrolase LOG1	;ko00230 Purine metabolism;ko00240 Pyrimidine metabolism;ko01100 Metabolic pathways;ko01232 Nucleotide metabolism;
EVM0021538	0.1	0	0	83.27	145.81	6.02	2508.03	11.2923	3.62479e-10	Ups	Unknown	-
EVM0019780	1.26	1.33	1.88	5.26	4.83	4.48	3.95214	1.98263	3.63859e-10	Ups	Callose synthase 2	-
EVM0009366	0	0	0	1.21	12.56	3.52	776.154	9.6002	3.67697e-10	Ups	GDSL esterase/lipase 1	-
EVM0018939	420.2	422.22	460.78	1021.04	1209.65	1593.83	3.64191	1.8647	3.68167e-10	Ups	Aquaporin PIP1-2	-
EVM0026249	2.17	2.38	2.27	15.25	6.03	9.72	5.55216	2.47305	3.7183e-10	Ups	Unknown	-
EVM0001485	7.96	6.51	15.74	0.07	0.67	0.07	0.0308062	-5.02064	3.73885e-10	Down	Branched-chain amino acid aminotransferase 2, chloroplastic	;ko00270 Cysteine and methionine metabolism;ko00280 Valine, leucine and isoleucine degradation;ko00290 Valine, leucine and isoleucine biosynthesis;ko00770 Pantothenate and CoA biosynthesis;ko00966 Glucosinolate biosynthesis;ko01100 Metabolic pathways;ko01110 Biosynthesis of secondary metabolites;ko01210 2-Oxocarboxylic acid metabolism;ko01230 Biosynthesis of amino acids;ko01240 Biosynthesis of co…
EVM0012393	1.69	2.53	4.28	0	0	0	0.00330883	-8.23946	3.75719e-10	Down	Unknown	-
EVM0022145	6.39	4.86	6.21	22.81	16.9	31.52	5.10426	2.3517	3.76124e-10	Ups	Unknown	-
EVM0012745	2.72	2.2	2.39	10	7.08	13.48	5.21913	2.38381	3.81841e-10	Ups	Transcription factor TGA1	;ko04075 Plant hormone signal transduction;
EVM0006758	0.3	0.18	0.09	85.43	2.18	12.18	207.27	7.69537	3.82532e-10	Ups	Dehydration-responsive element-binding protein 1B	-
EVM0025729	0.61	0.42	0.71	5.21	7.69	40.13	40.7921	5.35022	3.87882e-10	Ups	3-oxo-Delta(4,5)-steroid 5-beta-reductase	-
EVM0026941	4.72	4.9	3.77	0.72	0.82	0.25	0.157914	-2.66279	3.886e-10	Down	E3 ubiquitin-protein ligase CCNB1IP1 homolog	-
EVM0009313	1.54	1.4	1.07	8.58	4.09	8.7	6.6229	2.72746	3.95595e-10	Ups	Cellulose synthase-like protein G3	-
EVM0016517	5.72	3.73	4.23	0	0	0	0.00420701	-7.89299	4.03212e-10	Down	Unknown	-
EVM0024112	124.88	71.93	64.35	21.2	12.3	9.38	0.195277	-2.35641	4.12448e-10	Down	Homeobox-leucine zipper protein HOX14	-
EVM0012530	0.18	0.16	0.33	7.4	1.85	9.18	35.231	5.13877	4.15711e-10	Ups	Unknown	-
EVM0010282	172	140.83	150.5	379.76	445.45	601.06	3.81988	1.93353	4.17579e-10	Ups	Formate dehydrogenase, mitochondrial	;ko00630 Glyoxylate and dicarboxylate metabolism;ko00680 Methane metabolism;ko01100 Metabolic pathways;ko01120 Microbial metabolism in diverse environments;ko01200 Carbon metabolism;
EVM0029126	0	0	0	4.41	2.1	4.05	312.102	8.28587	4.18587e-10	Ups	Unknown	-
EVM0012908	20.99	23.46	19.18	3.56	3.83	5.85	0.2591	-1.94842	4.19144e-10	Down	Unknown	-
EVM0001988	4.91	7.1	4.18	0.55	1.01	0.27	0.131508	-2.92678	4.19384e-10	Down	Unknown	-
EVM0024962	0	0	0	2.39	3.87	0.36	653.889	9.3529	4.27031e-10	Ups	Respiratory burst oxidase homolog protein B	;ko04016 koK signaling pathway - plant;ko04626 Plant-pathogen interaction;
EVM0014981	2.55	1.52	2.84	0	0	0	0.00390849	-7.99917	4.27987e-10	Down	Unknown	-
EVM0020780	2.39	2.28	2.14	0.38	0.25	0.26	0.158956	-2.6533	4.33633e-10	Down	Unknown	-
EVM0012038	4.58	4.72	4.9	8.86	7.22	7.59	2.02942	1.02107	4.44698e-10	Ups	Probable ADP-ribosylation factor GTPase-activating protein AGD13	;ko04144 Endocytosis;
EVM0014108	3.18	4.98	3.15	0	0	0	0.00411008	-7.92662	4.48038e-10	Down	Unknown	-
EVM0030313	40.26	26.31	27.09	283.88	86.02	195.57	7.4122	2.8899	4.50602e-10	Ups	Zinc finger A20 and AN1 domain-containing stress-associated protein 6	-
EVM0029573	54.57	29.51	52.61	158.52	204.62	98.94	4.00181	2.00065	4.57104e-10	Ups	Chaperone protein ClpB1	-
EVM0031207	3.45	4.75	4.99	0.3	0.78	0.16	0.109517	-3.19077	4.6859e-10	Down	Unknown	-
EVM0020946	1.77	2.27	1.96	0.11	0.26	0.02	0.0730817	-3.77435	4.68887e-10	Down	Unknown	-
EVM0016255	2.71	4.85	2.69	0.17	0.39	0.17	0.0850858	-3.55494	4.69626e-10	Down	Unknown	-
EVM0005715	21.42	25.53	18.38	2.83	0.68	2.29	0.110518	-3.17764	4.90838e-10	Down	Zinc-finger homeodomain protein 1	-
EVM0005167	3.9	2.94	5.73	0	0.05	0	0.00438214	-7.83415	4.943e-10	Down	Sugar carrier protein C	-
EVM0010481	31.7	37.37	33.74	10.16	15.83	11.34	0.438077	-1.19074	4.97334e-10	Down	Subtilisin-like protease SBT1.5	-
EVM0007249	2.33	3.97	3.37	0.08	0.28	0	0.0422196	-4.56594	5.03906e-10	Down	Origin of replication complex subunit 1B	-
EVM0010637	0.44	0.66	0.55	20.66	29.01	1.29	34.8459	5.12292	5.07068e-10	Ups	Probable methyltransferase PMT27	-
EVM0016399	1.87	3.92	2.45	0	0	0	0.00375063	-8.05865	5.17529e-10	Down	Unknown	-
EVM0028777	4.51	5.99	4.81	0.47	0.44	0	0.0688423	-3.86056	5.20712e-10	Down	EPIDERMAL PATTERNING FACTOR-like protein 4	-
EVM0023447	73.46	85.98	60.44	391.59	324.2	961.79	9.79637	3.29225	5.21583e-10	Ups	S-adenosyl-L-methionine:benzoic acid/salicylic acid carboxyl methyltransferase 2	;ko00592 alpha-Linolenic acid metabolism;ko01110 Biosynthesis of secondary metabolites;
EVM0016858	0.85	0.82	0.97	8.59	2.74	5.62	7.84877	2.97247	5.31577e-10	Ups	Unknown	-
EVM0027391	85.48	90.55	96.25	243.85	336.96	525.93	5.10645	2.35232	5.32542e-10	Ups	Isopentenyl-diphosphate Delta-isomerase I	;ko00900 Terpenoid backbone biosynthesis;ko01100 Metabolic pathways;ko01110 Biosynthesis of secondary metabolites;
EVM0016630	0.66	0.49	0.83	9.63	4.49	48	41.9909	5.392	5.34546e-10	Ups	Unknown	-
EVM0024059	4.83	4.61	11.08	28.95	44.87	71.81	8.98583	3.16765	5.3535e-10	Ups	Oxalate--CoA ligase	-
EVM0006279	67.45	57.14	62.34	106.62	106.55	113.66	2.13684	1.09548	5.50899e-10	Ups	Peroxisomal fatty acid beta-oxidation multifunctional protein AIM1	;ko00071 Fatty acid degradation;ko00592 alpha-Linolenic acid metabolism;ko01100 Metabolic pathways;ko01110 Biosynthesis of secondary metabolites;ko01212 Fatty acid metabolism;
EVM0000371	16.58	14.16	15.58	2.86	3.74	1	0.190548	-2.39178	5.56214e-10	Down	Rop guanine nucleotide exchange factor 7	-
EVM0020475	1.82	2.83	1.38	23.06	7.62	12.42	8.66262	3.1148	5.73226e-10	Ups	U-box domain-containing protein 16	-
EVM0009125	0	0	0	2.41	2.42	14.12	860.283	9.74867	5.74936e-10	Ups	Unknown	-
EVM0029796	24.34	23.12	22.28	95.26	46.91	59.01	3.49848	1.80673	5.77195e-10	Ups	E3 ubiquitin-protein ligase RDUF1	-
EVM0006382	25.37	20.31	26.21	82.3	53.64	95.75	4.00769	2.00277	5.79077e-10	Ups	Unknown	-
EVM0013752	0.07	0.18	0.17	7.51	12.26	0.55	55.06	5.78293	5.89851e-10	Ups	MA3 DOMAIN-CONTAINING TRANSLATION REGULATORY FACTOR 2	-
EVM0014822	0.36	0.33	0.11	3.27	4.25	10.99	29.5769	4.8864	6.26976e-10	Ups	Unknown	-
EVM0025603	12.22	6.38	12.75	0	0	0.1	0.00433339	-7.85029	6.32451e-10	Down	Unknown	-
EVM0021620	92.44	72.84	80.75	476.6	190.55	290.16	4.73355	2.24292	6.37219e-10	Ups	Probable calcium-binding protein CML27	;ko04626 Plant-pathogen interaction;
EVM0010535	8.3	9.25	7.21	0.83	1.38	0.22	0.112747	-3.14883	6.37392e-10	Down	Condensin-1 complex subunit CAP-D2	-
EVM0007083	18.61	17.63	17.21	5.06	6.07	2.3	0.294584	-1.76325	6.39601e-10	Down	Unknown	-
EVM0029690	0	0	0	6.01	30.58	2.4	837.569	9.71006	6.59068e-10	Ups	Unknown	-
EVM0028766	0	0.61	0.21	15.72	5.07	17.73	59.3014	5.88999	6.59869e-10	Ups	Unknown	-
EVM0029750	17	18.23	19.31	33.02	28.63	32.82	2.12006	1.0841	6.60806e-10	Ups	Glucose-6-phosphate 1-dehydrogenase, chloroplastic	;ko00030 Pentose phosphate pathway;ko00480 Glutathione metabolism;ko01100 Metabolic pathways;ko01110 Biosynthesis of secondary metabolites;ko01120 Microbial metabolism in diverse environments;ko01200 Carbon metabolism;
EVM0000210	8.64	10.97	10.62	3.76	3.14	2.11	0.357149	-1.4854	6.81057e-10	Down	Unknown	;ko04146 Peroxisome;
EVM0002546	149.63	173.88	146.12	39.1	46.59	16.26	0.253851	-1.97795	6.90071e-10	Down	Tubulin beta-2 chain	;ko04145 Phagosome;
EVM0016567	30.3	45.02	34.54	2.27	0.75	0.07	0.0322804	-4.9532	6.91002e-10	Down	Probable fatty acyl-CoA reductase 4	;ko00073 Cutin, suberine and wax biosynthesis;ko04146 Peroxisome;
EVM0002925	49.26	28.16	29.01	226.72	100.03	199.31	6.09638	2.60795	6.98382e-10	Ups	Unknown	-
EVM0030999	10.47	12.16	12.97	22.88	26.61	31.58	2.80833	1.48971	7.00848e-10	Ups	Probable WRKY transcription factor 2	;ko04626 Plant-pathogen interaction;
EVM0017789	9.02	11.21	7.66	2.59	2.4	2.7	0.336712	-1.57041	7.01344e-10	Down	Aspartyl protease family protein At5g10770	-
EVM0031078	8.71	11.41	11.82	19.8	20.74	21.39	2.36844	1.24394	7.06389e-10	Ups	Unknown	-
EVM0010451	9.39	9.96	8.98	2.6	3.89	1.74	0.343685	-1.54084	7.10172e-10	Down	Transcription factor E2FA	-
EVM0022856	4.21	4.04	5.55	0	0.16	0.35	0.046196	-4.43609	7.22598e-10	Down	MADS-box transcription factor 27	-
EVM0026416	0	0	0	11.63	32.37	1.2	1045.13	10.0295	7.3558e-10	Ups	Protein RSI-1	-
EVM0018488	8.8	3.9	8.56	0.07	0.07	0	0.0076832	-7.02408	7.38348e-10	Down	Unknown	-
EVM0014160	3.84	3.71	2.38	0	0.15	0	0.0166642	-5.90711	7.50907e-10	Down	UDP-glycosyltransferase 79B9	-
EVM0003224	55.3	58.48	53.36	19.4	23.54	10.77	0.379407	-1.39818	7.58851e-10	Down	FT-interacting protein 3	-
EVM0008257	50.18	53.85	51.81	17.72	13.92	6.67	0.289675	-1.78749	7.641e-10	Down	Protein TRANSPORT INHIBITOR RESPONSE 1	;ko04075 Plant hormone signal transduction;
EVM0027884	60.83	45.16	58.19	23.18	22.72	20.66	0.491475	-1.02481	7.71885e-10	Down	Transcription factor bHLH148	-
EVM0021786	0.07	0.06	0	4.95	4.8	2.35	112.464	6.81333	7.79934e-10	Ups	Unknown	-
EVM0014795	1.59	0.8	0.98	47.33	15.74	7.77	24.5935	4.6202	7.92461e-10	Ups	Unknown	-
EVM0000591	9.79	7.55	6.3	29.3	20.18	35.92	4.48899	2.16639	8.02968e-10	Ups	Unknown	-
EVM0016493	4.86	4.01	4.37	0.31	0.98	0.34	0.145054	-2.78534	8.06329e-10	Down	Unknown	-
EVM0013941	5.91	5.28	6.05	2.43	2.68	1.63	0.467472	-1.09705	8.28968e-10	Down	Protein SMAX1-LIKE 3	-
EVM0022758	0	0.37	0	37.62	7.96	6.39	160.287	7.32451	8.29e-10	Ups	Unknown	-
EVM0015089	2.86	4.19	3.77	0	0	0	0.00473848	-7.72136	8.32155e-10	Down	Unknown	-
EVM0002436	3.02	2.59	2.48	26.92	7.88	22.02	8.7173	3.12388	8.68157e-10	Ups	Transcription factor MYB1R1	-
EVM0003284	4.26	3.72	4.56	10.19	8.16	10.2	2.79194	1.48127	8.69059e-10	Ups	Probable E3 ubiquitin-protein ligase ARI8	-
EVM0018260	245.21	340.53	232.7	19.03	34.93	4.05	0.0808005	-3.62949	8.73085e-10	Down	Probable histone H2A.2	-
EVM0025121	6.07	2.29	3.36	0.17	0.41	0.2	0.0777538	-3.68494	8.79402e-10	Down	Unknown	-
EVM0011638	0.05	0.16	0.29	2.65	1.66	1.78	14.5548	3.86342	8.82209e-10	Ups	Unknown	-
EVM0001805	6.5	8.16	6.4	0.24	0.96	0.12	0.0719066	-3.79773	8.85669e-10	Down	Unknown	-
EVM0002642	0.49	0.76	0.39	3.39	4.33	6.35	10.648	3.41251	8.89515e-10	Ups	LOB domain-containing protein 18	-
EVM0022601	0.09	0	0	6.11	4.13	11.16	305.946	8.25713	9.00059e-10	Ups	Unknown	-
EVM0026112	5.41	4.26	4.64	0.19	0.22	0.38	0.0681977	-3.87413	9.00192e-10	Down	Unknown	-
EVM0029242	1765.63	2108.65	1174.39	224.66	269.57	64.21	0.127728	-2.96885	9.11108e-10	Down	Germin-like protein subfamily 1 member 16	-
EVM0009039	9.19	7.8	10.5	2.96	3.25	2.98	0.405953	-1.30062	9.15049e-10	Down	Protein HYPER-SENSITIVITY-RELATED 4	-
EVM0026399	21.13	22.83	19.68	10.24	7.73	7.22	0.478293	-1.06403	9.23014e-10	Down	Probable polyamine transporter At3g19553	-
EVM0029220	8.51	10.34	7.06	0.82	0.13	0.09	0.0476069	-4.39269	9.34998e-10	Down	Unknown	-
EVM0011719	0.04	0.07	0.27	4.24	5.76	1.2	33.8087	5.07932	9.38919e-10	Ups	Probable polyol transporter 6	-
EVM0019235	0	0.04	0	3.14	3.48	1.75	199.958	7.64355	9.48687e-10	Ups	Xyloglucan O-acetyltransferase 4	-
EVM0030165	24.96	25.45	22.78	10.16	6.05	6.44	0.374262	-1.41788	9.61091e-10	Down	Copper-transporting ATPase HMA4	;ko04016 koK signaling pathway - plant;
EVM0003655	4.71	4.24	3.5	0.68	0.92	0.24	0.171557	-2.54324	9.69127e-10	Down	Protein argonaute PNH1	-
EVM0023048	60	59.94	70.19	117.06	118.86	141.21	2.44038	1.2871	9.77087e-10	Ups	Bifunctional purple acid phosphatase 26	-
EVM0010729	0	0.07	0.23	3.91	6.13	2.19	46.4865	5.53874	9.86047e-10	Ups	Unknown	-
EVM0027661	36.52	42.1	32.44	7.18	11.15	3.42	0.228398	-2.13038	1.0103e-09	Down	ATP-dependent DNA helicase DDM1	-
EVM0028655	12.19	20.35	7.64	48.62	216.01	349.69	19.4816	4.28404	1.02703e-09	Ups	Unknown	-
EVM0011969	0	0.09	0.09	1.49	5.3	21.55	203.336	7.66772	1.04566e-09	Ups	Unknown	;ko01100 Metabolic pathways;
EVM0020006	19.89	21.95	18.91	36.74	42.91	48.02	2.58097	1.36791	1.06555e-09	Ups	Unknown	-
EVM0028296	2.55	1.99	1.94	11.09	8.15	23.91	8.51351	3.08975	1.08964e-09	Ups	Alpha-galactosidase	;ko00052 Galactose metabolism;ko00561 Glycerolipid metabolism;ko00600 Sphingolipid metabolism;ko00603 Glycosphingolipid biosynthesis - globo and isoglobo series;ko01100 Metabolic pathways;
EVM0001645	13.19	15.15	21.17	48.3	39.54	61.21	3.74568	1.90523	1.10025e-09	Ups	Probable methyltransferase PMT15	-
EVM0025330	30.96	31.49	31.09	12.97	13.65	7	0.426164	-1.23052	1.10177e-09	Down	IRK-interacting protein	-
EVM0008367	13.3	15.18	13.49	1.46	1.36	0.13	0.0807889	-3.6297	1.10307e-09	Down	Unknown	-
EVM0024299	6.71	8.12	8.4	29.36	85.87	250.08	20.647	4.36786	1.11779e-09	Ups	Unknown	-
EVM0009668	0.12	0.15	0.11	2.8	1.21	1.51	17.2011	4.10443	1.12172e-09	Ups	Berberine bridge enzyme-like 21	-
EVM0016212	12.84	12.98	11.63	22.87	25.97	29.59	2.57255	1.3632	1.1289e-09	Ups	E3 ubiquitin-protein ligase At1g12760	-
EVM0013615	11.33	9.29	11.32	30.07	19.64	23	2.77216	1.47101	1.13772e-09	Ups	Xylan O-acetyltransferase 1	-
EVM0011562	11.59	12.33	10.88	2.79	4.4	1.72	0.301254	-1.73095	1.14299e-09	Down	DNA mismatch repair protein PMS1	;ko03430 Mismatch repair;
EVM0001993	18.64	19.17	28.18	0.69	1.74	0.05	0.0427062	-4.54941	1.16326e-09	Down	Trans-cinnamate 4-monooxygenase	;ko00130 Ubiquinone and other terpenoid-quinone biosynthesis;ko00940 Phenylpropanoid biosynthesis;ko00941 Flavonoid biosynthesis;ko00945 Stilbenoid, diarylheptanoid and gingerol biosynthesis;ko01100 Metabolic pathways;ko01110 Biosynthesis of secondary metabolites;ko01220 Degradation of aromatic compounds;
EVM0007349	1.17	0.55	0.81	17.71	35.96	329.36	206.174	7.68772	1.17217e-09	Ups	Peroxidase 11	;ko00940 Phenylpropanoid biosynthesis;ko01100 Metabolic pathways;ko01110 Biosynthesis of secondary metabolites;
EVM0004566	21.09	21.98	21.77	7.7	10.74	8.31	0.498304	-1.0049	1.17556e-09	Down	Serine carboxypeptidase-like 33	-
EVM0025746	0.5	0.14	0.41	3.6	2.24	2.73	10.0553	3.32988	1.19498e-09	Ups	Unknown	-
EVM0020279	2.27	2.33	3.12	26.59	13.37	84.9	21.2905	4.41214	1.20239e-09	Ups	Unknown	-
EVM0018025	0.26	0.08	1.36	529.77	1235.84	7.28	1177.65	10.2017	1.20978e-09	Ups	Unknown	-
EVM0008643	14.09	11.48	12.45	52.91	27	45.86	4.07336	2.02622	1.22738e-09	Ups	HVA22-like protein i	-
EVM0024780	9.06	4.7	7.95	1.42	1.93	1	0.23821	-2.0697	1.23501e-09	Down	Unknown	-
EVM0030232	2.48	4.75	2.79	0.07	0	0	0.008547	-6.87037	1.24425e-09	Down	UDP-glycosyltransferase 91A1	-
EVM0021003	0.06	0.05	0	2.19	5.17	34.66	509.046	8.99165	1.24634e-09	Ups	1-aminocyclopropane-1-carboxylate synthase	;ko00270 Cysteine and methionine metabolism;ko01100 Metabolic pathways;ko01110 Biosynthesis of secondary metabolites;
EVM0003621	260.8	355.9	275.37	35.37	61.32	12.14	0.140648	-2.82984	1.26122e-09	Down	Histone H2A.1	-
EVM0008592	4.99	10.24	4.52	22.73	33.67	37.3	5.84308	2.54673	1.26887e-09	Ups	Unknown	-
EVM0012560	0	0	0.33	58.11	42.87	277.67	1524.44	10.5741	1.3076e-09	Ups	Unknown	-
EVM0027372	0.68	0.5	0.67	1.41	1.95	1.57	3.23317	1.69295	1.32528e-09	Ups	ABC transporter B family member 3	;ko02010 ABC transporters;
EVM0012355	24.69	29.81	23.36	4.91	5.68	1.47	0.179818	-2.47539	1.35011e-09	Down	Unknown	-
EVM0002748	4.1	4.93	4.4	10.82	11.2	6.13	2.48956	1.31589	1.35358e-09	Ups	Unknown	-
EVM0012031	0	0	0	2.77	1.83	2.19	218.845	7.77377	1.36611e-09	Ups	Ethylene-responsive transcription factor 13	;ko04016 koK signaling pathway - plant;ko04075 Plant hormone signal transduction;
EVM0001806	4.74	6.57	7.47	1.81	1.51	1.35	0.301172	-1.73134	1.37435e-09	Down	Scopoletin glucosyltransferase	-
EVM0024729	8.87	10.25	9.73	15.78	24.64	15.05	2.30397	1.20412	1.37834e-09	Ups	ATP-dependent 6-phosphofructokinase 5, chloroplastic	;ko00010 Glycolysis / Gluconeogenesis;ko00030 Pentose phosphate pathway;ko00051 Fructose and mannose metabolism;ko00052 Galactose metabolism;ko00680 Methane metabolism;ko01100 Metabolic pathways;ko01110 Biosynthesis of secondary metabolites;ko01120 Microbial metabolism in diverse environments;ko01200 Carbon metabolism;ko01230 Biosynthesis of amino acids;ko03018 RNA degradation;
EVM0018345	0	0.06	0	13.38	39.72	0.79	963.715	9.91246	1.38432e-09	Ups	2-methylene-furan-3-one reductase	-
EVM0021939	15.46	13.07	15.54	31.01	41.3	20.67	2.50382	1.32413	1.39936e-09	Ups	Xylulose kinase 2	;ko00040 Pentose and glucuronate interconversions;ko01100 Metabolic pathways;
EVM0026787	10.79	17.46	17.23	0	0	0	0.00478379	-7.70763	1.4074e-09	Down	Unknown	-
EVM0020153	3.69	3.7	4.2	7.99	10.51	7.11	2.65589	1.40919	1.41255e-09	Ups	Ubiquitin-conjugating enzyme E2 7	;ko04120 Ubiquitin mediated proteolysis;ko04141 Protein processing in endoplasmic reticulum;
EVM0024840	0	0	0	12.82	3.66	38.62	3605.32	11.8159	1.42186e-09	Ups	Plant intracellular Ras-group-related LRR protein 3	-
EVM0027840	14.81	20.94	12.66	4.95	5.22	3.66	0.342271	-1.54679	1.47234e-09	Down	L-gulonolactone oxidase 3	-
EVM0020919	3.92	4.89	2.97	0.42	0.59	0.15	0.115321	-3.11627	1.48243e-09	Down	B-box zinc finger protein 20	-
EVM0027346	2.7	1.1	1.47	9.37	9.29	13.68	7.62655	2.93103	1.5486e-09	Ups	Heavy metal-associated isoprenylated plant protein 30	-
EVM0001957	11.02	12.81	10.54	1.57	3.43	2.38	0.2589	-1.94953	1.55495e-09	Down	Alcohol dehydrogenase	;ko00010 Glycolysis / Gluconeogenesis;ko00071 Fatty acid degradation;ko00350 Tyrosine metabolism;ko00592 alpha-Linolenic acid metabolism;ko00620 Pyruvate metabolism;ko01100 Metabolic pathways;ko01110 Biosynthesis of secondary metabolites;ko01120 Microbial metabolism in diverse environments;
EVM0018975	7.63	6.93	8.23	1.22	1.13	0.21	0.131457	-2.92734	1.56201e-09	Down	Unknown	-
EVM0003432	4.93	3.24	5.12	30.28	23.56	126.02	17.8827	4.16049	1.57146e-09	Ups	ACT domain-containing protein ACR4	-
EVM0006440	15.17	17.7	14.79	5	6.94	3.25	0.377027	-1.40726	1.58685e-09	Down	Unknown	-
EVM0024395	2.6	3.01	3.27	8.26	5.51	5.28	2.59081	1.3734	1.60402e-09	Ups	Serine/threonine-protein kinase CTR1	-
EVM0000001	227.82	295.64	267.72	94.84	129.64	91.24	0.480711	-1.05676	1.63026e-09	Down	Trans-cinnamate 4-monooxygenase	;ko00130 Ubiquinone and other terpenoid-quinone biosynthesis;ko00940 Phenylpropanoid biosynthesis;ko00941 Flavonoid biosynthesis;ko00945 Stilbenoid, diarylheptanoid and gingerol biosynthesis;ko01100 Metabolic pathways;ko01110 Biosynthesis of secondary metabolites;ko01220 Degradation of aromatic compounds;
EVM0029440	33.33	34	26	10.89	13.36	7.15	0.399667	-1.32313	1.66263e-09	Down	Transcription repressor MYB4	-
EVM0016841	0	0	0	0.78	11.61	9.97	820.248	9.67992	1.6822e-09	Ups	Putative glutamine amidotransferase GAT1_2.1	-
EVM0025582	4.57	4.57	4.31	14.26	10.71	16.32	3.79654	1.92469	1.72685e-09	Ups	Unknown	-
EVM0008734	2.17	1.82	1.94	9.79	4.65	7.2	4.46967	2.16017	1.74364e-09	Ups	Unknown	-
EVM0020821	1.02	1.38	2.05	35.41	61.94	3.15	25.6244	4.67945	1.75022e-09	Ups	ABC transporter G family member 31	-
EVM0026554	19.9	14.12	18.18	102.72	39.2	79.97	5.23878	2.38923	1.7787e-09	Ups	Unknown	-
EVM0026522	5.39	5.53	4.03	22.22	39.85	141.35	17.8841	4.16061	1.78055e-09	Ups	ABC transporter G family member 1	-
EVM0009307	55.98	57.38	57.3	136.16	124.41	71.04	2.30678	1.20588	1.88638e-09	Ups	4-hydroxy-3-methylbut-2-en-1-yl diphosphate synthase (ferredoxin), chloroplastic	;ko00900 Terpenoid backbone biosynthesis;ko01100 Metabolic pathways;ko01110 Biosynthesis of secondary metabolites;
EVM0027300	1.89	1.66	2.1	7.79	5.28	8.37	4.693	2.23051	1.89412e-09	Ups	Elongation of fatty acids protein 3-like	-
EVM0015805	10.63	11.35	9.68	0.88	1.72	0.23	0.101954	-3.29401	1.90162e-09	Down	Unknown	-
EVM0003620	3.83	3.2	3.09	8.59	7.02	9.51	3.05771	1.61245	1.90959e-09	Ups	Scarecrow-like protein 34	-
EVM0019862	0.97	0.59	0.54	36.31	4.14	8.9	28.0188	4.80832	1.9818e-09	Ups	Unknown	-
EVM0010374	6.33	7.86	4.44	0.48	0.47	0	0.059044	-4.08207	1.9919e-09	Down	Transcription repressor OFP7	-
EVM0004545	0.25	0.33	0.13	6.18	1.13	8.92	29.0884	4.86237	1.99966e-09	Ups	L-type lectin-domain containing receptor kinase VII.1	-
EVM0024762	2.96	4.24	1.77	0.18	0.1	0.04	0.0427932	-4.54648	2.02403e-09	Down	Unknown	-
EVM0025575	21.96	21.21	19.29	183.69	48.62	129.08	7.13452	2.83482	2.02552e-09	Ups	Unknown	-
EVM0031191	10.88	1.93	2.15	99.61	40.43	155.32	25.0037	4.64407	2.03055e-09	Ups	Chaperone protein dnaJ 11, chloroplastic	-
EVM0026849	42.24	39.39	53.03	120.53	106.01	173.88	3.71234	1.89233	2.03281e-09	Ups	Glutathione S-transferase zeta class	;ko00350 Tyrosine metabolism;ko00643 Styrene degradation;ko01100 Metabolic pathways;ko01120 Microbial metabolism in diverse environments;
EVM0006092	66.55	68.42	90.26	125.05	193.32	145.22	2.49386	1.31838	2.05606e-09	Ups	Unknown	-
EVM0018617	0.51	0.53	1.02	8.36	2.62	10.39	13.1117	3.71279	2.0574e-09	Ups	Unknown	-
EVM0026042	20.24	22.11	17.96	0.86	2.06	0.13	0.0570046	-4.13278	2.06801e-09	Down	Unknown	-
EVM0029368	11.11	8.3	7.06	27.91	20.41	29.83	3.63517	1.86202	2.07397e-09	Ups	Unknown	-
EVM0007448	40.83	35.12	29.34	13.54	13.23	7.33	0.38367	-1.38206	2.07677e-09	Down	Unknown	;ko03440 Homologous recombination;
EVM0027464	15.33	13.45	14.14	26.74	23.79	27.92	2.23926	1.16302	2.10456e-09	Ups	Unknown	-
EVM0002803	56.23	67.26	64.41	15.34	24.83	9.82	0.313349	-1.67416	2.10594e-09	Down	Auxin response factor 2	;ko04075 Plant hormone signal transduction;
EVM0017072	3.85	2.38	2.77	10.33	17.61	29.62	8.08477	3.01521	2.1173e-09	Ups	Unknown	;ko00380 Tryptophan metabolism;ko00966 Glucosinolate biosynthesis;ko01100 Metabolic pathways;ko01110 Biosynthesis of secondary metabolites;ko01210 2-Oxocarboxylic acid metabolism;
EVM0007074	0.25	0	0.38	8.53	3.1	15.32	55.1637	5.78565	2.12052e-09	Ups	Transcription factor MYB4	-
EVM0023779	14.97	17.49	18.95	6.2	5.78	3.17	0.351121	-1.50996	2.12702e-09	Down	Histone H3-like centromeric protein CENH3	-
EVM0022952	9.85	9.39	10.5	18.45	15.25	16.87	2.07573	1.05362	2.13237e-09	Ups	MLO-like protein 1	-
EVM0016969	3.59	3.4	5.21	11.04	13.34	18.56	4.38489	2.13254	2.14813e-09	Ups	Probable amino acid permease 7	-
EVM0016469	32.05	28.77	32.53	59.98	55.34	69.7	2.43971	1.28671	2.15512e-09	Ups	Enoyl-CoA hydratase 2, peroxisomal	-
EVM0022275	42.25	34.61	52.61	92.73	89.74	107.3	2.7538	1.46142	2.1573e-09	Ups	Transcription elongation factor 1 homolog	-
EVM0003982	1	0.88	0.98	4	3.38	1.75	3.77308	1.91574	2.17934e-09	Ups	C2 and GRAM domain-containing protein At5g50170	-
EVM0014826	10.61	11.17	12.18	154.81	31.12	65.69	8.97292	3.16558	2.18514e-09	Ups	Transcription factor MYB73	-
EVM0024784	67.79	83.67	68.74	15.46	21.11	6.19	0.226136	-2.14474	2.2085e-09	Down	Unknown	-
EVM0009721	14.97	20.11	16.46	7.51	7.29	5.66	0.477757	-1.06565	2.21603e-09	Down	Probable sugar phosphate/phosphate translocator At3g14410	-
EVM0017038	139.47	145.33	130.47	53.14	60.2	29.3	0.406099	-1.3001	2.23373e-09	Down	Protein MANNAN SYNTHESIS-RELATED 1	-
EVM0019018	11.64	8.66	11.71	0.22	1.08	0.06	0.0478579	-4.3851	2.25054e-09	Down	Syntaxin-112	;ko04130 SNARE interactions in vesicular transport;
EVM0009275	1.64	2.26	2.68	0.03	0.03	0	0.0107365	-6.54133	2.28439e-09	Down	7-deoxyloganetin glucosyltransferase	-
EVM0019336	6.13	10.48	11.5	0.11	0	0	0.00537845	-7.53859	2.29856e-09	Down	Unknown	-
EVM0031029	3.05	2.81	1.95	12.47	7.22	7.1	4.12788	2.0454	2.31492e-09	Ups	Unknown	-
EVM0010306	6.97	5.68	7.7	1.01	1.01	0.33	0.136626	-2.87169	2.33689e-09	Down	Unknown	-
EVM0006770	1.16	0.21	0.86	13.64	6.34	22.92	24.5965	4.62038	2.34874e-09	Ups	Monothiol glutaredoxin-S2	-
EVM0007649	0	0	0.08	6.69	3.44	18.71	418.33	8.7085	2.35671e-09	Ups	Unknown	-
EVM0029574	4.3	4.24	7.11	0	0	0	0.00493679	-7.66221	2.40872e-09	Down	Unknown	-
EVM0017712	0.96	0.45	1.03	10.1	5.31	57.48	40.1611	5.32773	2.40988e-09	Ups	Unknown	-
EVM0024396	252.44	229.92	281.35	510.41	417.14	504.09	2.29825	1.20054	2.42465e-09	Ups	Unknown	-
EVM0001146	0.32	0.07	0.15	5.74	7.82	1.69	32.9237	5.04105	2.42831e-09	Ups	Unknown	-
EVM0004660	77.08	65	68.16	167.47	115.28	141.81	2.4658	1.30206	2.47978e-09	Ups	Zinc finger A20 and AN1 domain-containing stress-associated protein 3	-
EVM0015653	4.83	7.05	6.09	0.08	0	0	0.0060266	-7.37444	2.49456e-09	Down	Unknown	-
EVM0014063	156.39	119.56	123.96	498.03	265.62	385.39	3.51264	1.81256	2.54191e-09	Ups	Wound-induced protein 1	-
EVM0002532	0.38	0.32	0.53	3.04	15.45	2.47	19.5318	4.28775	2.59022e-09	Ups	Cellulose synthase-like protein H1	-
EVM0021185	15.97	16.13	14.48	30.78	27.27	34.92	2.4556	1.29608	2.60498e-09	Ups	Glutamate receptor 3.4	-
EVM0013919	169.2	150.81	135.09	62.04	51.41	30.37	0.374734	-1.41606	2.64703e-09	Down	Auxin-responsive protein IAA26	;ko04075 Plant hormone signal transduction;
EVM0014481	0	0	0	6.33	12.77	1.71	416.075	8.7007	2.64705e-09	Ups	V-type proton ATPase subunit G3	;ko00190 Oxidative phosphorylation;ko01100 Metabolic pathways;ko04145 Phagosome;
EVM0022875	2.17	3.25	3.32	0.12	0.31	0	0.0562329	-4.15244	2.64927e-09	Down	Receptor like protein 29	-
EVM0019165	0	0	0	1.76	2.44	1.8	190.818	7.57605	2.65899e-09	Ups	Protein PHOSPHATE-INDUCED 1	-
EVM0019216	0.05	0.04	0	4.42	13.59	126.41	2091.6	11.0304	2.69539e-09	Ups	Unknown	-
EVM0025362	7.82	6.48	9.18	2.07	1.27	0.73	0.20641	-2.27641	2.70755e-09	Down	Unknown	-
EVM0026379	16.51	43.51	17.88	0.14	1.8	0.27	0.0324361	-4.94625	2.71139e-09	Down	Unknown	-
EVM0022387	3.04	1.99	1.43	0.33	0.16	0.2	0.128977	-2.95481	2.73986e-09	Down	LRR receptor-like serine/threonine-protein kinase FLS2	;ko04016 koK signaling pathway - plant;ko04626 Plant-pathogen interaction;
EVM0017216	4.49	2.42	3.54	11.62	14.05	22.44	5.76719	2.52787	2.75309e-09	Ups	Unknown	-
EVM0013718	0	0.19	0.1	18.52	8.93	149.79	834.187	9.70423	2.78393e-09	Ups	Hydroquinone glucosyltransferase	-
EVM0010925	19.25	13.5	15.67	31.45	37.68	22.78	2.26497	1.17949	2.8244e-09	Ups	Allene oxide synthase 1, chloroplastic	;ko00592 alpha-Linolenic acid metabolism;ko01100 Metabolic pathways;ko01110 Biosynthesis of secondary metabolites;
EVM0009908	0.21	0.29	0.35	1.2	5.16	2.91	12.9995	3.70038	2.83644e-09	Ups	Unknown	-
EVM0020058	8.93	11.71	8.57	1.52	2.31	0.57	0.175297	-2.51212	2.87724e-09	Down	Growth-regulating factor 7	-
EVM0001961	14.76	13.01	15.05	25.25	24.83	27.58	2.22057	1.15093	2.94182e-09	Ups	Pterin-4-alpha-carbinolamine dehydratase 2, mitochondrial	;ko00790 Folate biosynthesis;ko01100 Metabolic pathways;
EVM0019021	2.01	1.22	2.04	0	0	0.02	0.00570342	-7.45396	2.95547e-09	Down	Unknown	-
EVM0017897	16.45	15.37	18.83	66.24	68.83	193.96	8.37759	3.06654	3.01706e-09	Ups	Bidirectional sugar transporter SWEET1	-
EVM0004269	58.47	53.09	60.58	113.6	84.78	87.39	2.01498	1.01077	3.06151e-09	Ups	Unknown	-
EVM0001886	0.21	0.19	0.29	86.91	142.7	0.96	373.959	8.54674	3.12081e-09	Ups	Senescence-specific cysteine protease SAG39	-
EVM0024443	3.59	4.37	2.52	0.58	0.66	0.26	0.168492	-2.56925	3.1333e-09	Down	Probable pectinesterase/pectinesterase inhibitor 51	-
EVM0030986	24.19	16.42	22	155.13	48.74	113.55	6.24927	2.64369	3.17979e-09	Ups	RING-H2 finger protein ATL8	-
EVM0001239	69.02	41.82	89.73	523.49	203.15	644	8.63633	3.11042	3.18974e-09	Ups	Snakin-2	-
EVM0006084	293.8	366.63	294.12	98.6	114.53	47.41	0.320989	-1.63941	3.20006e-09	Down	Histone H4 variant TH011	-
EVM0001252	12.05	14.27	10.26	2.7	4.64	2.09	0.304801	-1.71406	3.30173e-09	Down	Kinesin-like protein KIN-13B	-
EVM0028565	0	0.09	0	8.93	11.78	2.53	259	8.01681	3.31675e-09	Ups	Unknown	-
EVM0010919	0.38	0.54	0.18	1.49	5.4	3.93	11.8901	3.57169	3.31684e-09	Ups	Pleiotropic drug resistance protein 1	-
EVM0014988	29.62	42.37	36.7	6.36	12.2	4.85	0.254096	-1.97656	3.34631e-09	Down	Chitinase-like protein 1	-
EVM0019548	1.2	0.57	0.89	3.1	9.41	5.06	7.90345	2.98248	3.36859e-09	Ups	Subtilisin-like protease SBT4.14	-
EVM0006159	18.66	22.52	22.4	9.09	10.11	5.59	0.463949	-1.10796	3.42321e-09	Down	RNA-directed DNA methylation 4	-
EVM0015247	11.66	14.16	12.4	5.26	3.59	3.85	0.403559	-1.30915	3.57752e-09	Down	PsbP-like protein 1, chloroplastic	;ko00195 Photosynthesis;ko01100 Metabolic pathways;
EVM0014580	129.18	119.59	117.26	24.05	27.1	6.73	0.183112	-2.4492	3.62117e-09	Down	Thaumatin-like protein 1	-
EVM0001944	2.81	1.7	2.25	0	0.03	0	0.00599627	-7.38172	3.67105e-09	Down	Unknown	-
EVM0002780	5.21	3.67	7.39	22.45	24.34	12.43	4.32317	2.11209	3.67341e-09	Ups	Unknown	-
EVM0003086	19.61	16.49	15.45	0.69	1.62	0.08	0.0521555	-4.26104	3.71678e-09	Down	Unknown	-
EVM0010663	3.12	3.49	4.33	0.67	1.14	0.6	0.26276	-1.92818	3.80041e-09	Down	Unknown	-
EVM0013806	7.83	7.91	8.82	3.66	3.54	2.88	0.495643	-1.01263	3.81497e-09	Down	Pentatricopeptide repeat-containing protein At1g20300, mitochondrial	-
EVM0001215	2.41	3.42	1.82	22.86	11.53	38.95	12.2065	3.60958	3.8312e-09	Ups	Unknown	-
EVM0005945	17.37	13.57	14.79	0.56	1.72	0.11	0.0589895	-4.0834	3.83339e-09	Down	Unknown	-
EVM0014501	20.95	16.55	21.21	47.66	45.66	69.96	3.46209	1.79164	3.84293e-09	Ups	3-hydroxyisobutyryl-CoA hydrolase 1	;ko00280 Valine, leucine and isoleucine degradation;ko00410 beta-Alanine metabolism;ko00640 Propanoate metabolism;ko01100 Metabolic pathways;ko01200 Carbon metabolism;
EVM0029875	11.94	15.17	12.53	5.97	5.34	3.71	0.45394	-1.13943	3.87816e-09	Down	Unknown	-
EVM0002026	1.14	0.9	1.42	3.38	3.07	3.67	3.58889	1.84354	3.93407e-09	Ups	Scarecrow-like protein 34	-
EVM0022629	0	0	0	0	0	9.56	1.84564e+06	20.8157	3.9504e-09	Ups	Unknown	-
EVM0006399	7.04	8.91	10.51	0.94	1.45	0.23	0.115169	-3.11818	3.98735e-09	Down	Unknown	-
EVM0017211	13.48	32.36	28.28	73.37	160.34	173.39	6.82416	2.77065	3.98802e-09	Ups	Probable sulfate transporter 3.5	-
EVM0029999	11.83	11.86	11.94	3.13	5.08	3.26	0.386023	-1.37324	4.0193e-09	Down	Homologous-pairing protein 2 homolog	-
EVM0024066	8.89	11.47	10.35	2.14	1.86	0.53	0.172204	-2.53781	4.05962e-09	Down	BEL1-like homeodomain protein 11	-
EVM0030231	4.42	5.25	5.86	1.08	1.68	1.07	0.295885	-1.75689	4.06299e-09	Down	Zinc finger protein ZAT9	-
EVM0018902	1.7	1.55	0.43	8.21	17.53	25.12	17.3473	4.11664	4.06394e-09	Ups	Unknown	-
EVM0004518	0.21	0.05	0.2	4.3	1.97	23.13	85.8055	6.423	4.22915e-09	Ups	Aquaporin PIP-type	-
EVM0020677	7.95	11.06	7.92	2.16	2.24	2.74	0.325731	-1.61825	4.23646e-09	Down	Ribonuclease J	-
EVM0004398	29.95	25.98	23.56	0.65	2.51	0.13	0.0465591	-4.42479	4.2417e-09	Down	Cyclin-A1-1	-
EVM0010084	1.39	1.65	1.78	3.97	4.02	3.51	2.88346	1.5278	4.26685e-09	Ups	Unknown	-
EVM0012498	20.77	22.11	25.18	8.66	11.03	7.73	0.484368	-1.04582	4.28672e-09	Down	Unknown	-
EVM0019855	9	11.44	8.26	46.62	23.13	21.17	3.78957	1.92203	4.30891e-09	Ups	Probable calcium-binding protein CML23	;ko04626 Plant-pathogen interaction;
EVM0027778	11.63	10.94	13.04	25.26	23.55	32.77	2.83688	1.50431	4.31471e-09	Ups	Unknown	-
EVM0003872	8.88	6.98	8.25	16.95	14.61	17.98	2.52307	1.33518	4.3239e-09	Ups	Serine/threonine-protein kinase RIPK	-
EVM0002807	26.76	26.63	17.07	136.21	55.27	83.69	4.74429	2.24619	4.47298e-09	Ups	Unknown	-
EVM0019541	0	0	0	4.27	4.14	3.48	174.244	7.44497	4.49012e-09	Ups	Unknown	-
EVM0031067	17.08	25.6	19.17	2.26	4.3	0.84	0.138049	-2.85675	4.49658e-09	Down	Replication protein A 32 kDa subunit A	-
EVM0013261	18.82	24.24	19.64	4.2	1.61	0.82	0.124051	-3.01099	4.54854e-09	Down	Protein CUP-SHAPED COTYLEDON 2	-
EVM0025437	0.45	0.25	0.17	3.8	5.62	24.8	52.2041	5.70609	4.56784e-09	Ups	Probable aldo-keto reductase 2	-
EVM0029705	3.91	10.26	6.99	0	0	0	0.00441401	-7.82369	4.57267e-09	Down	Unknown	-
EVM0008034	0	0	0	13.54	14.77	1.84	427.641	8.74026	4.60911e-09	Ups	Unknown	-
EVM0026674	2.37	2.57	2.74	7.48	7.94	4.29	3.05116	1.60936	4.6348e-09	Ups	Unknown	-
EVM0023534	15.48	17.8	13.8	29.47	40.19	45.16	3.00343	1.58661	4.64134e-09	Ups	Phosphoglycerate mutase-like protein 1	-
EVM0008516	1.28	0.51	1.84	7.85	10.03	4.87	7.44649	2.89656	4.71907e-09	Ups	Unknown	-
EVM0010179	0.07	0.07	0	3.77	2.78	4.32	96.5595	6.59335	4.73649e-09	Ups	Unknown	-
EVM0017118	100.95	138.64	116.92	14.62	29.4	6.32	0.163232	-2.61501	4.88103e-09	Down	APETALA2-like protein 1	-
EVM0020564	32.11	26.94	29.45	59.35	48.81	59.91	2.32814	1.21918	4.89342e-09	Ups	Auxin-responsive protein SAUR32	-
EVM0021130	31.97	53.19	39.97	6	12.51	4.05	0.211097	-2.24402	4.89761e-09	Down	Unknown	-
EVM0021024	3.11	4.52	2.52	0.12	0.21	0	0.037693	-4.72956	4.91235e-09	Down	Unknown	-
EVM0002704	44.24	44.08	50.14	115.58	269.94	410.69	7.27269	2.86249	4.92829e-09	Ups	Stromal 70 kDa heat shock-related protein, chloroplastic	-
EVM0009814	24.87	33.39	27.8	8.93	12.79	6.2	0.384707	-1.37817	4.95205e-09	Down	GDP-fucose transporter 1	-
EVM0021887	19.71	19.78	20.18	56.23	45.17	85.06	3.91747	1.96992	5.12276e-09	Ups	Unknown	-
EVM0022394	4.68	6.68	6.42	1.54	1.93	0.89	0.2909	-1.78141	5.15045e-09	Down	Protein Brevis radix-like 4	-
EVM0028153	12.45	14.37	10.8	4.21	3.54	1.69	0.296049	-1.75609	5.25514e-09	Down	Unknown	-
EVM0009917	7.88	6.09	6.06	11.5	15.02	10.11	2.19427	1.13374	5.269e-09	Ups	Calcium-dependent protein kinase 32	;ko04626 Plant-pathogen interaction;
EVM0013086	46.34	49.68	41.28	2.41	5.12	0.37	0.0651175	-3.94081	5.28476e-09	Down	Leucine-rich repeat receptor protein kinase EMS1	-
EVM0024304	2.98	0.94	1.52	9.61	9.05	9.25	6.25801	2.6457	5.40236e-09	Ups	Unknown	-
EVM0030919	8.31	7.93	6.71	0.55	1.36	0.19	0.104379	-3.2601	5.49196e-09	Down	Kinesin-like protein KIN-10C	-
EVM0008732	4.08	4.74	3.71	0.46	0.17	0	0.0595528	-4.06969	5.52015e-09	Down	Protein STICHEL-like 2	-
EVM0012463	51.94	44.01	49.77	106.72	76.71	93.39	2.32156	1.2151	5.5342e-09	Ups	Vacuolar protein sorting-associated protein 2 homolog 1	;ko04144 Endocytosis;
EVM0021597	34.42	46.28	38.69	79.74	210.41	157.21	4.56118	2.18941	5.73315e-09	Ups	Glyceraldehyde-3-phosphate dehydrogenase GAPCP1, chloroplastic	;ko00010 Glycolysis / Gluconeogenesis;ko00710 Carbon fixation in photosynthetic organisms;ko01100 Metabolic pathways;ko01110 Biosynthesis of secondary metabolites;ko01120 Microbial metabolism in diverse environments;ko01200 Carbon metabolism;ko01230 Biosynthesis of amino acids;
EVM0011763	91.25	95.1	141.42	228.06	396.32	395.93	3.83748	1.94016	5.78795e-09	Ups	Cytochrome c	;ko00190 Oxidative phosphorylation;ko01100 Metabolic pathways;ko02020 Two-component system;
EVM0012437	327.14	277.18	282.88	783.18	802.04	1325.56	4.10451	2.03721	5.79959e-09	Ups	Unknown	-
EVM0005973	1.55	0.42	1.05	7.56	5.18	9.25	9.08456	3.18342	5.88879e-09	Ups	Serine/threonine-protein kinase PBL27	;ko04626 Plant-pathogen interaction;
EVM0018353	3.53	4.43	4.87	19.1	14.6	34.98	6.79174	2.76378	5.89093e-09	Ups	Microtubule-associated protein RP/EB family member 1A	-
EVM0028083	16.1	14.46	18.54	32.68	26.28	29.57	2.20248	1.13913	5.91564e-09	Ups	1-aminocyclopropane-1-carboxylate oxidase homolog 1	-
EVM0000020	13	11.39	14.17	5.06	4.06	4.29	0.423131	-1.24082	5.96831e-09	Down	Unknown	-
EVM0015207	0.06	0	0	6.63	27.1	1.13	595.142	9.21709	5.97789e-09	Ups	1-Cys peroxiredoxin	;ko00480 Glutathione metabolism;ko00940 Phenylpropanoid biosynthesis;ko01100 Metabolic pathways;ko01110 Biosynthesis of secondary metabolites;
EVM0014923	0.26	0.16	0.08	3.04	3.79	12.23	50.4153	5.65579	6.01779e-09	Ups	Cytochrome b5	-
EVM0024460	9.99	9.52	10.64	1.07	1.2	0.08	0.0894982	-3.482	6.10082e-09	Down	Unknown	-
EVM0020608	69.77	60.95	58.34	463.42	147.49	423.35	6.81327	2.76835	6.23462e-09	Ups	DCD domain-containing protein NRP-B	-
EVM0019921	5.21	4.13	2.11	37.33	14.42	54.34	11.7396	3.55332	6.28338e-09	Ups	Unknown	-
EVM0010890	1.35	1.83	1.07	0.27	0.29	0.17	0.205109	-2.28554	6.32074e-09	Down	Pleiotropic drug resistance protein 1	-
EVM0015115	8.02	9.4	7.4	174.17	25.25	52.78	12.1711	3.60538	6.32351e-09	Ups	Chitin-inducible gibberellin-responsive protein 1	-
EVM0011488	5.01	4.43	2.46	0.26	0.22	0.32	0.0820261	-3.60777	6.37368e-09	Down	Dof zinc finger protein DOF1.6	-
EVM0009253	10.16	14.23	14.46	5.18	4.47	2.96	0.388166	-1.36525	6.38981e-09	Down	Unknown	-
EVM0013786	0.13	0.24	0.12	11.92	17.23	1.9	72.7501	6.18488	6.46923e-09	Ups	Unknown	-
EVM0003629	44.93	54.65	51.69	4.92	3.88	0.38	0.0695006	-3.84683	6.51991e-09	Down	Acyl-coenzyme A thioesterase 2, chloroplastic	-
EVM0001287	20.6	22.62	24.75	60.08	42.32	32.46	2.3766	1.2489	6.54001e-09	Ups	D-glycerate 3-kinase, chloroplastic	;ko00260 Glycine, serine and threonine metabolism;ko00561 Glycerolipid metabolism;ko00630 Glyoxylate and dicarboxylate metabolism;ko01100 Metabolic pathways;ko01110 Biosynthesis of secondary metabolites;ko01200 Carbon metabolism;
EVM0012000	0	0	0.16	1.94	4.91	9.01	125.134	6.96733	6.60439e-09	Ups	Unknown	-
EVM0016678	0.19	0.52	0.09	50.15	165.91	3.23	305.653	8.25575	6.63287e-09	Ups	Unknown	-
EVM0025042	4.95	6.55	5.2	0.6	0.79	0.79	0.158297	-2.6593	6.68653e-09	Down	Unknown	-
EVM0011398	0.11	0.2	0.2	14.49	11.14	0.47	58.0856	5.86011	6.71004e-09	Ups	Probable pectinesterase/pectinesterase inhibitor 51	-
EVM0022469	8.61	3.42	11.92	0.09	0.42	0	0.0237432	-5.39634	6.75372e-09	Down	Laccase-17	-
EVM0031404	11.62	9.78	8.85	3.47	3.61	1.75	0.345189	-1.53454	6.8595e-09	Down	Unknown	;ko00592 alpha-Linolenic acid metabolism;ko01100 Metabolic pathways;ko01110 Biosynthesis of secondary metabolites;
EVM0007441	16.74	12.87	12.44	4.67	3.58	1.75	0.280175	-1.8356	6.9177e-09	Down	Unknown	-
EVM0029934	0.81	1.1	1.47	3.65	4.67	8.54	6.32824	2.6618	7.02337e-09	Ups	GTP 3',8-cyclase, mitochondrial	;ko00790 Folate biosynthesis;ko01100 Metabolic pathways;ko01240 Biosynthesis of cofactors;ko04122 Sulfur relay system;
EVM0013497	11.65	13.98	9.9	33.61	28.08	17.47	2.64907	1.40549	7.02931e-09	Ups	Ethylene-responsive transcription factor RAP2-4	-
EVM0007498	2.54	2.31	2.88	0.23	0.47	0.06	0.11448	-3.12684	7.04387e-09	Down	Unknown	-
EVM0020213	0.72	0.81	1.33	34.56	4.14	13.73	22.2418	4.4752	7.06848e-09	Ups	Calcium-binding protein PBP1	-
EVM0011027	1.33	1.52	0.73	29.68	14.17	154.32	74.2527	6.21437	7.08128e-09	Ups	Phloretin 4'-O-glucosyltransferase	-
EVM0013961	0.46	0.19	0.49	5.66	8.24	1.16	15.1302	3.91936	7.13271e-09	Ups	PH, RCC1 and FYVE domains-containing protein 1	-
EVM0014754	119.88	126.63	114.41	38.17	45.58	17.94	0.330802	-1.59596	7.19483e-09	Down	Unknown	-
EVM0022404	3.87	4.73	4.49	0	0.39	0	0.0330985	-4.91709	7.3271e-09	Down	Heat stress transcription factor B-4b	-
EVM0006876	1.02	1.07	1.07	5.17	4.88	1.93	4.44253	2.15138	7.36486e-09	Ups	Phosphatidylinositol 4-phosphate 5-kinase 6	;ko00562 Inositol phosphate metabolism;ko01100 Metabolic pathways;ko04070 Phosphatidylinositol signaling system;ko04144 Endocytosis;
EVM0014552	25.79	19.61	22.54	39.1	48.42	51.25	2.50453	1.32454	7.68103e-09	Ups	Unknown	-
EVM0001704	21.02	21.46	24.14	61.87	36.9	50.06	2.73476	1.45141	7.83135e-09	Ups	Uncharacterized protein At3g61260	-
EVM0005860	4.37	3.31	2.48	8.82	9.47	6.9	2.97941	1.57503	7.84435e-09	Ups	Metacaspase-9	-
EVM0024215	1.32	1.12	1.22	8.21	5.19	3.48	5.4957	2.4583	7.91885e-09	Ups	Unknown	-
EVM0004536	4.94	6.74	7.12	0.95	1.42	0.32	0.166468	-2.58669	7.94092e-09	Down	Unknown	;ko03430 Mismatch repair;
EVM0016492	0.07	0	0.06	6.09	8.02	1.38	143.749	7.16741	7.99647e-09	Ups	Unknown	-
EVM0005604	16.17	8.29	9.28	122.85	33.03	60.12	7.74624	2.9535	8.00022e-09	Ups	Unknown	-
EVM0011008	12.45	9.5	10.81	51.72	22.22	46.27	4.54135	2.18312	8.00125e-09	Ups	Probable protein phosphatase 2C 44	-
EVM0007565	0.1	0.26	0.31	1.48	5.57	10.27	32.9573	5.04252	8.03445e-09	Ups	2-alkenal reductase (NADP(+)-dependent)	-
EVM0000975	5.68	5.29	6.99	24.74	28.16	91.27	10.4427	3.38443	8.08418e-09	Ups	Unknown	-
EVM0006423	2.17	1.93	1.33	0	0	0	0.00585112	-7.41707	8.10923e-09	Down	Peroxidase 46	;ko00940 Phenylpropanoid biosynthesis;ko01100 Metabolic pathways;ko01110 Biosynthesis of secondary metabolites;
EVM0027891	22.58	20.46	17.91	1.75	1.73	0.11	0.0671646	-3.89615	8.18812e-09	Down	Unknown	-
EVM0022724	1.01	0.77	2.83	20.86	52.39	225.91	86.9258	6.44171	8.20455e-09	Ups	Unknown	-
EVM0004952	0.83	2.55	1.78	22.42	57.6	5.9	18.9824	4.24659	8.20611e-09	Ups	Unknown	-
EVM0013276	75.2	95.63	99.77	27.21	10.57	14.51	0.234403	-2.09294	8.29542e-09	Down	Photosystem II reaction center W protein, chloroplastic	;ko00195 Photosynthesis;ko01100 Metabolic pathways;
EVM0025479	0.84	0.62	0.6	12.36	2.24	9.85	14.7659	3.8842	8.31496e-09	Ups	Unknown	-
EVM0001837	39.23	43.05	38.88	14.53	17.69	17.3	0.498919	-1.00312	8.32656e-09	Down	Unknown	-
EVM0029390	0.04	0	0	1.38	2.38	2.36	169.457	7.40477	8.43983e-09	Ups	Cytochrome P450 CYP736A12	-
EVM0013226	10.35	12.08	9.66	3.12	3.09	1.27	0.275173	-1.86159	8.52218e-09	Down	Holliday junction resolvase MOC1, chloroplastic	-
EVM0008457	3.48	2.89	2.82	0.27	0.62	0.13	0.129731	-2.9464	8.54846e-09	Down	Unknown	-
EVM0013339	0.13	0.06	0	8.58	23.17	0.81	201.475	7.65446	8.58246e-09	Ups	Unknown	-
EVM0017454	19.84	18.9	18.22	0.99	2.9	0.29	0.0833481	-3.58471	8.60003e-09	Down	Kinesin-like protein KIN-14S	-
EVM0010723	21.63	22.41	18.39	8.85	10.36	5.69	0.4738	-1.07765	8.64936e-09	Down	Unknown	-
EVM0006535	0.32	0.64	0.38	2.64	4.45	15.49	21.9269	4.45463	8.66268e-09	Ups	Unknown	-
EVM0022850	5.49	7.11	6.93	0.29	0.98	0.1	0.0797006	-3.64927	8.6935e-09	Down	Probable pectinesterase 68	-
EVM0030090	12.83	15.1	12.07	2.95	5.31	3.47	0.35211	-1.5059	8.72094e-09	Down	Unknown	-
EVM0022010	0.19	0.63	1.29	12.06	18.69	3.77	18.9042	4.24064	8.97549e-09	Ups	LOB domain-containing protein 22	-
EVM0011125	2.05	3.59	1.69	0.14	0.16	0	0.0484004	-4.36884	8.97552e-09	Down	Alcohol-forming fatty acyl-CoA reductase	;ko00073 Cutin, suberine and wax biosynthesis;ko04146 Peroxisome;
EVM0002812	8.67	6.99	8.68	0.9	1.73	0.31	0.139552	-2.84112	8.98184e-09	Down	Unknown	-
EVM0028056	5.58	1.93	16.89	0.05	0	0.1	0.00816783	-6.93583	9.04842e-09	Down	E3 ubiquitin-protein ligase PUB24	-
EVM0006771	6.99	9.99	4.78	0.86	1.05	0.28	0.117589	-3.08817	9.06557e-09	Down	Unknown	-
EVM0019530	27.38	37.39	19.39	3.25	3.68	0.55	0.10181	-3.29604	9.07055e-09	Down	Homeobox-leucine zipper protein MERISTEM L1	-
EVM0024687	12.87	16.02	18.46	60.53	39.35	94.94	5.20545	2.38002	9.07859e-09	Ups	Unknown	-
EVM0024616	1.22	0.68	1.54	0	0	0	0.00519828	-7.58775	9.15016e-09	Down	NAC domain-containing protein 68	-
EVM0001592	0.72	0.59	0.88	1.82	17.59	11.28	17.0643	4.09291	9.16827e-09	Ups	Unknown	-
EVM0007925	20.77	32.28	27.61	4.83	1.36	1	0.105641	-3.24276	9.23397e-09	Down	Acyl carrier protein 1, chloroplastic	-
EVM0014914	1.11	0.37	0.94	26.28	3.61	20.97	26.3429	4.71934	9.28012e-09	Ups	Unknown	-
EVM0022505	132.69	118.65	91.36	249.27	250.37	303.31	2.87832	1.52523	9.3139e-09	Ups	Unknown	-
EVM0021685	19.24	17.12	21.23	39.23	32.81	42.2	2.44046	1.28715	9.37032e-09	Ups	Unknown	-
EVM0026842	5.31	8.68	1.97	0	0.06	0	0.00416006	-7.90918	9.59603e-09	Down	Putative homeobox-leucine zipper protein ATHB-51	-
EVM0017095	26.8	18.44	15.24	65.77	45.04	64.34	3.555	1.82985	9.59988e-09	Ups	SPX domain-containing protein 2	-
EVM0010852	3.62	2.3	5.37	0	0	0	0.00517557	-7.59407	9.62019e-09	Down	Unknown	-
EVM0021037	36.27	24.32	30	163.84	112.59	425.81	10.0303	3.3263	9.64326e-09	Ups	Acetate--CoA ligase CCL3	-
EVM0015946	13.45	14.37	16.03	5.78	7	3.52	0.441171	-1.18059	9.8369e-09	Down	Unknown	-
EVM0017943	0.37	0.46	0.35	1.15	5.03	5.04	11.8193	3.56308	9.92554e-09	Ups	ABC transporter B family member 21	;ko02010 ABC transporters;
EVM0012625	1.4	1.45	1.68	6.9	9.87	2.8	5.03678	2.3325	9.97352e-09	Ups	Unknown	-
EVM0012015	0	0.02	0	3.68	0.45	5.91	476.792	8.89722	1.00535e-08	Ups	Putative calcium-transporting ATPase 13, plasma membrane-type	-
EVM0008967	1.75	0.75	1	8.15	4.27	6.75	6.7288	2.75035	1.00852e-08	Ups	Thaumatin-like protein 1	-
EVM0004995	44.83	19	27.11	1.69	2.14	0.12	0.0491549	-4.34652	1.01042e-08	Down	Probable galactinol--sucrose galactosyltransferase 5	;ko00052 Galactose metabolism;ko01100 Metabolic pathways;
EVM0019905	16.58	13.9	10.92	41.58	26.78	31.13	2.91886	1.54541	1.01792e-08	Ups	SPX domain-containing protein 2	-
EVM0006540	0	0	0	6.75	1.2	4.11	349.546	8.44934	1.0212e-08	Ups	Unknown	-
EVM0014850	3.31	2.87	3.55	8.3	6.57	8.13	2.89764	1.53488	1.0275e-08	Ups	Mitogen-activated protein kinase kinase kinase 17	-
EVM0005067	25.04	26.47	21.59	61.19	57.13	96.33	3.66928	1.8755	1.04357e-08	Ups	Unknown	-
EVM0022445	1.68	2.01	1.37	6.46	24.03	9.73	9.40747	3.23381	1.04637e-08	Ups	Protein EARLY FLOWERING 4	-
EVM0020228	41.64	30.21	46.73	232.09	156.89	72.43	4.57274	2.19306	1.04754e-08	Ups	Probable terpene synthase 12	;ko00900 Terpenoid backbone biosynthesis;ko01110 Biosynthesis of secondary metabolites;
EVM0019961	0.6	0.25	0.58	2.84	3.75	1.48	6.60216	2.72294	1.05405e-08	Ups	Plastidial pyruvate kinase 4, chloroplastic	;ko00010 Glycolysis / Gluconeogenesis;ko00620 Pyruvate metabolism;ko01100 Metabolic pathways;ko01110 Biosynthesis of secondary metabolites;ko01120 Microbial metabolism in diverse environments;ko01200 Carbon metabolism;ko01230 Biosynthesis of amino acids;
EVM0007400	5.13	9.43	3.18	0	0	0	0.00442776	-7.81921	1.05731e-08	Down	Unknown	-
EVM0026013	4.16	7.47	5.66	0	0.1	0	0.00670942	-7.2196	1.05961e-08	Down	Unknown	-
EVM0026133	0.05	0.05	0.24	2.11	3.59	1.26	23.5821	4.55962	1.07498e-08	Ups	Unknown	-
EVM0029159	48.63	49.4	55.92	82.73	153.4	94.95	2.58414	1.36969	1.09614e-08	Ups	Unknown	-
EVM0000618	0	0.06	0	10.17	34.56	0.52	789.186	9.62422	1.10248e-08	Ups	Alpha carbonic anhydrase 4	;ko00910 Nitrogen metabolism;ko01100 Metabolic pathways;
EVM0031434	1.68	1.05	1.94	5.46	6.74	3.1	3.87662	1.9548	1.11739e-08	Ups	Proline-rich receptor-like protein kinase PERK13	-
EVM0016638	5.66	4.73	5.12	26.73	11.93	13.89	4.09027	2.03219	1.12175e-08	Ups	GEM-like protein 5	-
EVM0016910	1.74	2.68	1.82	0	0.15	0	0.0275654	-5.181	1.15469e-08	Down	Putative indole-3-acetic acid-amido synthetase GH3.9	;ko04075 Plant hormone signal transduction;
EVM0014154	12.5	16.74	12.02	5.11	4.98	2.65	0.36612	-1.44961	1.16808e-08	Down	G-type lectin S-receptor-like serine/threonine-protein kinase At1g11410	-
EVM0018334	10.17	9	8.36	30.74	17.09	23.49	3.16382	1.66167	1.17088e-08	Ups	Unknown	-
EVM0031365	15.47	13.19	17.06	42.38	41.6	80.24	4.53275	2.18039	1.17819e-08	Ups	Unknown	-
EVM0001839	15.27	18.41	12.81	3.37	3.79	1.12	0.207529	-2.26862	1.17894e-08	Down	Unknown	-
EVM0025205	0.22	0.2	0.21	7.69	13	0.7	37.993	5.24766	1.17909e-08	Ups	Serine carboxypeptidase-like 40	-
EVM0003903	0.26	0.59	0.68	4.64	11.81	2.21	14.1169	3.81935	1.20422e-08	Ups	Cytochrome P450 94B3	-
EVM0001160	4.37	2.94	5.07	11.14	12.68	7.18	2.98672	1.57856	1.21324e-08	Ups	7-deoxyloganetic acid glucosyl transferase	-
EVM0031175	7.91	8.28	9.51	1.17	2.05	0.42	0.164086	-2.60747	1.22362e-08	Down	Zinc finger CCCH domain-containing protein 48	-
EVM0008945	0.17	0.22	0.16	1.35	2.33	6.7	24.3266	4.60446	1.22818e-08	Ups	Disease resistance protein RUN1	-
EVM0008753	8.98	10.89	9.5	2.76	4.27	2.76	0.399637	-1.32324	1.23364e-08	Down	Alcohol acyltransferase 9	-
EVM0024386	10.91	13.33	9.23	28.11	28.3	42.64	3.67893	1.87929	1.23628e-08	Ups	Unknown	-
EVM0023555	57.1	79	68.61	18.35	30.9	18.64	0.39758	-1.33068	1.242e-08	Down	Ribonucleoside-diphosphate reductase small chain	;ko00230 Purine metabolism;ko00240 Pyrimidine metabolism;ko00480 Glutathione metabolism;ko01100 Metabolic pathways;ko01232 Nucleotide metabolism;
EVM0006925	0	0.04	0.24	1.9	2.14	1.29	22.8758	4.51575	1.24494e-08	Ups	70 kDa peptidyl-prolyl isomerase	-
EVM0022459	13.71	17.98	20.55	0	1.14	0	0.0243307	-5.36108	1.25347e-08	Down	Unknown	-
EVM0001577	4.77	4.24	4	0.45	1.18	0.35	0.178604	-2.48516	1.27466e-08	Down	Unknown	-
EVM0022964	0	0.11	0.06	6.23	20.55	0.82	186.076	7.53975	1.27587e-08	Ups	Putative expansin-B2	-
EVM0009350	15.73	18.78	20.32	82.1	36.13	76.82	4.41932	2.14382	1.27875e-08	Ups	Glucan endo-1,3-beta-glucosidase, basic vacuolar isoform	-
EVM0022089	113.68	128.61	133.21	312.49	302.58	499.73	3.7149	1.89332	1.29344e-08	Ups	Fructose-bisphosphate aldolase 3, chloroplastic	;ko00010 Glycolysis / Gluconeogenesis;ko00030 Pentose phosphate pathway;ko00051 Fructose and mannose metabolism;ko00680 Methane metabolism;ko00710 Carbon fixation in photosynthetic organisms;ko01100 Metabolic pathways;ko01110 Biosynthesis of secondary metabolites;ko01120 Microbial metabolism in diverse environments;ko01200 Carbon metabolism;ko01230 Biosynthesis of amino acids;
EVM0024900	1.91	1.73	1.91	14.21	7.54	22.87	10.2166	3.35285	1.32787e-08	Ups	Unknown	-
EVM0031417	2.65	1.95	2.85	0	0.09	0	0.0131648	-6.24717	1.36314e-08	Down	Lysine-specific demethylase JMJ13	-
EVM0012251	10.18	7.48	7.05	32.8	67.43	301.5	21.5983	4.43285	1.38863e-08	Ups	(+)-neomenthol dehydrogenase	;ko00902 Monoterpenoid biosynthesis;ko01110 Biosynthesis of secondary metabolites;
EVM0026063	5.37	6.75	5.35	0.53	1.2	0.2	0.127673	-2.96948	1.41652e-08	Down	Unknown	-
EVM0011002	0.17	0.36	0.1	4.33	1.2	9.37	30.8221	4.94589	1.43443e-08	Ups	Unknown	-
EVM0003549	14.66	13.25	15.9	6.84	6.68	4.09	0.480223	-1.05822	1.43856e-08	Down	Unknown	-
EVM0001667	18.68	21.82	15.66	4.86	7.1	2.9	0.311679	-1.68187	1.44701e-08	Down	Squamosa promoter-binding-like protein 6	-
EVM0030467	3.88	7.04	2.13	0.15	0.23	0	0.0335044	-4.8995	1.45321e-08	Down	Unknown	-
EVM0027114	14.75	12.87	16.94	26.06	24.47	26.47	2.11255	1.07899	1.46479e-08	Ups	Unknown	-
EVM0023896	1.53	0.78	0.47	60.72	8.81	4.89	31.0279	4.95549	1.49033e-08	Ups	Sugar transporter ERD6-like 16	-
EVM0002985	7.02	8.88	7.44	2.36	3.52	1.97	0.401133	-1.31785	1.49102e-08	Down	Unknown	-
EVM0018987	0.24	0.18	0.09	1.5	1.59	1.16	10.0472	3.32872	1.49555e-08	Ups	NEP1-interacting protein 2	-
EVM0018818	3.47	4.04	4.22	10.43	14.16	22.83	5.07742	2.3441	1.50695e-08	Ups	Peroxisomal (S)-2-hydroxyacid oxidase GLO4	;ko00630 Glyoxylate and dicarboxylate metabolism;ko01100 Metabolic pathways;ko01110 Biosynthesis of secondary metabolites;ko01120 Microbial metabolism in diverse environments;ko01200 Carbon metabolism;ko04146 Peroxisome;
EVM0031051	207.28	186.12	180.94	328.96	313.18	357.52	2.13179	1.09207	1.52222e-08	Ups	Unknown	-
EVM0016934	30.82	24.6	34.72	56.76	130.97	78.08	3.54502	1.82579	1.5378e-08	Ups	Unknown	-
EVM0003507	4.4	3.25	2.13	34.52	12.79	12.17	7.23145	2.85429	1.55276e-08	Ups	Transcription factor MYB4	-
EVM0005588	6.42	7.7	8.03	0.12	0.63	0	0.0378344	-4.72416	1.56266e-08	Down	Metal transporter Nramp5	-
EVM0004349	3.19	5.32	4.94	0.27	0.69	0.08	0.0877794	-3.50997	1.57188e-08	Down	Cell division control protein 6 homolog B	-
EVM0024833	10.29	8.89	12.1	42.53	67.66	261.3	15.6726	3.97018	1.59639e-08	Ups	Low-specificity L-threonine aldolase 1	;ko00260 Glycine, serine and threonine metabolism;ko01100 Metabolic pathways;ko01110 Biosynthesis of secondary metabolites;ko01120 Microbial metabolism in diverse environments;ko01230 Biosynthesis of amino acids;
EVM0029590	8	8.08	7.86	12.37	13.29	13.83	2.01363	1.0098	1.59744e-08	Ups	Hydroxyproline O-arabinosyltransferase RDN1	-
EVM0007450	0	0	0	1.74	1.22	1.07	159.691	7.31914	1.62692e-08	Ups	Unknown	-
EVM0031497	19.42	21.04	22.69	7.95	10.12	4.93	0.432106	-1.21054	1.63575e-08	Down	Replication factor C subunit 3	;ko03030 DNA replication;ko03420 Nucleotide excision repair;ko03430 Mismatch repair;
EVM0012479	2.78	3.04	2.1	0.14	0.43	0.24	0.121612	-3.03965	1.64296e-08	Down	Unknown	-
EVM0004114	1.87	1.57	1.5	19.76	4.25	23.83	12.3004	3.62063	1.66172e-08	Ups	Unknown	-
EVM0024647	11.24	13.59	10.76	0.07	1.03	0.06	0.0367092	-4.76772	1.66437e-08	Down	Histidine-containing phosphotransfer protein 4	;ko04075 Plant hormone signal transduction;
EVM0003147	0.19	0.29	0.24	0.24	530.73	237.72	1261.56	10.301	1.66501e-08	Ups	Unknown	;ko00520 Amino sugar and nucleotide sugar metabolism;ko01100 Metabolic pathways;
EVM0023348	0.55	0.46	0.71	4.32	7.48	1.7	9.13136	3.19083	1.66809e-08	Ups	Unknown	-
EVM0006300	10.62	12.71	15.27	25.98	23.09	25.83	2.37394	1.24728	1.67583e-08	Ups	Unknown	-
EVM0014266	4.1	7.12	3.05	0.19	0.64	0.19	0.0836191	-3.58002	1.68369e-08	Down	Zinc finger protein GIS3	-
EVM0018021	0.09	0.23	0	3.59	22.83	2.91	103.683	6.69603	1.68712e-08	Ups	Unknown	-
EVM0006743	19.36	28.15	20.04	1.06	0.93	0	0.0334748	-4.90078	1.69387e-08	Down	Growth-regulating factor 4	-
EVM0024936	57.71	58.21	53.57	9.99	11.65	2.36	0.163285	-2.61454	1.69928e-08	Down	Auxin response factor 4	;ko04075 Plant hormone signal transduction;
EVM0016139	0.32	0.29	0.73	21.33	51.05	2.03	62.7794	5.97222	1.70207e-08	Ups	Phospholipase A1-IIgamma	-
EVM0021171	0.24	0.15	0.37	15.26	12.07	1.1	43.0242	5.42708	1.7329e-08	Ups	Casparian strip membrane protein 2	-
EVM0005578	21.72	13.31	24.44	1.11	1.34	0	0.0468559	-4.41563	1.73618e-08	Down	Basic blue protein	-
EVM0022609	2.3	2.5	3.49	0	0.05	0	0.00759252	-7.0412	1.75206e-08	Down	Topless-related protein 1	-
EVM0021671	5.89	4.99	8.46	0	0.14	0.25	0.0244517	-5.35392	1.75755e-08	Down	Unknown	-
EVM0016045	0.26	0.18	0.37	2.88	6.5	1.63	15.8156	3.98327	1.78117e-08	Ups	Unknown	-
EVM0021477	8.27	8.84	8.5	2.92	3.9	3.24	0.475109	-1.07367	1.78287e-08	Down	Unknown	-
EVM0011776	1.72	1.4	2.11	19.43	7.61	78.97	27.0552	4.75783	1.78837e-08	Ups	Unknown	-
EVM0030493	78.9	73.4	74.57	19.34	34.06	24.56	0.415208	-1.26809	1.79389e-08	Down	Expansin-A4	-
EVM0028887	0.29	0.53	0.27	2.13	3.01	4.46	10.8854	3.44432	1.79725e-08	Ups	Glycosyltransferase BC10	-
EVM0006339	18.58	17.97	13.21	77.02	33.48	61.83	4.25826	2.09026	1.81407e-08	Ups	Probable WRKY transcription factor 17	-
EVM0025611	11.13	11.95	15.42	21.14	22.8	22.42	2.10305	1.07248	1.83609e-08	Ups	Binding partner of ACD11 1	-
EVM0024506	12.16	15.27	11.94	0.54	0.95	0	0.0424964	-4.55652	1.91576e-08	Down	Unknown	-
EVM0005355	4.37	5.35	5.09	0.32	0.65	0	0.0752466	-3.73223	1.93593e-08	Down	Protein EXORDIUM-like 7	-
EVM0027734	1.01	0.64	0.57	13.67	2.82	4.18	11.0865	3.47073	1.94342e-08	Ups	Receptor-like protein kinase FERONIA	-
EVM0025365	3.44	3.53	3.69	0.08	0.37	0	0.0480966	-4.37792	1.94514e-08	Down	Protein PARTING DANCERS homolog	-
EVM0027987	3.59	2.74	2.54	0	0	0	0.00685336	-7.18897	1.98251e-08	Down	Putative germin-like protein 2-1	-
EVM0016075	4.17	4.45	4.14	0	0	0	0.00726785	-7.10426	1.98518e-08	Down	Non-specific lipid transfer protein GPI-anchored 25	-
EVM0007240	1.41	1.1	0.77	7.73	4.02	10.25	8.43423	3.07626	1.9975e-08	Ups	Unknown	-
EVM0003398	12.2	20.56	13.76	5.5	4.81	3.12	0.34462	-1.53692	2.00348e-08	Down	Unknown	-
EVM0026681	6.68	5.39	7.3	0.55	1.16	0.14	0.110122	-3.18282	2.01448e-08	Down	Unknown	-
EVM0028341	4.68	4.71	4.29	2.19	1.86	1.52	0.490662	-1.0272	2.02715e-08	Down	Pentatricopeptide repeat-containing protein At2g16880	-
EVM0019596	36.98	33.49	35.12	10.62	10.64	3.77	0.277021	-1.85194	2.03926e-08	Down	Phytochrome A-2	;ko04712 Circadian rhythm - plant;
EVM0007817	37.75	24.19	30.82	172.24	71.2	214.2	6.21499	2.63575	2.0407e-08	Ups	Unknown	-
EVM0029458	6.89	7.94	9.34	1.37	2.6	1.21	0.25396	-1.97733	2.0786e-08	Down	Unknown	-
EVM0027196	113.65	121.71	108.07	49.81	50.2	26	0.43434	-1.2031	2.09138e-08	Down	O-fucosyltransferase 31	-
EVM0007956	1.96	2.58	2.12	0.04	0.25	0	0.0487708	-4.35784	2.09822e-08	Down	Unknown	-
EVM0014275	5.1	6.1	5.95	1.92	2.34	1.14	0.37381	-1.41962	2.13767e-08	Down	Serine carboxypeptidase-like 40	-
EVM0017593	16.82	18.12	25.36	7.25	8.62	5.77	0.431182	-1.21363	2.1496e-08	Down	Polynucleotide 5'-hydroxyl-kinase NOL9	-
EVM0016948	22.2	18.46	21.77	2.71	4.45	0.74	0.145442	-2.78149	2.15968e-08	Down	Protein OCTOPUS	-
EVM0025167	23.83	17.22	11.06	122.77	52.08	53.67	5.23847	2.38914	2.17072e-08	Ups	Unknown	-
EVM0031424	0.02	0.04	0.1	1.22	0.7	4.65	54.1533	5.75898	2.17219e-08	Ups	Receptor-like protein kinase 7	-
EVM0012993	0.11	0.37	0.32	0.7	20.96	8.29	44.0979	5.46264	2.18404e-08	Ups	Unknown	-
EVM0030027	5.78	5.85	5.61	2.03	2.8	1.61	0.446459	-1.1634	2.20301e-08	Down	Pentatricopeptide repeat-containing protein At5g39710	-
EVM0013416	12.81	10.56	9.52	3.07	4.56	2.85	0.381331	-1.39088	2.24072e-08	Down	Isoflavone reductase homolog	-
EVM0004196	22.82	11.98	8.5	125	48.74	62.72	6.56386	2.71454	2.25464e-08	Ups	Unknown	-
EVM0019845	6.97	11.18	3.96	0.5	0.13	0	0.0333398	-4.90661	2.26942e-08	Down	GDSL esterase/lipase At1g33811	-
EVM0005967	0	0.04	0.21	3.4	1.73	15.12	109.129	6.76989	2.27616e-08	Ups	Unknown	-
EVM0019565	6.8	6.18	9.91	27.6	29.52	70.02	7.10857	2.82956	2.28502e-08	Ups	V-type proton ATPase subunit c4	;ko00190 Oxidative phosphorylation;ko01100 Metabolic pathways;ko04145 Phagosome;
EVM0011311	12.45	7.65	16.36	0.36	0	0.88	0.0436892	-4.51658	2.28985e-08	Down	Unknown	-
EVM0014892	2.75	1.14	1.6	0.18	0.06	0.05	0.0638037	-3.97022	2.31113e-08	Down	Unknown	-
EVM0028365	3.51	3.03	4.49	10.5	9.8	18.22	4.39823	2.13692	2.3174e-08	Ups	Isoprenylcysteine alpha-carbonyl methylesterase ICME	;ko00900 Terpenoid backbone biosynthesis;ko01100 Metabolic pathways;ko01110 Biosynthesis of secondary metabolites;ko01120 Microbial metabolism in diverse environments;
EVM0028986	47.43	51.39	48.92	7.93	12.37	2.52	0.178347	-2.48724	2.34154e-08	Down	Zinc-finger homeodomain protein 9	-
EVM0021771	56.19	57.9	61.97	104.35	112.81	141.31	2.51508	1.3306	2.366e-08	Ups	Squalene monooxygenase SE1	;ko00100 Steroid biosynthesis;ko00909 Sesquiterpenoid and triterpenoid biosynthesis;ko01100 Metabolic pathways;ko01110 Biosynthesis of secondary metabolites;
EVM0000032	4.96	6.88	4.69	0.61	0.2	0	0.0578254	-4.11215	2.39898e-08	Down	Unknown	-
EVM0000999	0	0.05	0	6.88	12.81	0.27	404.734	8.66083	2.4164e-08	Ups	Unknown	-
EVM0022980	3.41	4.22	3.33	1.07	1.53	0.79	0.36861	-1.43983	2.41963e-08	Down	ATP-dependent DNA helicase Q-like SIM	-
EVM0027378	52.19	70.98	57.66	16.03	22.09	8.28	0.301127	-1.73156	2.43605e-08	Down	Acetyl-CoA carboxylase 1	;ko00061 Fatty acid biosynthesis;ko00254 Aflatoxin biosynthesis;ko00620 Pyruvate metabolism;ko00640 Propanoate metabolism;ko01100 Metabolic pathways;ko01110 Biosynthesis of secondary metabolites;ko01120 Microbial metabolism in diverse environments;ko01212 Fatty acid metabolism;
EVM0003562	11.52	13.06	12.99	5.51	5.87	3.05	0.456064	-1.13269	2.4377e-08	Down	FHA domain-containing protein DDL	-
EVM0015932	18.88	16.42	18.6	57.33	43.87	96.04	4.6187	2.20749	2.44224e-08	Ups	REF/SRPP-like protein At3g05500	-
EVM0009177	0	0	0	11.21	15.49	0.75	2101.73	11.0374	2.4464e-08	Ups	Trifunctional UDP-glucose 4,6-dehydratase/UDP-4-keto-6-deoxy-D-glucose 3,5-epimerase/UDP-4-keto-L-rhamnose-reductase RHM1	;ko00520 Amino sugar and nucleotide sugar metabolism;ko01100 Metabolic pathways;ko01250 Biosynthesis of nucleotide sugars;
EVM0030028	4.56	6.38	7.12	16.57	33.56	67.88	8.38885	3.06847	2.46275e-08	Ups	Phytyl ester synthase 1, chloroplastic	-
EVM0013266	14.32	10.96	12.84	2.07	1.49	0.28	0.116339	-3.1036	2.48402e-08	Down	Aldehyde oxidase GLOX	-
EVM0024080	1.85	2.51	1.72	0.13	0.14	0.25	0.104769	-3.25471	2.50693e-08	Down	RING-H2 finger protein ATL16	-
EVM0012710	33.12	43.67	30.82	13	12.26	13.38	0.438554	-1.18917	2.54584e-08	Down	Unknown	-
EVM0005499	1.69	1.6	2.27	0	0.04	0	0.00812826	-6.94284	2.56391e-08	Down	PHD finger protein MALE MEIOCYTE DEATH 1	-
EVM0001489	0	0	0	6.27	3.77	1.49	223.027	7.80108	2.56611e-08	Ups	Unknown	-
EVM0015573	2.07	3.63	3.17	0.33	0.72	0.53	0.216792	-2.20562	2.5945e-08	Down	Unknown	-
EVM0022272	28.72	27.11	26.56	53.19	42.55	54.24	2.23439	1.15988	2.59913e-08	Ups	Vesicle-associated protein 4-2	-
EVM0014400	10.51	8.17	9.03	0.89	1.63	0.2	0.112315	-3.15437	2.62493e-08	Down	Unknown	-
EVM0029467	22.2	20.04	23.89	8.35	7.91	3.6	0.354197	-1.49737	2.64296e-08	Down	Probable serine/threonine-protein kinase At1g01540	-
EVM0020413	32.68	27.05	37.19	56.97	64.09	73.05	2.46435	1.30121	2.64337e-08	Ups	Transmembrane emp24 domain-containing protein p24delta7	-
EVM0003240	2.97	3.68	5.25	0.07	0	0	0.00765673	-7.02906	2.67594e-08	Down	Probable F-box protein At3g61730	-
EVM0021381	46.55	39.24	42.88	13.01	16.39	6.11	0.323764	-1.62699	2.71539e-08	Down	Rho GTPase-activating protein 1	-
EVM0029632	3.87	6.25	4.44	0.49	1.1	0.28	0.148831	-2.74825	2.74835e-08	Down	Pachytene checkpoint protein 2 homolog	-
EVM0006670	3.73	3.32	4.26	0.47	0.68	0.66	0.193235	-2.37157	2.80123e-08	Down	Unknown	-
EVM0003395	0.35	1.14	0.42	3.54	8.55	21.24	22.6569	4.50188	2.82814e-08	Ups	Isoeugenol synthase 1	-
EVM0017361	3.14	2.07	1.59	24.78	7.68	38.88	13.4237	3.74671	2.8338e-08	Ups	Unknown	-
EVM0000626	1.99	1.32	1.01	10.93	4.15	12.54	8.01974	3.00356	2.83736e-08	Ups	Unknown	-
EVM0000250	10.04	14.75	8.28	2.1	2.64	0.76	0.193834	-2.36711	2.85105e-08	Down	Cucumisin	-
EVM0005942	0.36	0	0	129.53	176.45	10.6	1012.63	9.98389	2.88343e-08	Ups	Unknown	-
EVM0018756	4.98	4.78	4.93	21.69	11.89	9.48	3.50015	1.80741	2.89204e-08	Ups	Unknown	-
EVM0004336	3.15	2.56	1.57	18.66	8.86	27.98	9.65806	3.27173	2.89609e-08	Ups	Unknown	-
EVM0012867	1.25	0.88	1.55	8.41	4.81	7.01	6.74771	2.7544	2.97806e-08	Ups	Protein NOI4	-
EVM0001037	7.18	7.42	6.54	0.85	1.36	0.19	0.130581	-2.93698	2.99155e-08	Down	Condensin complex subunit 2	-
EVM0012258	1.09	2.99	1.01	0	0	0	0.0045801	-7.7704	2.99933e-08	Down	Very-long-chain aldehyde decarbonylase CER1	;ko00073 Cutin, suberine and wax biosynthesis;ko01110 Biosynthesis of secondary metabolites;
EVM0022026	2.11	1.84	1.3	5.96	4.03	4.2	3.28198	1.71457	3.07117e-08	Ups	Unknown	-
EVM0019349	0	0	0.04	2.8	1.15	7.08	297.381	8.21617	3.08616e-08	Ups	Cytochrome c-type biogenesis ccda-like chloroplastic protein 1	-
EVM0031514	41.47	44.28	34.98	11.72	18.18	7.96	0.370051	-1.43421	3.09928e-08	Down	Probable protein S-acyltransferase 22	-
EVM0000262	7.35	5.34	6.34	24.13	27.6	90.72	9.73792	3.28361	3.11352e-08	Ups	Ethylene-responsive transcription factor ERF114	-
EVM0021403	1.24	1.02	2.19	9.21	8.96	24.95	12.4772	3.64122	3.11456e-08	Ups	NADPH:quinone oxidoreductase	-
EVM0010336	0	0	0	1.67	2.38	3.9	202.672	7.66301	3.12323e-08	Ups	Unknown	-
EVM0031710	2.21	3.78	3.9	17.74	25.34	6.5	5.82088	2.54124	3.17236e-08	Ups	Guanosine nucleotide diphosphate dissociation inhibitor At5g09550	-
EVM0014004	0.1	0	0	47.4	68.9	2.01	1378.01	10.4284	3.24718e-08	Ups	Unknown	-
EVM0010201	10.75	11.69	7.43	128.86	24.08	58.12	8.56125	3.09782	3.2495e-08	Ups	Leucine-rich repeat receptor-like serine/threonine/tyrosine-protein kinase SOBIR1	-
EVM0026087	2.81	1.3	2.38	0	0	0	0.00620196	-7.33306	3.24962e-08	Down	Unknown	-
EVM0007779	0.08	1.06	0.94	7.27	11.71	63.23	52.7977	5.7224	3.29217e-08	Ups	Probable glutathione S-transferase parC	;ko00480 Glutathione metabolism;ko01100 Metabolic pathways;
EVM0013307	4.24	2.77	6.17	0.34	0.19	0.08	0.0566752	-4.14114	3.33785e-08	Down	Unknown	-
EVM0024546	2.82	5.48	3.12	0.07	0.16	0	0.0232338	-5.42763	3.37494e-08	Down	Unknown	-
EVM0013468	1.06	2.11	1.18	0	0	0	0.00626304	-7.31892	3.38872e-08	Down	Unknown	-
EVM0003914	0	0.15	0	54.89	3.76	43.04	835.807	9.70703	3.40975e-08	Ups	Unknown	-
EVM0020159	5.67	6.1	5.57	2.49	2.2	1.25	0.407749	-1.29425	3.4115e-08	Down	Putative calcium-transporting ATPase 11, plasma membrane-type	-
EVM0024897	0.88	0.93	0.27	31.52	3.07	12.07	27.1238	4.76149	3.47025e-08	Ups	Unknown	-
EVM0029138	3.82	2.94	1.77	10.83	9.24	7.47	3.8791	1.95572	3.48101e-08	Ups	Unknown	-
EVM0004362	7.54	11.88	9.87	124.11	30.08	36.69	7.76983	2.95788	3.51369e-08	Ups	Unknown	-
EVM0001450	5.48	5.78	4.94	0.37	0.75	0.04	0.081208	-3.62223	3.53995e-08	Down	Unknown	-
EVM0005193	15.2	9.8	11.02	36.34	35.43	70.81	4.99437	2.3203	3.60362e-08	Ups	F-box protein At1g67340	-
EVM0012136	8.62	7.52	5.59	1.87	2.05	0.92	0.263154	-1.92602	3.63217e-08	Down	Ethylene-responsive transcription factor ERF039	-
EVM0014034	24.74	28.5	23.61	11.99	10.14	6.28	0.440397	-1.18312	3.64232e-08	Down	Protein rough sheath 2 homolog	-
EVM0018731	5.54	4.68	4.51	0	0.2	0	0.0153644	-6.02427	3.68154e-08	Down	Unknown	-
EVM0026644	17.75	20.37	18.98	51	66.57	25.56	2.94376	1.55766	3.75333e-08	Ups	Transcription factor bHLH79	-
EVM0011465	8.15	5.64	7.36	39.51	20.17	91.06	9.23177	3.20661	3.82961e-08	Ups	Purple acid phosphatase 15	-
EVM0000007	0.43	0.15	0.27	1.1	1.84	1.29	6.01898	2.58952	3.91667e-08	Ups	Unknown	;ko04626 Plant-pathogen interaction;
EVM0016869	1.11	0.96	1.7	6.41	3.75	9.1	6.44405	2.68797	3.92134e-08	Ups	Unknown	-
EVM0006964	11.2	11.48	11.63	17.81	26.93	24.44	2.46009	1.29871	3.94428e-08	Ups	Unknown	-
EVM0000755	2.02	0.83	1.25	4.75	5.02	4.75	4.32125	2.11145	3.96728e-08	Ups	Xyloglucan O-acetyltransferase 4	-
EVM0026022	26.19	26.06	21.99	104.93	46.23	97.03	4.14128	2.05008	3.96829e-08	Ups	3-ketoacyl-CoA synthase 11	;ko00062 Fatty acid elongation;ko01100 Metabolic pathways;ko01110 Biosynthesis of secondary metabolites;ko04626 Plant-pathogen interaction;
EVM0008923	23.26	21.85	22.69	8.62	10.01	4.51	0.403115	-1.31074	4.10991e-08	Down	BTB/POZ domain-containing protein At5g60050	-
EVM0018559	14.63	14.59	15.79	23.58	25.51	27.43	2.08122	1.05743	4.11196e-08	Ups	Unknown	-
EVM0007728	19.2	21.58	20.31	1.98	5.39	4.33	0.233409	-2.09907	4.13034e-08	Down	Cyclin-D3-1	;ko04075 Plant hormone signal transduction;
EVM0016227	1.61	2.44	2.8	5	8.96	5.26	3.36672	1.75134	4.13126e-08	Ups	Unknown	-
EVM0011885	2.03	1.46	1.81	23.98	5.07	15.46	10.3423	3.37048	4.16617e-08	Ups	Unknown	-
EVM0029296	13.21	28.39	12.74	0.65	0.9	2.36	0.0924404	-3.43533	4.19625e-08	Down	3-ketoacyl-CoA synthase 20	;ko00062 Fatty acid elongation;ko01100 Metabolic pathways;ko01110 Biosynthesis of secondary metabolites;ko04626 Plant-pathogen interaction;
EVM0018750	21.18	13.68	18.3	42.83	43.86	68.16	3.63133	1.8605	4.2273e-08	Ups	E3 ubiquitin-protein ligase AIRP2	-
EVM0006221	53.04	55.27	47.54	14.1	6.62	3.17	0.179584	-2.47727	4.25025e-08	Down	Unknown	-
EVM0006151	21.83	26.34	19.14	0.41	1.56	0	0.0327187	-4.93374	4.25763e-08	Down	Metal transporter Nramp5	-
EVM0029708	0.63	1.12	1.22	6.53	3.25	14.72	10.6942	3.41876	4.33433e-08	Ups	Abscisic acid 8'-hydroxylase 2	;ko00906 Carotenoid biosynthesis;ko01110 Biosynthesis of secondary metabolites;
EVM0009928	9.21	7.54	8.27	25.49	18.15	35.51	3.95953	1.98533	4.33676e-08	Ups	Protein C2-DOMAIN ABA-RELATED 4	-
EVM0024891	38.57	32.34	36.34	1.02	3.99	0.2	0.054593	-4.19514	4.33956e-08	Down	Unknown	-
EVM0019629	1.39	1.49	1.2	0	0	0	0.00784397	-6.9942	4.38483e-08	Down	3-hydroxyisobutyryl-CoA hydrolase 1	;ko00280 Valine, leucine and isoleucine degradation;ko00410 beta-Alanine metabolism;ko00640 Propanoate metabolism;ko01100 Metabolic pathways;ko01200 Carbon metabolism;
EVM0008123	12.4	14.79	12	0.95	1.76	0.13	0.0821455	-3.60568	4.42477e-08	Down	Unknown	-
EVM0030236	0.24	0.59	0.15	19.26	1.77	9.23	37.7719	5.23924	4.45366e-08	Ups	Unknown	-
EVM0001447	0	0	0	0.91	1.51	2.27	195.869	7.61375	4.45533e-08	Ups	GDSL esterase/lipase At4g26790	-
[truncated: 4,763 more rows]
