# Supplementary material for: Metabolome and Transcriptome Combined Reveal the Main Floral Volatile Compounds and Key Regulatory Genes of Castanea mollissima
Source: Plants (Basel). 2024 Oct 14;13(20):2865. doi: 10.3390/plants13202865 (PMC11511371; doi:10.3390/plants13202865)
Supplement: Supplementary file 1 [file plants-13-02865-s001.zip › Supplementary Tables/Table S6 Enriched KEGG pathways of differential expression genes between IFS and FFS.xlsx]

## Sheet: Sheet1
Table S6 Enriched KEGG pathways of differential expression genes between IFS and FFS
Pathway ID	Pathway	Level1	Level2	DEGs with pathway annotation (1107)	All genes with pathway annotation (5197)	Pvalue	Qvalue	Genelist
ko00500	Starch and sucrose metabolism	Metabolism	Carbohydrate metabolism	32(2.89%)	147(2.83%)	0.397433	0.63171	EVM0003293,EVM0005493,EVM0015320,EVM0030994,EVM0024901,EVM0003234,EVM0001519,EVM0028381,EVM0026847,EVM0013112,EVM0030324,EVM0016260,EVM0001635,EVM0023045,EVM0022904,EVM0021272,EVM0001871,EVM0026899,EVM0027964,EVM0020784,EVM0020188,EVM0022098,EVM0015881,EVM0025494,EVM0001137,EVM0018620,EVM0018940,EVM0029249,EVM0029278,EVM0027296,EVM0008060,EVM0001969,
ko00710	Carbon fixation in photosynthetic organisms	Metabolism	Energy metabolism	20(1.81%)	81(1.56%)	0.185726	0.384173	EVM0017025,EVM0014359,EVM0018786,EVM0021597,EVM0022089,EVM0030638,EVM0013352,EVM0021083,EVM0018214,EVM0008486,EVM0012906,EVM0006413,EVM0016494,EVM0020331,EVM0018442,EVM0009358,EVM0029886,EVM0024197,EVM0012675,EVM0018193,
ko00943	Isoflavonoid biosynthesis	Metabolism	Biosynthesis of other secondary metabolites	1(0.09%)	6(0.12%)	0.376595	0.604956	EVM0013310,
ko00910	Nitrogen metabolism	Metabolism	Energy metabolism	14(1.26%)	32(0.62%)	0.00108256	0.0075274	EVM0019492,EVM0013460,EVM0000618,EVM0016372,EVM0018796,EVM0021810,EVM0013358,EVM0030968,EVM0015727,EVM0028762,EVM0005785,EVM0024047,EVM0002182,EVM0016942,
ko00405	Phenazine biosynthesis	Metabolism	Biosynthesis of other secondary metabolites	1(0.09%)	6(0.12%)	0.376595	0.604956	EVM0000454,
ko00563	Glycosylphosphatidylinositol (GPI)-anchor biosynthesis	Metabolism	Glycan biosynthesis and metabolism	1(0.09%)	24(0.46%)	0.976342	1	EVM0025224,
ko00020	Citrate cycle (TCA cycle)	Metabolism	Carbohydrate metabolism	8(0.72%)	59(1.14%)	0.907777	0.99975	EVM0017911,EVM0018318,EVM0003052,EVM0016184,EVM0027912,EVM0024197,EVM0008040,EVM0020528,
ko02024	Quorum sensing	Cellular Processes	Cellular community - prokaryotes	14(1.26%)	58(1.12%)	0.239612	0.445719	EVM0011629,EVM0010666,EVM0025993,EVM0020085,EVM0024076,EVM0026455,EVM0000454,EVM0012695,EVM0028271,EVM0026541,EVM0006152,EVM0014419,EVM0016845,EVM0030474,
ko00942	Anthocyanin biosynthesis	Metabolism	Biosynthesis of other secondary metabolites	2(0.18%)	3(0.06%)	0.00964401	0.0404513	EVM0015780,EVM0016994,
ko00564	Glycerophospholipid metabolism	Metabolism	Lipid metabolism	29(2.62%)	89(1.71%)	0.00427276	0.0238958	EVM0021278,EVM0005353,EVM0016034,EVM0021622,EVM0031428,EVM0026448,EVM0004592,EVM0019037,EVM0012898,EVM0028271,EVM0001405,EVM0016837,EVM0006601,EVM0027937,EVM0000678,EVM0001548,EVM0020403,EVM0026007,EVM0004054,EVM0028464,EVM0013601,EVM0008289,EVM0017179,EVM0025053,EVM0010771,EVM0016845,EVM0024125,EVM0012122,EVM0023827,
ko00965	Betalain biosynthesis	Metabolism	Biosynthesis of other secondary metabolites	1(0.09%)	1(0.02%)	0	0	EVM0006903,
ko00590	Arachidonic acid metabolism	Metabolism	Lipid metabolism	4(0.36%)	16(0.31%)	0.242046	0.445719	EVM0011412,EVM0000249,EVM0017896,EVM0025053,
ko00592	alpha-Linolenic acid metabolism	Metabolism	Lipid metabolism	24(2.17%)	65(1.25%)	0.0011333	0.0075274	EVM0024723,EVM0023689,EVM0014812,EVM0015848,EVM0023447,EVM0006279,EVM0001957,EVM0010925,EVM0031404,EVM0025576,EVM0030502,EVM0018771,EVM0024043,EVM0005722,EVM0021059,EVM0018402,EVM0007288,EVM0001767,EVM0024657,EVM0019379,EVM0025053,EVM0014770,EVM0002263,EVM0003270,
ko00401	Novobiocin biosynthesis	Metabolism	Biosynthesis of other secondary metabolites	4(0.36%)	9(0.17%)	0.0253837	0.0871123	EVM0002846,EVM0018610,EVM0024423,EVM0010951,
ko03022	Basal transcription factors	Genetic Information Processing	Transcription	2(0.18%)	44(0.85%)	0.997891	1	EVM0025011,EVM0007091,
ko00521	Streptomycin biosynthesis	Metabolism	Biosynthesis of other secondary metabolites	3(0.27%)	16(0.31%)	0.453865	0.699323	EVM0021294,EVM0009730,EVM0025494,
ko00643	Styrene degradation	Metabolism	Xenobiotics biodegradation and metabolism	2(0.18%)	19(0.37%)	0.803456	0.947827	EVM0026849,EVM0031028,
ko00541	O-Antigen nucleotide sugar biosynthesis	Metabolism	Glycan biosynthesis and metabolism	3(0.27%)	13(0.25%)	0.293372	0.501482	EVM0031442,EVM0029303,EVM0013973,
ko00680	Methane metabolism	Metabolism	Energy metabolism	12(1.08%)	48(0.92%)	0.206697	0.400143	EVM0031526,EVM0010282,EVM0024729,EVM0022089,EVM0001378,EVM0024541,EVM0018407,EVM0018442,EVM0025355,EVM0012675,EVM0027764,EVM0018193,
ko00908	Zeatin biosynthesis	Metabolism	Metabolism of terpenoids and polyketides	7(0.63%)	30(0.58%)	0.298897	0.501482	EVM0002655,EVM0005744,EVM0003460,EVM0010343,EVM0025579,EVM0012884,EVM0026325,
ko03430	Mismatch repair	Genetic Information Processing	Replication and repair	16(1.45%)	35(0.67%)	0.000299758	0.00411486	EVM0005126,EVM0019591,EVM0009006,EVM0013391,EVM0019628,EVM0015764,EVM0011562,EVM0004536,EVM0031497,EVM0010226,EVM0022908,EVM0007812,EVM0007783,EVM0003981,EVM0024527,EVM0024041,
ko00040	Pentose and glucuronate interconversions	Metabolism	Carbohydrate metabolism	38(3.43%)	110(2.12%)	0.00039208	0.00465581	EVM0011629,EVM0012390,EVM0014468,EVM0002219,EVM0010666,EVM0031290,EVM0012806,EVM0002173,EVM0012453,EVM0023259,EVM0020085,EVM0024076,EVM0026455,EVM0011496,EVM0004785,EVM0021939,EVM0027008,EVM0025845,EVM0030638,EVM0003943,EVM0013997,EVM0004830,EVM0027707,EVM0012695,EVM0007516,EVM0001385,EVM0010235,EVM0025934,EVM0006152,EVM0001850,EVM0013973,EVM0003617,EVM0009497,EVM0016919,EVM0020566,EVM0014794,EVM…
ko00670	One carbon pool by folate	Metabolism	Metabolism of cofactors and vitamins	1(0.09%)	16(0.31%)	0.884952	0.982557	EVM0027764,
ko00514	Other types of O-glycan biosynthesis	Metabolism	Glycan biosynthesis and metabolism	2(0.18%)	9(0.17%)	0.296604	0.501482	EVM0025939,EVM0031776,
ko04144	Endocytosis	Cellular Processes	Transport and catabolism	40(3.61%)	196(3.77%)	0.582018	0.812455	EVM0018529,EVM0005083,EVM0030333,EVM0011240,EVM0005538,EVM0014592,EVM0030827,EVM0031406,EVM0009152,EVM0030284,EVM0018895,EVM0012038,EVM0012463,EVM0006876,EVM0021631,EVM0007486,EVM0028804,EVM0017902,EVM0031428,EVM0026296,EVM0004592,EVM0031371,EVM0001405,EVM0016837,EVM0025310,EVM0001683,EVM0001088,EVM0003570,EVM0001548,EVM0016226,EVM0019146,EVM0018537,EVM0028464,EVM0026579,EVM0022393,EVM0011987,EVM…
ko00940	Phenylpropanoid biosynthesis	Metabolism	Biosynthesis of other secondary metabolites	52(4.70%)	167(3.21%)	0.00090622	0.00720207	EVM0027139,EVM0012025,EVM0026687,EVM0019623,EVM0024312,EVM0015515,EVM0014566,EVM0029099,EVM0031773,EVM0026470,EVM0018540,EVM0001993,EVM0007349,EVM0000001,EVM0015207,EVM0006423,EVM0019318,EVM0000569,EVM0003867,EVM0014755,EVM0023510,EVM0000900,EVM0022099,EVM0014642,EVM0006689,EVM0015734,EVM0026888,EVM0016793,EVM0019587,EVM0022022,EVM0009823,EVM0002819,EVM0004614,EVM0019942,EVM0028270,EVM0017594,EVM…
ko00281	Geraniol degradation	Metabolism	Metabolism of terpenoids and polyketides	1(0.09%)	2(0.04%)	0.0453399	0.126784	EVM0006407,
ko04626	Plant-pathogen interaction	Organismal Systems	Environmental adaptation	67(6.05%)	216(4.16%)	0.000232944	0.00390828	EVM0019754,EVM0012133,EVM0016966,EVM0023497,EVM0028273,EVM0006170,EVM0015254,EVM0022694,EVM0011990,EVM0024822,EVM0014726,EVM0016115,EVM0004905,EVM0028974,EVM0026014,EVM0023546,EVM0015702,EVM0023130,EVM0030296,EVM0030630,EVM0024962,EVM0021620,EVM0030999,EVM0022387,EVM0019855,EVM0009917,EVM0005973,EVM0000007,EVM0026022,EVM0029296,EVM0011539,EVM0000148,EVM0017620,EVM0030542,EVM0012827,EVM0023884,EVM…
ko00603	Glycosphingolipid biosynthesis - globo and isoglobo series	Metabolism	Glycan biosynthesis and metabolism	6(0.54%)	16(0.31%)	0.0365085	0.117293	EVM0011733,EVM0008396,EVM0005851,EVM0028296,EVM0030439,EVM0003337,
ko01053	Biosynthesis of siderophore group nonribosomal peptides	Metabolism	Metabolism of terpenoids and polyketides	1(0.09%)	1(0.02%)	0	0	EVM0019299,
ko00730	Thiamine metabolism	Metabolism	Metabolism of cofactors and vitamins	2(0.18%)	20(0.38%)	0.831636	0.959442	EVM0006849,EVM0007924,
ko00230	Purine metabolism	Metabolism	Nucleotide metabolism	16(1.45%)	99(1.90%)	0.873974	0.977556	EVM0003791,EVM0010150,EVM0023555,EVM0031668,EVM0027881,EVM0017059,EVM0014305,EVM0024149,EVM0022038,EVM0012649,EVM0014816,EVM0003181,EVM0001091,EVM0007924,EVM0016251,EVM0016924,
ko03440	Homologous recombination	Genetic Information Processing	Replication and repair	20(1.81%)	59(1.14%)	0.00787458	0.0360322	EVM0030301,EVM0022144,EVM0007448,EVM0010226,EVM0022908,EVM0017590,EVM0012703,EVM0015444,EVM0017089,EVM0013114,EVM0028207,EVM0028840,EVM0007783,EVM0019712,EVM0003981,EVM0006369,EVM0025795,EVM0023138,EVM0016513,EVM0004848,
ko00254	Aflatoxin biosynthesis	Metabolism	Biosynthesis of other secondary metabolites	1(0.09%)	3(0.06%)	0.116732	0.267068	EVM0027378,
ko00362	Benzoate degradation	Metabolism	Xenobiotics biodegradation and metabolism	1(0.09%)	3(0.06%)	0.116732	0.267068	EVM0002717,
ko00100	Steroid biosynthesis	Metabolism	Lipid metabolism	6(0.54%)	34(0.65%)	0.607996	0.812455	EVM0006524,EVM0021771,EVM0002589,EVM0019043,EVM0017082,EVM0025053,
ko00510	N-Glycan biosynthesis	Metabolism	Glycan biosynthesis and metabolism	4(0.36%)	37(0.71%)	0.9203	0.99975	EVM0013856,EVM0016497,EVM0023031,EVM0029576,
ko00540	Lipopolysaccharide biosynthesis	Metabolism	Glycan biosynthesis and metabolism	1(0.09%)	11(0.21%)	0.715022	0.892301	EVM0010051,
ko00543	Exopolysaccharide biosynthesis	Metabolism	Glycan biosynthesis and metabolism	1(0.09%)	2(0.04%)	0.0453399	0.126784	EVM0017950,
ko00310	Lysine degradation	Metabolism	Amino acid metabolism	7(0.63%)	45(0.87%)	0.772571	0.925858	EVM0028233,EVM0031732,EVM0018908,EVM0024811,EVM0027732,EVM0019923,EVM0027912,
ko00945	Stilbenoid, diarylheptanoid and gingerol biosynthesis	Metabolism	Biosynthesis of other secondary metabolites	6(0.54%)	15(0.29%)	0.0250306	0.0871123	EVM0029099,EVM0001993,EVM0000001,EVM0006689,EVM0012300,EVM0004272,
ko04122	Sulfur relay system	Genetic Information Processing	Folding, sorting and degradation	1(0.09%)	9(0.17%)	0.602288	0.812455	EVM0029934,
ko02020	Two-component system	Environmental Information Processing	Signal transduction	25(2.26%)	67(1.29%)	0.000776284	0.00688092	EVM0012390,EVM0014468,EVM0005493,EVM0031290,EVM0002173,EVM0023259,EVM0013460,EVM0016559,EVM0011496,EVM0004785,EVM0011763,EVM0003943,EVM0013997,EVM0004830,EVM0027707,EVM0008962,EVM0021438,EVM0010235,EVM0025934,EVM0001850,EVM0002182,EVM0030907,EVM0018940,EVM0016919,EVM0020566,
ko00920	Sulfur metabolism	Metabolism	Energy metabolism	4(0.36%)	29(0.56%)	0.771312	0.925858	EVM0014689,EVM0017950,EVM0031524,EVM0017224,
ko01100	Metabolic pathways	Metabolism	Global and overview maps	631(57.00%)	2512(48.34%)	3.04828e-11	1.5343e-09	EVM0010790,EVM0011805,EVM0011629,EVM0027139,EVM0012025,EVM0012390,EVM0002313,EVM0028236,EVM0022235,EVM0026687,EVM0029133,EVM0003293,EVM0019492,EVM0014468,EVM0005493,EVM0002219,EVM0019623,EVM0010666,EVM0030333,EVM0011733,EVM0025993,EVM0026655,EVM0031526,EVM0024312,EVM0021545,EVM0024723,EVM0017025,EVM0017512,EVM0027001,EVM0015320,EVM0003188,EVM0008423,EVM0002846,EVM0009327,EVM0031290,EVM0020472,EVM…
ko00250	Alanine, aspartate and glutamate metabolism	Metabolism	Amino acid metabolism	15(1.36%)	48(0.92%)	0.0355732	0.116773	EVM0012889,EVM0014359,EVM0001233,EVM0013460,EVM0005680,EVM0027991,EVM0015727,EVM0018214,EVM0028762,EVM0012906,EVM0000057,EVM0014419,EVM0002182,EVM0020331,EVM0024895,
ko00640	Propanoate metabolism	Metabolism	Carbohydrate metabolism	18(1.63%)	54(1.04%)	0.0127942	0.0495364	EVM0028236,EVM0007767,EVM0015848,EVM0014501,EVM0027378,EVM0019629,EVM0030502,EVM0026124,EVM0021762,EVM0012388,EVM0026601,EVM0005722,EVM0013809,EVM0004250,EVM0006063,EVM0000435,EVM0023227,EVM0012636,
ko00626	Naphthalene degradation	Metabolism	Xenobiotics biodegradation and metabolism	5(0.45%)	9(0.17%)	0.00426481	0.0238958	EVM0031526,EVM0001378,EVM0005033,EVM0024541,EVM0025355,
ko03020	RNA polymerase	Genetic Information Processing	Transcription	6(0.54%)	51(0.98%)	0.939757	1	EVM0027969,EVM0020256,EVM0006203,EVM0023437,EVM0029333,EVM0000204,
ko00903	Limonene and pinene degradation	Metabolism	Metabolism of terpenoids and polyketides	3(0.27%)	13(0.25%)	0.293372	0.501482	EVM0028233,EVM0024811,EVM0027732,
ko03060	Protein export	Genetic Information Processing	Folding, sorting and degradation	8(0.72%)	54(1.04%)	0.842459	0.963722	EVM0011248,EVM0010660,EVM0027254,EVM0011206,EVM0011503,EVM0009369,EVM0003063,EVM0007286,
ko00330	Arginine and proline metabolism	Metabolism	Amino acid metabolism	20(1.81%)	69(1.33%)	0.047061	0.129204	EVM0029133,EVM0012889,EVM0014359,EVM0024569,EVM0028233,EVM0001674,EVM0018148,EVM0016920,EVM0009442,EVM0015550,EVM0005605,EVM0018908,EVM0024811,EVM0025063,EVM0018214,EVM0027732,EVM0020331,EVM0030509,EVM0024343,EVM0017288,
ko00760	Nicotinate and nicotinamide metabolism	Metabolism	Metabolism of cofactors and vitamins	7(0.63%)	25(0.48%)	0.143906	0.30771	EVM0000680,EVM0024149,EVM0016836,EVM0007966,EVM0014057,EVM0011654,EVM0031123,
ko00531	Glycosaminoglycan degradation	Metabolism	Glycan biosynthesis and metabolism	6(0.54%)	23(0.44%)	0.202125	0.396375	EVM0009840,EVM0030439,EVM0005508,EVM0016132,EVM0028085,EVM0016162,
ko04070	Phosphatidylinositol signaling system	Environmental Information Processing	Signal transduction	7(0.63%)	49(0.94%)	0.849315	0.96426	EVM0030333,EVM0022694,EVM0030284,EVM0014299,EVM0006876,EVM0001543,EVM0004862,
ko00960	Tropane, piperidine and pyridine alkaloid biosynthesis	Metabolism	Biosynthesis of other secondary metabolites	15(1.36%)	41(0.79%)	0.00724765	0.0341998	EVM0002846,EVM0012201,EVM0012889,EVM0014359,EVM0003473,EVM0020568,EVM0004200,EVM0018214,EVM0018610,EVM0024423,EVM0030910,EVM0011334,EVM0026751,EVM0020331,EVM0010951,
ko00750	Vitamin B6 metabolism	Metabolism	Metabolism of cofactors and vitamins	6(0.54%)	13(0.25%)	0.00994644	0.0405922	EVM0016179,EVM0021492,EVM0014605,EVM0000013,EVM0001930,EVM0028934,
ko00460	Cyanoamino acid metabolism	Metabolism	Metabolism of other amino acids	17(1.54%)	64(1.23%)	0.119179	0.268597	EVM0011805,EVM0003293,EVM0001233,EVM0030519,EVM0027991,EVM0030324,EVM0021810,EVM0013358,EVM0023045,EVM0026899,EVM0020784,EVM0022098,EVM0015881,EVM0031524,EVM0008060,EVM0024895,EVM0027764,
ko00944	Flavone and flavonol biosynthesis	Metabolism	Biosynthesis of other secondary metabolites	2(0.18%)	3(0.06%)	0.00964401	0.0404513	EVM0012688,EVM0031730,
ko01220	Degradation of aromatic compounds	Metabolism	Global and overview maps	8(0.72%)	13(0.25%)	0.000271026	0.00409249	EVM0031526,EVM0001993,EVM0000001,EVM0001378,EVM0005033,EVM0012300,EVM0024541,EVM0025355,
ko03030	DNA replication	Genetic Information Processing	Replication and repair	22(1.99%)	44(0.85%)	5.51144e-06	0.000166445	EVM0015032,EVM0009006,EVM0013391,EVM0000752,EVM0019628,EVM0021217,EVM0028980,EVM0031497,EVM0004157,EVM0010613,EVM0020295,EVM0014781,EVM0010226,EVM0022908,EVM0007898,EVM0002845,EVM0007783,EVM0022968,EVM0004867,EVM0003981,EVM0024527,EVM0024041,
ko00030	Pentose phosphate pathway	Metabolism	Carbohydrate metabolism	12(1.08%)	49(0.94%)	0.230025	0.439668	EVM0018786,EVM0029750,EVM0024729,EVM0022089,EVM0030638,EVM0029951,EVM0022909,EVM0021602,EVM0016494,EVM0018442,EVM0012675,EVM0018193,
ko04141	Protein processing in endoplasmic reticulum	Genetic Information Processing	Folding, sorting and degradation	59(5.33%)	234(4.50%)	0.059523	0.157684	EVM0006312,EVM0019754,EVM0011248,EVM0005400,EVM0005083,EVM0012133,EVM0006548,EVM0014033,EVM0015681,EVM0029720,EVM0011240,EVM0002467,EVM0025031,EVM0022832,EVM0015129,EVM0006317,EVM0012138,EVM0006170,EVM0031530,EVM0010660,EVM0002789,EVM0016115,EVM0025580,EVM0004259,EVM0029359,EVM0026014,EVM0015819,EVM0003280,EVM0023546,EVM0024502,EVM0022683,EVM0024465,EVM0018895,EVM0020153,EVM0029216,EVM0014815,EVM…
ko00380	Tryptophan metabolism	Metabolism	Amino acid metabolism	12(1.08%)	63(1.21%)	0.601493	0.812455	EVM0026684,EVM0028233,EVM0014547,EVM0017072,EVM0019318,EVM0018908,EVM0024811,EVM0016793,EVM0027732,EVM0004614,EVM0027912,EVM0007685,
ko00360	Phenylalanine metabolism	Metabolism	Amino acid metabolism	16(1.45%)	47(0.90%)	0.0134663	0.0508353	EVM0002846,EVM0012201,EVM0012889,EVM0014359,EVM0000569,EVM0020568,EVM0018214,EVM0018610,EVM0002819,EVM0002717,EVM0022288,EVM0024423,EVM0011334,EVM0017594,EVM0020331,EVM0010951,
ko03410	Base excision repair	Genetic Information Processing	Replication and repair	8(0.72%)	42(0.81%)	0.552959	0.792313	EVM0015032,EVM0012611,EVM0022908,EVM0007783,EVM0003981,EVM0024527,EVM0027658,EVM0007858,
ko00660	C5-Branched dibasic acid metabolism	Metabolism	Carbohydrate metabolism	1(0.09%)	7(0.13%)	0.458837	0.699843	EVM0010986,
ko00130	Ubiquinone and other terpenoid-quinone biosynthesis	Metabolism	Metabolism of cofactors and vitamins	16(1.45%)	45(0.87%)	0.00833067	0.036998	EVM0002846,EVM0012087,EVM0001993,EVM0000001,EVM0009823,EVM0018610,EVM0023151,EVM0031692,EVM0022288,EVM0024423,EVM0011577,EVM0019299,EVM0012300,EVM0018997,EVM0028409,EVM0010951,
ko01040	Biosynthesis of unsaturated fatty acids	Metabolism	Lipid metabolism	9(0.81%)	27(0.52%)	0.0447065	0.126784	EVM0014531,EVM0015848,EVM0030502,EVM0018771,EVM0027927,EVM0005722,EVM0001767,EVM0013680,EVM0005374,
ko01200	Carbon metabolism	Metabolism	Global and overview maps	65(5.87%)	288(5.54%)	0.266692	0.485186	EVM0028236,EVM0031526,EVM0017025,EVM0003188,EVM0007767,EVM0014359,EVM0017911,EVM0018786,EVM0015848,EVM0010282,EVM0029750,EVM0024729,EVM0014501,EVM0021597,EVM0001287,EVM0019961,EVM0022089,EVM0018818,EVM0019629,EVM0030638,EVM0030502,EVM0026124,EVM0029951,EVM0005722,EVM0014053,EVM0021810,EVM0013352,EVM0013358,EVM0001378,EVM0021083,EVM0022909,EVM0018214,EVM0013809,EVM0006063,EVM0008486,EVM0000435,EVM…
ko00561	Glycerolipid metabolism	Metabolism	Lipid metabolism	26(2.35%)	72(1.39%)	0.00114656	0.0075274	EVM0020472,EVM0022125,EVM0011990,EVM0021278,EVM0005353,EVM0005851,EVM0028233,EVM0028296,EVM0001287,EVM0019037,EVM0012898,EVM0018908,EVM0024811,EVM0006601,EVM0028811,EVM0020403,EVM0027732,EVM0026007,EVM0004054,EVM0019445,EVM0013601,EVM0000958,EVM0025053,EVM0003337,EVM0014794,EVM0012122,
ko03050	Proteasome	Genetic Information Processing	Folding, sorting and degradation	3(0.27%)	57(1.10%)	0.999201	1	EVM0027038,EVM0021811,EVM0004678,
ko00260	Glycine, serine and threonine metabolism	Metabolism	Amino acid metabolism	20(1.81%)	81(1.56%)	0.185726	0.384173	EVM0002313,EVM0003188,EVM0026358,EVM0000881,EVM0012201,EVM0019988,EVM0001287,EVM0024833,EVM0000333,EVM0005680,EVM0001628,EVM0028638,EVM0020568,EVM0018908,EVM0028708,EVM0011334,EVM0000057,EVM0018407,EVM0030792,EVM0027764,
ko00591	Linoleic acid metabolism	Metabolism	Lipid metabolism	6(0.54%)	19(0.37%)	0.0893852	0.217696	EVM0024723,EVM0025576,EVM0024043,EVM0007288,EVM0019379,EVM0025053,
ko00450	Selenocompound metabolism	Metabolism	Metabolism of other amino acids	4(0.36%)	27(0.52%)	0.711442	0.892301	EVM0006210,EVM0010592,EVM0004192,EVM0016337,
ko00740	Riboflavin metabolism	Metabolism	Metabolism of cofactors and vitamins	4(0.36%)	16(0.31%)	0.242046	0.445719	EVM0013475,EVM0022646,EVM0030137,EVM0015719,
ko03015	mRNA surveillance pathway	Genetic Information Processing	Translation	10(0.90%)	119(2.29%)	0.99988	1	EVM0014300,EVM0020816,EVM0004528,EVM0007340,EVM0020702,EVM0023439,EVM0026725,EVM0000907,EVM0019676,EVM0014038,
ko01120	Microbial metabolism in diverse environments	Metabolism	Global and overview maps	82(7.41%)	400(7.70%)	0.630959	0.835744	EVM0031526,EVM0017025,EVM0003188,EVM0014359,EVM0017911,EVM0028233,EVM0014689,EVM0018786,EVM0013460,EVM0014493,EVM0010282,EVM0029750,EVM0024729,EVM0001957,EVM0026849,EVM0021597,EVM0019961,EVM0022089,EVM0018818,EVM0024833,EVM0028365,EVM0027378,EVM0017591,EVM0030638,EVM0021492,EVM0026124,EVM0029951,EVM0024941,EVM0021762,EVM0031028,EVM0012388,EVM0014053,EVM0013352,EVM0018908,EVM0024811,EVM0009547,EVM…
ko00400	Phenylalanine, tyrosine and tryptophan biosynthesis	Metabolism	Amino acid metabolism	19(1.72%)	55(1.06%)	0.00719125	0.0341998	EVM0002313,EVM0002846,EVM0026358,EVM0000881,EVM0025803,EVM0019988,EVM0006720,EVM0012889,EVM0014359,EVM0027520,EVM0000454,EVM0026541,EVM0018214,EVM0018610,EVM0016979,EVM0024423,EVM0020331,EVM0010951,EVM0025255,
ko00650	Butanoate metabolism	Metabolism	Carbohydrate metabolism	5(0.45%)	21(0.40%)	0.279892	0.491438	EVM0006407,EVM0020603,EVM0010986,EVM0002717,EVM0014419,
ko00220	Arginine biosynthesis	Metabolism	Amino acid metabolism	14(1.26%)	32(0.62%)	0.00108256	0.0075274	EVM0012889,EVM0014359,EVM0013460,EVM0001674,EVM0031300,EVM0006700,EVM0028610,EVM0007944,EVM0019714,EVM0018214,EVM0012906,EVM0022074,EVM0002182,EVM0020331,
ko04120	Ubiquitin mediated proteolysis	Genetic Information Processing	Folding, sorting and degradation	27(2.44%)	150(2.89%)	0.81526	0.954297	EVM0014033,EVM0027198,EVM0020997,EVM0025285,EVM0012140,EVM0024851,EVM0020153,EVM0014815,EVM0013656,EVM0022492,EVM0016754,EVM0012824,EVM0010387,EVM0022113,EVM0012494,EVM0016190,EVM0027831,EVM0015068,EVM0001331,EVM0010785,EVM0001036,EVM0020135,EVM0009542,EVM0016552,EVM0003959,EVM0002457,EVM0011213,
ko00071	Fatty acid degradation	Metabolism	Lipid metabolism	22(1.99%)	57(1.10%)	0.000817335	0.00688092	EVM0025993,EVM0031526,EVM0028233,EVM0014812,EVM0015848,EVM0006279,EVM0001957,EVM0030502,EVM0018771,EVM0005722,EVM0018908,EVM0024811,EVM0001378,EVM0027732,EVM0013269,EVM0018402,EVM0005033,EVM0001767,EVM0024541,EVM0024657,EVM0025355,EVM0002263,
ko00565	Ether lipid metabolism	Metabolism	Lipid metabolism	10(0.90%)	30(0.58%)	0.0388024	0.119575	EVM0031428,EVM0004592,EVM0028271,EVM0001405,EVM0016837,EVM0001548,EVM0028464,EVM0025053,EVM0016845,EVM0023827,
ko00905	Brassinosteroid biosynthesis	Metabolism	Metabolism of terpenoids and polyketides	7(0.63%)	27(0.52%)	0.200659	0.396375	EVM0005842,EVM0003039,EVM0026422,EVM0006245,EVM0024319,EVM0028177,EVM0031557,
ko00970	Aminoacyl-tRNA biosynthesis	Genetic Information Processing	Translation	5(0.45%)	70(1.35%)	0.998827	1	EVM0008158,EVM0006210,EVM0002953,EVM0028441,EVM0016337,
ko00966	Glucosinolate biosynthesis	Metabolism	Biosynthesis of other secondary metabolites	3(0.27%)	10(0.19%)	0.144685	0.30771	EVM0026684,EVM0001485,EVM0017072,
ko03250	Viral life cycle - HIV-1	Genetic Information Processing	Information processing in viruses	6(0.54%)	36(0.69%)	0.671963	0.86989	EVM0030964,EVM0029552,EVM0027352,EVM0016226,EVM0009330,EVM0029081,
ko00906	Carotenoid biosynthesis	Metabolism	Metabolism of terpenoids and polyketides	8(0.72%)	35(0.67%)	0.321323	0.527388	EVM0018780,EVM0007744,EVM0029708,EVM0011764,EVM0012350,EVM0015496,EVM0019533,EVM0011575,
ko00010	Glycolysis / Gluconeogenesis	Metabolism	Carbohydrate metabolism	34(3.07%)	134(2.58%)	0.10327	0.247519	EVM0031526,EVM0017025,EVM0028233,EVM0009709,EVM0024729,EVM0001957,EVM0021597,EVM0019961,EVM0022089,EVM0003170,EVM0017591,EVM0021762,EVM0012388,EVM0018908,EVM0024811,EVM0001378,EVM0021083,EVM0022909,EVM0027732,EVM0008486,EVM0018402,EVM0005033,EVM0024541,EVM0025494,EVM0018407,EVM0010857,EVM0024657,EVM0018442,EVM0012902,EVM0025355,EVM0012675,EVM0018193,EVM0002263,EVM0023760,
ko04712	Circadian rhythm - plant	Organismal Systems	Environmental adaptation	11(0.99%)	34(0.65%)	0.0423173	0.125292	EVM0003473,EVM0005867,EVM0021415,EVM0019596,EVM0010147,EVM0024084,EVM0026548,EVM0007618,EVM0027602,EVM0030910,EVM0002457,
ko03040	Spliceosome	Genetic Information Processing	Transcription	22(1.99%)	218(4.19%)	0.999993	1	EVM0005083,EVM0011240,EVM0016239,EVM0008569,EVM0012903,EVM0010662,EVM0009490,EVM0018895,EVM0021631,EVM0016764,EVM0026537,EVM0022641,EVM0001683,EVM0001088,EVM0003570,EVM0011031,EVM0025545,EVM0011987,EVM0005387,EVM0021953,EVM0007161,EVM0014038,
ko00190	Oxidative phosphorylation	Metabolism	Energy metabolism	39(3.52%)	202(3.89%)	0.728588	0.894967	EVM0010790,EVM0002607,EVM0007813,EVM0007629,EVM0012217,EVM0004711,EVM0024003,EVM0025332,EVM0015711,EVM0016559,EVM0005370,EVM0014481,EVM0011763,EVM0019565,EVM0019499,EVM0002311,EVM0003475,EVM0007785,EVM0008962,EVM0009376,EVM0019077,EVM0012926,EVM0030004,EVM0004300,EVM0001642,EVM0030943,EVM0007660,EVM0001599,EVM0017399,EVM0006219,EVM0028451,EVM0026850,EVM0028979,EVM0020716,EVM0030907,EVM0003052,EVM…
ko00280	Valine, leucine and isoleucine degradation	Metabolism	Amino acid metabolism	21(1.90%)	64(1.23%)	0.0104288	0.0414407	EVM0028236,EVM0007767,EVM0028233,EVM0001485,EVM0014501,EVM0019629,EVM0018771,EVM0005680,EVM0006407,EVM0020603,EVM0026601,EVM0022168,EVM0018908,EVM0024811,EVM0013809,EVM0004250,EVM0027732,EVM0013269,EVM0012636,EVM0000057,EVM0001767,
ko00290	Valine, leucine and isoleucine biosynthesis	Metabolism	Amino acid metabolism	2(0.18%)	17(0.33%)	0.735207	0.895293	EVM0001485,EVM0010986,
ko01210	2-Oxocarboxylic acid metabolism	Metabolism	Global and overview maps	19(1.72%)	53(1.02%)	0.00445242	0.0240113	EVM0012889,EVM0014359,EVM0026684,EVM0017911,EVM0001485,EVM0017072,EVM0031300,EVM0006700,EVM0028610,EVM0007944,EVM0019714,EVM0018214,EVM0010986,EVM0012906,EVM0022074,EVM0020331,EVM0016184,EVM0008040,EVM0020528,
ko02010	ABC transporters	Environmental Information Processing	Membrane transport	12(1.08%)	51(0.98%)	0.279562	0.491438	EVM0018202,EVM0027372,EVM0017943,EVM0009311,EVM0026763,EVM0031167,EVM0015958,EVM0027813,EVM0005128,EVM0015561,EVM0023328,EVM0020235,
ko00053	Ascorbate and aldarate metabolism	Metabolism	Carbohydrate metabolism	17(1.54%)	58(1.12%)	0.0529047	0.142654	EVM0021545,EVM0017512,EVM0004225,EVM0028233,EVM0031442,EVM0016056,EVM0025845,EVM0004027,EVM0018908,EVM0024811,EVM0002680,EVM0027732,EVM0020481,EVM0028919,EVM0013973,EVM0000880,EVM0019777,
ko03010	Ribosome	Genetic Information Processing	Translation	23(2.08%)	402(7.74%)	1	1	EVM0007460,EVM0009207,EVM0007472,EVM0019557,EVM0014470,EVM0020912,EVM0008808,EVM0019752,EVM0017531,EVM0025942,EVM0018077,EVM0015860,EVM0018928,EVM0017991,EVM0010097,EVM0030865,EVM0031336,EVM0027082,EVM0018703,EVM0013162,EVM0013865,EVM0018595,EVM0008272,
ko04075	Plant hormone signal transduction	Environmental Information Processing	Signal transduction	64(5.78%)	208(4.00%)	0.000400831	0.00465581	EVM0004244,EVM0002734,EVM0000570,EVM0017384,EVM0011423,EVM0028931,EVM0011274,EVM0031319,EVM0028217,EVM0025947,EVM0028865,EVM0009770,EVM0008251,EVM0012745,EVM0008257,EVM0012031,EVM0002803,EVM0013919,EVM0016910,EVM0024647,EVM0024936,EVM0007728,EVM0008522,EVM0020658,EVM0014126,EVM0003462,EVM0022883,EVM0025166,EVM0017073,EVM0012568,EVM0011829,EVM0019467,EVM0025434,EVM0016454,EVM0004606,EVM0012633,EVM…
ko04130	SNARE interactions in vesicular transport	Genetic Information Processing	Folding, sorting and degradation	7(0.63%)	42(0.81%)	0.69869	0.886573	EVM0017230,EVM0028394,EVM0019018,EVM0000475,EVM0013982,EVM0021265,EVM0004379,
ko00410	beta-Alanine metabolism	Metabolism	Metabolism of other amino acids	22(1.99%)	62(1.19%)	0.00305804	0.0184706	EVM0028236,EVM0012201,EVM0007767,EVM0024569,EVM0028233,EVM0001344,EVM0015848,EVM0014501,EVM0019629,EVM0030502,EVM0005722,EVM0020568,EVM0005605,EVM0018908,EVM0024811,EVM0013809,EVM0007740,EVM0021174,EVM0027732,EVM0012636,EVM0011334,EVM0014419,
ko00630	Glyoxylate and dicarboxylate metabolism	Metabolism	Carbohydrate metabolism	17(1.54%)	87(1.67%)	0.598411	0.812455	EVM0003188,EVM0017911,EVM0013460,EVM0010282,EVM0001287,EVM0018818,EVM0014053,EVM0021810,EVM0013358,EVM0028708,EVM0002182,EVM0030792,EVM0000112,EVM0016184,EVM0024197,EVM0027764,EVM0008040,
ko01232	Nucleotide metabolism	Metabolism	Global and overview maps	23(2.08%)	91(1.75%)	0.144267	0.30771	EVM0003791,EVM0020532,EVM0010150,EVM0023555,EVM0031668,EVM0027881,EVM0017059,EVM0014305,EVM0024149,EVM0016836,EVM0014617,EVM0022038,EVM0014057,EVM0012649,EVM0014816,EVM0001151,EVM0003181,EVM0001091,EVM0007924,EVM0021476,EVM0030111,EVM0000214,EVM0016924,
ko00480	Glutathione metabolism	Metabolism	Metabolism of other amino acids	39(3.52%)	92(1.77%)	1.19205e-06	4.49998e-05	EVM0022235,EVM0011412,EVM0026984,EVM0000249,EVM0003791,EVM0004225,EVM0004032,EVM0029750,EVM0015207,EVM0023555,EVM0007779,EVM0021386,EVM0017896,EVM0017643,EVM0008929,EVM0011300,EVM0025063,EVM0019744,EVM0002680,EVM0012306,EVM0022294,EVM0016091,EVM0013650,EVM0015321,EVM0020481,EVM0021783,EVM0004908,EVM0006965,EVM0019697,EVM0017731,EVM0011485,EVM0007461,EVM0030437,EVM0030509,EVM0010217,EVM0012190,EVM…
ko00941	Flavonoid biosynthesis	Metabolism	Biosynthesis of other secondary metabolites	12(1.08%)	30(0.58%)	0.00538645	0.0280467	EVM0029099,EVM0003473,EVM0014143,EVM0000779,EVM0001993,EVM0000001,EVM0012688,EVM0003409,EVM0006689,EVM0030910,EVM0012300,EVM0004272,
ko00520	Amino sugar and nucleotide sugar metabolism	Metabolism	Carbohydrate metabolism	27(2.44%)	139(2.67%)	0.6653	0.86989	EVM0026655,EVM0008423,EVM0030859,EVM0022967,EVM0031442,EVM0003147,EVM0009177,EVM0020940,EVM0018632,EVM0023420,EVM0021375,EVM0025845,EVM0029303,EVM0015196,EVM0026270,EVM0013112,EVM0030439,EVM0016260,EVM0019342,EVM0004147,EVM0007284,EVM0013973,EVM0025494,EVM0001137,EVM0029278,EVM0010340,EVM0020747,
ko04145	Phagosome	Cellular Processes	Transport and catabolism	22(1.99%)	86(1.65%)	0.134299	0.298222	EVM0029917,EVM0029720,EVM0009041,EVM0010660,EVM0022683,EVM0024465,EVM0002546,EVM0014481,EVM0019565,EVM0007411,EVM0017902,EVM0000998,EVM0007386,EVM0011380,EVM0009369,EVM0001599,EVM0019146,EVM0030885,EVM0004139,EVM0024801,EVM0029293,EVM0002134,
ko00780	Biotin metabolism	Metabolism	Metabolism of cofactors and vitamins	3(0.27%)	21(0.40%)	0.683832	0.875074	EVM0003125,EVM0019297,EVM0015267,
ko01250	Biosynthesis of nucleotide sugars	Metabolism	Global and overview maps	15(1.36%)	93(1.79%)	0.866046	0.975918	EVM0022967,EVM0031442,EVM0009177,EVM0025845,EVM0029303,EVM0004027,EVM0013112,EVM0016260,EVM0007284,EVM0013973,EVM0025494,EVM0001137,EVM0029278,EVM0020747,EVM0000880,
ko01240	Biosynthesis of cofactors	Metabolism	Global and overview maps	43(3.88%)	244(4.70%)	0.914707	0.99975	EVM0027819,EVM0003125,EVM0020615,EVM0028233,EVM0021883,EVM0031442,EVM0014493,EVM0012087,EVM0001485,EVM0029934,EVM0016179,EVM0021492,EVM0007785,EVM0007966,EVM0024811,EVM0011654,EVM0009547,EVM0014605,EVM0021438,EVM0002434,EVM0030137,EVM0027732,EVM0014783,EVM0023151,EVM0031692,EVM0022288,EVM0011577,EVM0019299,EVM0028919,EVM0008688,EVM0013973,EVM0018997,EVM0000013,EVM0019297,EVM0001930,EVM0001091,EVM…
ko00909	Sesquiterpenoid and triterpenoid biosynthesis	Metabolism	Metabolism of terpenoids and polyketides	10(0.90%)	30(0.58%)	0.0388024	0.119575	EVM0023005,EVM0021771,EVM0011286,EVM0004964,EVM0016098,EVM0020118,EVM0029474,EVM0008352,EVM0005414,EVM0001910,
ko00950	Isoquinoline alkaloid biosynthesis	Metabolism	Biosynthesis of other secondary metabolites	16(1.45%)	37(0.71%)	0.00067944	0.0068397	EVM0027001,EVM0002846,EVM0000318,EVM0012201,EVM0012889,EVM0014359,EVM0023483,EVM0020568,EVM0018214,EVM0018610,EVM0024423,EVM0011334,EVM0003246,EVM0020331,EVM0010951,EVM0008927,
ko01212	Fatty acid metabolism	Metabolism	Global and overview maps	22(1.99%)	84(1.62%)	0.10988	0.259248	EVM0025993,EVM0003125,EVM0000807,EVM0014531,EVM0014812,EVM0015848,EVM0006279,EVM0027378,EVM0030502,EVM0026124,EVM0018771,EVM0027927,EVM0005722,EVM0006063,EVM0013269,EVM0000435,EVM0023227,EVM0001767,EVM0019297,EVM0013680,EVM0005374,EVM0015267,
ko00900	Terpenoid backbone biosynthesis	Metabolism	Metabolism of terpenoids and polyketides	9(0.81%)	47(0.90%)	0.559412	0.792313	EVM0028745,EVM0027391,EVM0009307,EVM0020228,EVM0028365,EVM0002367,EVM0020603,EVM0006849,EVM0004964,
ko03013	Nucleocytoplasmic transport	Genetic Information Processing	Translation	7(0.63%)	100(1.92%)	0.999919	1	EVM0026900,EVM0028795,EVM0029552,EVM0010387,EVM0009330,EVM0017121,EVM0014038,
ko00562	Inositol phosphate metabolism	Metabolism	Carbohydrate metabolism	10(0.90%)	61(1.17%)	0.780128	0.927554	EVM0030333,EVM0030284,EVM0006876,EVM0004027,EVM0028271,EVM0021294,EVM0009730,EVM0004862,EVM0016845,EVM0000880,
ko00860	Porphyrin metabolism	Metabolism	Metabolism of cofactors and vitamins	7(0.63%)	48(0.92%)	0.832363	0.959442	EVM0011923,EVM0014493,EVM0003901,EVM0007785,EVM0012357,EVM0008818,EVM0009547,
ko00524	Neomycin, kanamycin and gentamicin biosynthesis	Metabolism	Biosynthesis of other secondary metabolites	1(0.09%)	4(0.08%)	0.201037	0.396375	EVM0025494,
ko00350	Tyrosine metabolism	Metabolism	Amino acid metabolism	28(2.53%)	67(1.29%)	3.88833e-05	0.000838768	EVM0031526,EVM0027001,EVM0002846,EVM0000318,EVM0012201,EVM0012889,EVM0014359,EVM0001957,EVM0026849,EVM0024941,EVM0031028,EVM0020568,EVM0001378,EVM0018214,EVM0018610,EVM0022288,EVM0024423,EVM0018402,EVM0011334,EVM0003246,EVM0005033,EVM0024541,EVM0020331,EVM0024657,EVM0010951,EVM0025355,EVM0002263,EVM0008927,
ko00904	Diterpenoid biosynthesis	Metabolism	Metabolism of terpenoids and polyketides	6(0.54%)	18(0.35%)	0.0685825	0.175525	EVM0024918,EVM0014037,EVM0030158,EVM0027610,EVM0022124,EVM0006681,
ko00196	Photosynthesis - antenna proteins	Metabolism	Energy metabolism	9(0.81%)	17(0.33%)	0.000820242	0.00688092	EVM0001512,EVM0003299,EVM0008621,EVM0013147,EVM0001397,EVM0027551,EVM0029426,EVM0023733,EVM0016834,
ko04146	Peroxisome	Cellular Processes	Transport and catabolism	20(1.81%)	88(1.69%)	0.315699	0.523853	EVM0025993,EVM0022230,EVM0015848,EVM0022117,EVM0000210,EVM0016567,EVM0011125,EVM0018818,EVM0030502,EVM0018771,EVM0006407,EVM0005722,EVM0014053,EVM0015470,EVM0029986,EVM0000305,EVM0001767,EVM0011342,EVM0000112,EVM0020528,
ko00051	Fructose and mannose metabolism	Metabolism	Carbohydrate metabolism	12(1.08%)	60(1.15%)	0.523521	0.760112	EVM0012453,EVM0024729,EVM0022089,EVM0013112,EVM0016260,EVM0027160,EVM0025494,EVM0018442,EVM0029278,EVM0014794,EVM0012675,EVM0018193,
ko00430	Taurine and hypotaurine metabolism	Metabolism	Metabolism of other amino acids	4(0.36%)	23(0.44%)	0.56144	0.792313	EVM0013330,EVM0015726,EVM0029779,EVM0014419,
ko03420	Nucleotide excision repair	Genetic Information Processing	Replication and repair	13(1.17%)	52(1.00%)	0.201693	0.396375	EVM0015032,EVM0009006,EVM0013391,EVM0019628,EVM0031497,EVM0010226,EVM0022908,EVM0022113,EVM0007783,EVM0003981,EVM0024527,EVM0020135,EVM0024041,
ko01110	Biosynthesis of secondary metabolites	Metabolism	Global and overview maps	351(31.71%)	1391(26.77%)	1.4998e-05	0.000377449	EVM0011805,EVM0027139,EVM0012025,EVM0002313,EVM0026687,EVM0013310,EVM0029133,EVM0003293,EVM0013234,EVM0019623,EVM0031526,EVM0024312,EVM0024723,EVM0017025,EVM0027001,EVM0015320,EVM0003188,EVM0002846,EVM0023689,EVM0030994,EVM0027819,EVM0024901,EVM0000318,EVM0015515,EVM0026358,EVM0000881,EVM0026550,EVM0012201,EVM0025803,EVM0018780,EVM0014566,EVM0029099,EVM0031773,EVM0019988,EVM0006720,EVM0021278,EVM…
ko00625	Chloroalkane and chloroalkene degradation	Metabolism	Xenobiotics biodegradation and metabolism	8(0.72%)	22(0.42%)	0.0293959	0.0986397	EVM0031526,EVM0028233,EVM0024811,EVM0001378,EVM0027732,EVM0005033,EVM0024541,EVM0025355,
ko00600	Sphingolipid metabolism	Metabolism	Lipid metabolism	14(1.26%)	49(0.94%)	0.0810934	0.200739	EVM0024426,EVM0030776,EVM0008831,EVM0005851,EVM0009840,EVM0028296,EVM0003566,EVM0030439,EVM0004541,EVM0005508,EVM0016132,EVM0030987,EVM0028085,EVM0003337,
ko00340	Histidine metabolism	Metabolism	Amino acid metabolism	5(0.45%)	31(0.60%)	0.674021	0.86989	EVM0028233,EVM0018908,EVM0024811,EVM0027732,EVM0018212,
ko00240	Pyrimidine metabolism	Metabolism	Nucleotide metabolism	23(2.08%)	74(1.42%)	0.0165539	0.0609667	EVM0003791,EVM0001344,EVM0020532,EVM0010150,EVM0023555,EVM0031668,EVM0017059,EVM0014305,EVM0024149,EVM0016836,EVM0014617,EVM0022038,EVM0014057,EVM0014816,EVM0007740,EVM0021174,EVM0014783,EVM0001151,EVM0003181,EVM0001091,EVM0021476,EVM0030111,EVM0000214,
ko04136	Autophagy - other	Cellular Processes	Transport and catabolism	6(0.54%)	31(0.60%)	0.501119	0.749198	EVM0008762,EVM0015762,EVM0019417,EVM0000905,EVM0007132,EVM0005489,
ko04016	koK signaling pathway - plant	Environmental Information Processing	Signal transduction	31(2.80%)	99(1.90%)	0.00660672	0.0332538	EVM0011423,EVM0022694,EVM0025124,EVM0015702,EVM0030296,EVM0008251,EVM0024962,EVM0030165,EVM0012031,EVM0022387,EVM0008522,EVM0003462,EVM0017620,EVM0025166,EVM0011829,EVM0030542,EVM0012827,EVM0004606,EVM0008883,EVM0000087,EVM0001543,EVM0031686,EVM0026633,EVM0003723,EVM0001091,EVM0011639,EVM0031741,EVM0001884,EVM0024073,EVM0000624,EVM0031236,
ko00999	Biosynthesis of various plant secondary metabolites	Metabolism	Biosynthesis of other secondary metabolites	13(1.17%)	68(1.31%)	0.605386	0.812455	EVM0003293,EVM0027819,EVM0026550,EVM0020615,EVM0030324,EVM0023045,EVM0026899,EVM0020784,EVM0022098,EVM0008688,EVM0015881,EVM0008060,EVM0025255,
ko00062	Fatty acid elongation	Metabolism	Lipid metabolism	6(0.54%)	38(0.73%)	0.729013	0.894967	EVM0026022,EVM0029296,EVM0031603,EVM0029264,EVM0030378,EVM0031195,
ko00770	Pantothenate and CoA biosynthesis	Metabolism	Metabolism of cofactors and vitamins	9(0.81%)	43(0.83%)	0.435588	0.678081	EVM0028233,EVM0001344,EVM0001485,EVM0005605,EVM0024811,EVM0007740,EVM0010986,EVM0021174,EVM0027732,
ko00601	Glycosphingolipid biosynthesis - lacto and neolacto series	Metabolism	Glycan biosynthesis and metabolism	2(0.18%)	5(0.10%)	0.0683045	0.175525	EVM0011733,EVM0008396,
ko00195	Photosynthesis	Metabolism	Energy metabolism	25(2.26%)	121(2.33%)	0.516327	0.756946	EVM0024003,EVM0012470,EVM0015247,EVM0013276,EVM0011316,EVM0007346,EVM0019119,EVM0007619,EVM0008617,EVM0017399,EVM0018944,EVM0000209,EVM0022377,EVM0005602,EVM0006338,EVM0010359,EVM0031152,EVM0023508,EVM0013825,EVM0008218,EVM0024890,EVM0030001,EVM0019494,EVM0012299,EVM0013995,
ko03008	Ribosome biogenesis in eukaryotes	Genetic Information Processing	Translation	13(1.17%)	120(2.31%)	0.998115	1	EVM0007460,EVM0009207,EVM0007472,EVM0019557,EVM0029552,EVM0021155,EVM0006335,EVM0017991,EVM0009330,EVM0030865,EVM0002220,EVM0018703,EVM0018803,
ko00511	Other glycan degradation	Metabolism	Glycan biosynthesis and metabolism	7(0.63%)	35(0.67%)	0.476764	0.719913	EVM0009840,EVM0006165,EVM0030439,EVM0005508,EVM0016132,EVM0030987,EVM0028085,
ko01230	Biosynthesis of amino acids	Metabolism	Global and overview maps	56(5.06%)	225(4.33%)	0.078716	0.198102	EVM0002313,EVM0029133,EVM0027819,EVM0026358,EVM0000881,EVM0025803,EVM0019988,EVM0006720,EVM0012889,EVM0014359,EVM0027520,EVM0020615,EVM0017911,EVM0018786,EVM0013460,EVM0001674,EVM0001485,EVM0024729,EVM0021597,EVM0019961,EVM0022089,EVM0024833,EVM0031300,EVM0006700,EVM0018148,EVM0030638,EVM0000454,EVM0028610,EVM0007944,EVM0026541,EVM0019714,EVM0021083,EVM0015727,EVM0018214,EVM0010986,EVM0028762,EVM…
ko00513	Various types of N-glycan biosynthesis	Metabolism	Glycan biosynthesis and metabolism	2(0.18%)	29(0.56%)	0.963252	1	EVM0030439,EVM0029576,
ko00052	Galactose metabolism	Metabolism	Carbohydrate metabolism	26(2.35%)	75(1.44%)	0.00230494	0.0145019	EVM0015320,EVM0024901,EVM0002861,EVM0005851,EVM0009840,EVM0028296,EVM0024729,EVM0004995,EVM0029303,EVM0023324,EVM0005862,EVM0005508,EVM0026639,EVM0004064,EVM0018663,EVM0016814,EVM0016132,EVM0025494,EVM0010857,EVM0018620,EVM0025164,EVM0028085,EVM0003337,EVM0014794,EVM0000434,EVM0003050,
ko00902	Monoterpenoid biosynthesis	Metabolism	Metabolism of terpenoids and polyketides	7(0.63%)	18(0.35%)	0.0233036	0.083782	EVM0012251,EVM0010608,EVM0011895,EVM0015879,EVM0012555,EVM0006815,EVM0006319,
ko00790	Folate biosynthesis	Metabolism	Metabolism of cofactors and vitamins	7(0.63%)	33(0.63%)	0.40539	0.637644	EVM0021883,EVM0001961,EVM0029934,EVM0021438,EVM0002434,EVM0030137,EVM0014794,
ko00270	Cysteine and methionine metabolism	Metabolism	Amino acid metabolism	40(3.61%)	114(2.19%)	0.000197081	0.0037199	EVM0002846,EVM0009327,EVM0027819,EVM0026550,EVM0004031,EVM0012889,EVM0014359,EVM0029687,EVM0020615,EVM0001485,EVM0021003,EVM0025780,EVM0001077,EVM0009345,EVM0006350,EVM0005680,EVM0021762,EVM0012388,EVM0004192,EVM0025063,EVM0029820,EVM0028788,EVM0018214,EVM0001995,EVM0018610,EVM0020710,EVM0027175,EVM0024423,EVM0026935,EVM0000057,EVM0014059,EVM0008688,EVM0017950,EVM0029710,EVM0020331,EVM0031524,EVM…
ko00073	Cutin, suberine and wax biosynthesis	Metabolism	Lipid metabolism	16(1.45%)	36(0.69%)	0.000456662	0.00492542	EVM0013234,EVM0027628,EVM0022230,EVM0016567,EVM0011125,EVM0012258,EVM0016267,EVM0015198,EVM0006532,EVM0015385,EVM0002508,EVM0012339,EVM0025458,EVM0028799,EVM0006593,EVM0030557,
ko03018	RNA degradation	Genetic Information Processing	Folding, sorting and degradation	15(1.36%)	117(2.25%)	0.987687	1	EVM0027585,EVM0024835,EVM0004380,EVM0029302,EVM0024729,EVM0016764,EVM0020521,EVM0009545,EVM0030932,EVM0006335,EVM0020554,EVM0017440,EVM0004368,EVM0019676,EVM0022086,
ko00620	Pyruvate metabolism	Metabolism	Carbohydrate metabolism	27(2.44%)	130(2.50%)	0.508617	0.752952	EVM0031526,EVM0017025,EVM0028233,EVM0001957,EVM0019961,EVM0027378,EVM0026124,EVM0021762,EVM0012388,EVM0031691,EVM0013352,EVM0018908,EVM0024811,EVM0025028,EVM0001378,EVM0006063,EVM0027732,EVM0000435,EVM0023227,EVM0018402,EVM0005033,EVM0024541,EVM0024657,EVM0029886,EVM0024197,EVM0025355,EVM0002263,
ko00061	Fatty acid biosynthesis	Metabolism	Lipid metabolism	13(1.17%)	55(1.06%)	0.270698	0.486613	EVM0025993,EVM0003125,EVM0000807,EVM0027378,EVM0026124,EVM0027927,EVM0006063,EVM0000435,EVM0023227,EVM0019297,EVM0013680,EVM0005374,EVM0015267,
ko00604	Glycosphingolipid biosynthesis - ganglio series	Metabolism	Glycan biosynthesis and metabolism	5(0.45%)	13(0.25%)	0.0398057	0.120213	EVM0009840,EVM0030439,EVM0005508,EVM0016132,EVM0028085,
